# Supplementary material for: Systematic discovery of linear binding motifs targeting an ancient protein interaction surface on MAP kinases
Source: Mol Syst Biol. 2015 Nov 4;11(11):837. doi: 10.15252/msb.20156269 (PMC4670726; doi:10.15252/msb.20156269)
Supplement: Supplementary file 3 — Table EV1 [file MSB-11-837-s003.xls]

## Sheet: JIP1 class - PSSM
Uniprot ID	Protein name	Motif sequence (with flanks)	pep_start	pep_end	PSSM score
Q13873	BMPR2_HUMAN	PLPKQQNLPKRPTSLPLNTKNSTKEPR	743	770	7.745
Q13873	BMPR2_HUMAN	PGPSKPRRAQRPNSLDLSATNVLDGSS	926	953	7.433		Keys
O60239	3BP5_HUMAN	EMPDQFPAVVRPGSLDLPSPVSLSEFG	332	359	6.838
Q9UQF2	JIP1_HUMAN	PGSGDTYRPKRPTTLNLFPQVPRSQDT	149	176	6.835		Known or inferred positives used for PSSM construction
Q96N67	DOCK7_HUMAN	HYATMARSAVRPASLNLNRSRSLSNSN	874	901	6.552		Other known or inferred positives (JNK1 interactors)
Q9Y6W6	DUS10_HUMAN	RVVVALSRPVRPQDLNLCLDSSYLGSA	8	35	6.269
Q13459	MYO9B_HUMAN	SGSPRPGQLERPTSLALDSRVSPPAPG	1239	1266	6.208
Q9UBK2	PRGC1_HUMAN	TQSQSQHLQAKPTTLSLPLTPESPNDP	243	270	6.158
P15336	ATF2_HUMAN	QTAQPTSAIVRPASLQVPNVLLTSSDS	154	181	6.139
Q99767	APBA2_HUMAN	ASCSPSRHEARPKSLNLLPEAKHPGDP	269	296	6.087
P17544	ATF7_HUMAN	LISTPTPTIVRPGSLPLHLGYDPLHPT	152	179	5.784
Q9H7D0	DOCK5_HUMAN	DLMSPTRKAQRPKSLQLMDNRLSPFHG	1752	1779	5.709
Q2M1Z3	RHG31_HUMAN	SKPFHRSRPGRPQSLILFSPPFPIMDH	1332	1359	5.508
Q8WXG6	MADD_HUMAN	VSGNRAQKLLRPNSLRLASDSDAESDS	799	826	5.471
Q9Y4H2	IRS2_HUMAN	GFLGQRGRAVRPTRLSLEGLPSLPSMH	878	905	5.464
Q9UPT6	JIP3_HUMAN	ESSLPGRRKERPTSLNVFPLADGTVRA	193	220	5.43
Q5HYW2	NHSL2_HUMAN	EGGSALPKDQRPKSLCLSLEHQGHHSS	220	247	5.23
Q8N9H9	CA127_HUMAN	SPSPPAPRPERPESLLVSGPSVTLTEG	349	376	5.228
Q9P2D1	CHD7_HUMAN	SPNPPQQGAVRPQTLNFSSRSQTVPSP	275	302	5.212
Q9Y2H2	SAC2_HUMAN	QSESTEQTPSRPSQLDVSLSATGPQFL	999	1026	5.189
P0C671	CF222_HUMAN	AASPEARRPKRPSFLPLCVGGHRPSTS	460	487	5.157
Q02779	M3K10_HUMAN	ARRRPPEFPGRPTTLTFAPRPRPAASR	866	893	5.108
P35568	IRS1_HUMAN	TAAQTNSRLARPTRLSLGDPKASTLPR	846	873	5.104
Q53SZ7	CB053_HUMAN	LKPRPCPGPKRPVSLELILQKSSV	388	412	4.876
A8MWP4	YU008_HUMAN	TRAQCQPLTQRPHSLHLQDSRNASSLP	93	120	4.814
Q13387	JIP2_HUMAN	SPSVEEPHKHRPTTLRLTTLGAQDSLN	126	153	4.773
O95996	APC2_HUMAN	RREDPRCGQPRPSRLDLDLPGCQAEPP	952	979	4.74
Q8N9R0	CP081_HUMAN	TQRPPASLPRRPRFLTLGPVSSHSSGD	101	128	4.696
Q4AC94	C2CD3_HUMAN	GALSQRPCRPRPNSLPLNLPEEETLRI	2314	2341	4.678
Q07820	MCL1_HUMAN	DGYEPEPLGKRPAVLPLLELVGESGNN	126	153	4.657
Q2TAL5	SMTL2_HUMAN	NFSAPDPPRPRPVSLSLRLPHQPVTAI	173	200	4.651
Q07343	PDE4B_HUMAN	ARTPEGDGISRPTTLPLTTLPSIAITT	62	89	4.611
P19419	ELK1_HUMAN	PEISQPQKGRKPRDLELPLSPSLLGGP	304	331	4.596
Q9BZF9	UACA_HUMAN	PAHMQSRSMLRPLELSLPSQTSYSENE	413	440	4.583
Q8NC74	RB8NL_HUMAN	PKVDRLCLLNRPLSLHLQSPHSSPLAP	283	310	4.547
Q6DT37	MRCKG_HUMAN	PATSLMQVSERPRSLPLSPELESSP	1526	1551	4.536
O60271	JIP4_HUMAN	STAHSRIRKERPISLGIFPLPAGDGLL	189	216	4.52
Q9ULJ6	ZMIZ1_HUMAN	RMPQQTYPGPRPQSLPIQNIKRPYPGE	383	410	4.519
Q5HYW2	NHSL2_HUMAN	KGKIPPPVPKKPSVLYLPLTSPTAQME	630	657	4.394
O95155	UBE4B_HUMAN	PPASPSATSRRPSSLRISPSLGASGGA	379	406	4.373
Q8TEQ6	GEMI5_HUMAN	DPETSQPEPNRPSELDLRLTEEGERML	1326	1353	4.364
Q6ZRS2	SRCAP_HUMAN	GRPPKNPPSPRPSQLPVLDRDSTSVLE	3007	3034	4.282
P41970	ELK3_HUMAN	KSPSLPPKAKKPKGLEISAPPLVLSGT	282	309	4.247
Q96ST3	SIN3A_HUMAN	PTGTTPPVKKKPKLLNLKDSSMADASK	430	457	4.219
Q08AD1	CAMP2_HUMAN	SFSVKSQRTPRPNELKITPLNRTLTPP	979	1006	4.206
Q8WXI7	MUC16_HUMAN	LVSRGAGDVPRPSSLPVEETSPPSSQL	7371	7398	4.169
Q9P206	K1522_HUMAN	STGTRAPPLTRPMSLAVPGLTGGAGPA	249	276	4.153
Q9Y566	SHAN1_HUMAN	ASEHKVSPAPRPSSLPILPSGPLYPGL	2005	2032	4.14
Q9P1Y5	CAMP3_HUMAN	SQSPRSPKHTRPAELRLAPLTRVLTPP	774	801	4.138
Q14562	DHX8_HUMAN	NEETSMRNPDRPTHLSLVSAPEVEDDS	358	385	4.134
P47902	CDX1_HUMAN	KDSPVYPGPARPASLGLGPQAYGPPAP	8	35	4.118
Q96CW5	GCP3_HUMAN	DAHSTPYYYARPQTLPLSYQDRSAQSA	124	151	4.058
Q52LW3	RHG29_HUMAN	VERHTPRTKIRPVSLPVDRLLLASPPN	1005	1032	4.054
Q9Y330	ZBT12_HUMAN	PPPPLPPPLLRPVKLEFPLDEDLELKA	167	194	4.047
Q2M1Z3	RHG31_HUMAN	TECGPPKGKNRPSSLNLDPAIPIADLF	1092	1119	4.014
Q8NAX2	CA172_HUMAN	SGPPRLGPWERPTELCLETYDKPPQPP	10	37	3.987
Q5VU43	MYOME_HUMAN	EGNVTVRPFPRPQSLDLGATFTVDAHQ	1164	1191	3.948
A6NCI4	VWA3A_HUMAN	VLGSSALPKEKPKTLQLRSQPKKLCPP	727	754	3.937
Q9GZQ6	NPFF1_HUMAN	SESGPSSGAPRPGRLPLRNGRVAHHGL	384	411	3.926
Q5JTD0	TJAP1_HUMAN	PTSVIARVLEKPESLLLNSAQSGSAGR	227	254	3.925
P28324	ELK4_HUMAN	DKVNNSSRSKKPKGLELAPTLVITSSD	310	337	3.916
Q96SU4	OSBL9_HUMAN	EPVQLCKSEQRPSSLPVGPVLATLGHH	224	251	3.898
Q96HH9	GRAM3_HUMAN	SSAENSFRADRPSSLPLDFNDEFSDLD	228	255	3.894
Q9BY89	K1671_HUMAN	APQTTPTLRSRPKDLPVRRKTDVISDT	1158	1185	3.89
Q9NW75	GPTC2_HUMAN	GISEPIQAMQRPKGLGLGFPLPKSTSA	491	518	3.857
O14523	C2C2L_HUMAN	MMPQAQPAIPRPNRLFLRQLRASHLGN	273	300	3.854
Q12774	ARHG5_HUMAN	SPVGQARQPEKPSHLHLEKASSWPHRR	982	1009	3.831
Q8N2Y8	RUSC2_HUMAN	RPVLRYSKEQRPTTLPIQPFVFQHHFP	677	704	3.814
Q9NRF2	SH2B1_HUMAN	SPGPCPATSPRPMTLPLAPGTSFLTRE	375	402	3.792
Q13936	CAC1C_HUMAN	GGGSSAARRVRPVSLMVPSQAGAPGRQ	2084	2111	3.771
Q8N103	TAGAP_HUMAN	DSLGHVSGPGRPELLPLRTVSESVQRN	677	704	3.769
Q93073	SBP2L_HUMAN	EVSCKHSTSEKPSKLPFDTPPIGKQPS	895	922	3.766
Q6IQ32	ADNP2_HUMAN	TSVLPINQTVRPGVLPLTQPVGPINRP	386	413	3.762
P62750	RL23A_HUMAN	KKIRTSPTFRRPKTLRLRRQPKYPRKS	37	64	3.738
Q13387	JIP2_HUMAN	EPEPPREPPRRPAFLPVGPDDTNSEYE	305	332	3.73
Q8IY63	AMOL1_HUMAN	QPPPEYGVTSRPCQLPFPSTMQQHSPM	364	391	3.716
Q15468	STIL_HUMAN	DFVFSPHNSGRPMELQIPTPPLPSYCS	572	599	3.699
Q9Y6Q2	STON1_HUMAN	NFPLENQGVCRPNGLKLNLPGLREFPS	25	52	3.689
Q8N3V7	SYNPO_HUMAN	KVSPRAASPAKPSSLDLVPNLPKGALP	825	852	3.685
Q8N9P0	YF006_HUMAN	TPPQSPQPDPRPLSLRVGLALPGGRLG	102	129	3.653
Q96QH2	PRAM_HUMAN	PPPEVTDLPKKPSKLELSDLSKKFPQL	155	182	3.632
Q5T5Y3	CAMP1_HUMAN	LGQGRNSRSGRPAELKVPKDRPQGSSR	1092	1119	3.621
Q5U4P2	ASPH1_HUMAN	GRGPGVLGIQRPGLLFLPDLPSAPFVP	175	202	3.614
Q9HB09	B2L12_HUMAN	GRGAAPSESPRPCSLPIRPCYGLEPGP	142	169	3.608
Q8TAK6	OLIG1_HUMAN	AVPGTMLRPQRPGDLQLGASLYELVGY	11	38	3.602
Q5VWP3	MLIP_HUMAN	PPGGIGTAAVRPKSLAISSSLVSDVVR	149	176	3.583
P98174	FGD1_HUMAN	APGPKPQVPPKPSYLQMPRMPPPLEPI	153	180	3.581
O14513	NCKP5_HUMAN	QLNDSASTPPKPSFLGVNESPSSQVSS	1090	1117	3.556
Q0D2I5	IFFO1_HUMAN	AVQTGFVSPIRPLGLQLGARPAAVCSP	124	151	3.547
Q9NR48	ASH1L_HUMAN	RSHSKDRTLGKPDSLLVPAVTSDSCNN	1750	1777	3.532
Q76N89	HECW1_HUMAN	QLRASVKRKSRPCSLPVSELETVIASA	522	549	3.527
Q86X45	TILB_HUMAN	PTYVRVMIKGKPFQLVLPAEVKPDSSS	337	364	3.516
P55289	CAD12_HUMAN	IEENKIRRDIKPDSLCLPRQRPPMEDN	683	710	3.504
Q8TDR4	TCP1L_HUMAN	RSSSNNSAPPKPMSLKIERISSWKTPP	155	182	3.474
Q5TCY1	TTBK1_HUMAN	RAAATRSRIPRPIGLRMPMPVAAQQPA	1147	1174	3.444
Q2TAL8	QRIC1_HUMAN	QGQQQSYVSLRPDLLTVDSAHLYSATG	272	299	3.441
Q86YN6	PRGC2_HUMAN	PKSTGPRPSLRPLRLEVKREVRRPARL	399	426	3.431
A4D2P6	GRD2I_HUMAN	QRLRRSRSEERPERLLVSTRASAPPRR	227	254	3.419
Q5JTC6	AMER1_HUMAN	APGESGPQLARPSHLHLPMGPCYNLQP	1011	1038	3.41
Q05209	PTN12_HUMAN	EESQNSDTPPRPDRLPLDEKGHVTWSF	511	538	3.401
Q9UPQ0	LIMC1_HUMAN	SNPTHSSEDVKPKTLPLDKSINHQIES	946	973	3.38
Q70E73	RAPH1_HUMAN	ETLPPPAAPPKPGKLNLSGVNLPGVLQ	1015	1042	3.33
Q96BW1	UPP_HUMAN	SASTPSPEQLRPGDLILDHAGGNRASR	19	46	3.327
Q8IWI9	MGAP_HUMAN	ASPNVPGKRGRPRKLKLCKAGRPPKNT	605	632	3.297
Q86UC2	RSPH3_HUMAN	YALQTGPLLGRPDSLELQRQREARKRA	202	229	3.288
Q9Y2W3	S45A1_HUMAN	SKPRSSGILKRPQTLAIPDAAGGGGPE	442	469	3.278
Q6ZTI6	F101A_HUMAN	QLPNPPASEMRPRMLPVFFGESIKVNP	72	99	3.269
Q8IX01	SUGP2_HUMAN	PRGRPMSKKKKPKDLDFAQQKLTDKNL	987	1014	3.268
Q7Z401	MYCPP_HUMAN	ILSNVISKSTRPNTLDIGKPPLRSKRD	1065	1092	3.264
O60308	CE104_HUMAN	HSLLDAELMRRPFDLPLQPLARSGSPC	289	316	3.252
Q3MIN7	RGL3_HUMAN	LPLSLDLPSPRPFALPLGSPRIPLPAQ	582	609	3.247
Q9BVI0	PHF20_HUMAN	RTLNGAVEKPRPLALPLPRSVEESYIT	809	836	3.245
O75698	HUG1_HUMAN	YVGPRAVPGLRPSSLVLGLLWPPGMGA	38	65	3.214
Q9UPA5	BSN_HUMAN	SSGTGEEQKQRPHSLSITPEAFDSDEE	749	776	3.213
Q92925	SMRD2_HUMAN	TQETDGFQVKRPGDLNVKCTLLLMLDH	279	306	3.167
Q15154	PCM1_HUMAN	SKNDQNNCPVKPCYLNILEDEQPLNSA	1859	1886	3.16
O43435	TBX1_HUMAN	CDPEDWPRNHRPGALPLMSAFARSRNP	297	324	3.147
Q9C0C2	TB182_HUMAN	SQSFEWTFPTRPSGLGVWRLDSPPPSP	472	499	3.144
Q86VV4	RNB3L_HUMAN	GPVKHSKHVIRPAILQLPQARSCAKVR	113	140	3.137
Q9Y6K9	NEMO_HUMAN	DVLGEESPLGKPAMLHLPSEQGAPETL	24	51	3.127
Q5ST30	SYVM_HUMAN	KSPAESIKAWRPKELVLYEIPTKPGEK	66	93	3.118
Q8N9Y4	F181A_HUMAN	EPYLKRGSEDRPRRLLLDLGPDSSPGG	126	153	3.088
Q01780	EXOSX_HUMAN	SKERRERPQDRPEDLDVPPALADFIHQ	216	243	3.064
Q8TEW8	PAR3L_HUMAN	PMHPPKGSYPRPTELRVADLRYPQHYP	1117	1144	3.056
Q15431	SYCP1_HUMAN	------MEKQKPFALFVPPRSSSSQVS	0	21	3.053
Q9Y6V0	PCLO_HUMAN	TTQKPTDIHPKPTGLSLTSSMTLNLVT	2452	2479	3.03
Q9NRR4	RNC_HUMAN	HGARPSAPSFRPQNLRLLHPQQPPVQY	24	51	3.029
O95466	FMNL_HUMAN	PEKAPPAAPTRPSALELKVEELEEKGL	461	488	3.023
Q96NW7	LRRC7_HUMAN	EAVPPGNIPQRPDRLPMSDTFTDNWTD	743	770	3.013
Q5JR12	PPM1J_HUMAN	KAVEARASFSRPTFLQLSPGGLRRADD	58	85	3.011
Q8ND99	YS038_HUMAN	ATSMMASVPSRPGQLSLLEGKPVVVRE	383	410	2.997
Q8N5Q1	F71E2_HUMAN	ATSMMASVPSRPGQLSLLEGKPVVVRE	730	757	2.997
Q6ZWH5	NEK10_HUMAN	DFTGGTGSRPRPALLPLDLLLKVPPHM	944	971	2.994
Q0VF96	CGNL1_HUMAN	PHAHPETKKTRPDVLPFRRQDSAGPVL	261	288	2.994
Q7Z6G8	ANS1B_HUMAN	CDLMDTAVTKKPCSLEIARAPSPRTDN	454	481	2.992
Q92620	PRP16_HUMAN	EQHVFKAPAPRPSLLGLDLLASLKRRE	34	61	2.984
Q8NC54	KCT2_HUMAN	SAIQALVGLARPLVLALLLVSAALSSV	20	47	2.98
Q8N6U2	CL033_HUMAN	GSRSCSAAAARPSLLQLA	164	182	2.967
Q6ZT52	FA43B_HUMAN	EQEGGVPQRERPEVLSLARELRTCSLR	276	303	2.948
Q8N103	TAGAP_HUMAN	VFPAVQGKTKRPVDLKIKNLAPGSVLP	425	452	2.934
Q9Y6J0	CABIN_HUMAN	RPARDRGPESRPTELSLEELSISARQQ	1782	1809	2.924
Q6ZN54	DEFI8_HUMAN	DLGLSEDHFSRPVGLFLASDVQQLRQA	122	149	2.898
Q8N5U6	RNF10_HUMAN	TEVCSLDTPSRPLALPLVEEEEAVSEP	431	458	2.892
O15211	RGL2_HUMAN	-------MLPRPLRLLLDTSPPGGVVL	0	20	2.89
Q5R372	RBG1L_HUMAN	MEEILRDSEKRPSSLLVDCQSSSEISD	58	85	2.873
P27987	IP3KB_HUMAN	AARVTSTGPHRPQDLALTEPSGRAREL	306	333	2.872
Q5JYT7	K1755_HUMAN	ACTKPESSEERPYNLGFRRKVNLKAPT	335	362	2.859
Q96PE2	ARHGH_HUMAN	SPWHRGPAPARPKMLVISGGDGYEDFR	2010	2037	2.845
Q6F5E8	LR16C_HUMAN	DSGGLYSFLSRPNVLSFLNLAGTDTAL	354	381	2.844
O75962	TRIO_HUMAN	LVKSKMALEDRPSSLLVDQGDSSSPSF	1915	1942	2.831
O14654	IRS4_HUMAN	DHEPPKNKAKRPNRLSFITKGYKIKPK	877	904	2.821
Q6ZMY3	SPOC1_HUMAN	SSRAAGAAEVRPGVLELLAVVQSRGSM	68	95	2.819
O95931	CBX7_HUMAN	RASGYRKRGPKPKRLLLQRLYSMDLRS	64	91	2.808
Q711Q0	CJ071_HUMAN	DNTLRATPVIKPIMLPLLRTMSLEDSL	858	885	2.799
Q8WWL7	CCNB3_HUMAN	STTVVPNIMEKPLILDISTTSKTPNTE	122	149	2.798
P78364	PHC1_HUMAN	FYMQSVHLPGKPQTLAVKRKADSEEER	622	649	2.795
O14746	TERT_HUMAN	PRLPQRYWQMRPLFLELLGNHAQCPYG	379	406	2.791
Q96RK0	CIC_HUMAN	KDRKKSSSEAKPTSLGLAGGHKETRER	271	298	2.79
P17302	CXA1_HUMAN	RASSRASSRPRPDDLEI	365	382	2.766
Q9P2P6	STAR9_HUMAN	GSAVDVSCSQKPQGLTLSNVARCSSMD	3488	3515	2.739
Q9UPP5	K1107_HUMAN	FLDSDVKSQERPCHLDLHQREPNSDIP	1188	1215	2.73
O95785	WIZ_HUMAN	SLKEVVAGAPRPGLLSLAKPLDAPAVN	936	963	2.723
Q3ZLR7	SP201_HUMAN	AGSCVDTWKGRPCDLAVPSEVDVEKLA	285	312	2.664
P0C7V6	SP202_HUMAN	AGSCVDTWKGRPCDLAVPSEVDVEKLA	285	312	2.664
O15553	MEFV_HUMAN	FEVYLPSGKMRPRSLEVTISTGEKAPA	228	255	2.655
Q01196	RUNX1_HUMAN	RHRQKLDDQTKPGSLSFSERLSELEQL	177	204	2.654
Q8TAY7	F110D_HUMAN	VRRGSGRRLPRPDSLIFYRQKRDCKAS	69	96	2.64
Q9Y6V0	PCLO_HUMAN	FSHASSSARTKPTSLPISQSRGRIPIV	4258	4285	2.634
Q9UPA5	BSN_HUMAN	AVERLQKAGPKPSSLSMAHSRVRPPMR	3471	3498	2.614
Q6ZT12	UBR3_HUMAN	CGQSGPSSEDRPTGLVVLLQASSVLGQ	1238	1265	2.613
Q8N987	NECA1_HUMAN	QTRQERQGPAKPEVLSIQWPGKRSSRR	159	186	2.601
P27695	APEX1_HUMAN	PPDQKTSPSGKPATLKICSWNVDGLRA	47	74	2.601
Q6QNY0	BL1S3_HUMAN	YLGPSGPTRGRPTGLRVAGEAAETDSE	39	66	2.598
P40189	IL6RB_HUMAN	STQPLLDSEERPEDLQLVDHVDGGDGI	781	808	2.561
Q96GZ6	S41A3_HUMAN	TRQRRLDSCGKPGELGLPHPLSTGGLP	5	32	2.542
Q86UY5	FA83A_HUMAN	AAVYSNLGAYRPTRLQLEQLGLVPRLT	394	421	2.528
Q5U651	RAIN_HUMAN	LTPEAVSVELRPLMLWMANTTELLSFV	633	660	2.48
Q5I0G3	MDH1B_HUMAN	PNQIPQTTFEKPQSLEFLNEFEGKTVE	490	517	2.468
Q96EK2	PF21B_HUMAN	-----MELQSRPEALAVELARHQNGDL	0	22	2.442
Q6ZVL6	K154L_HUMAN	SSGSVQLIAIKPTALPMVPPTSDRSQE	1355	1382	2.44
O43566	RGS14_HUMAN	-------MPGKPKHLGVPNGRMVLAVS	0	20	2.422
P25054	APC_HUMAN	ASKLPPPVARKPSQLPVYKLLPSQNRL	1597	1624	2.388
Q14244	MAP7_HUMAN	EEIINLPIGSKPSRLDVTNSESPEIPL	692	719	2.384
Q9HCM4	E41L5_HUMAN	RTLQMKACATKPEELSVHNNVSTQSNG	377	404	2.382
P51610	HCFC1_HUMAN	TTTQASGAGTKPTILGISSVSPSTTKP	736	763	2.363
Q7KZI7	MARK2_HUMAN	DKEKEEFREAKPRSLRFTWSMKTTSSM	678	705	2.344
Q1W6H9	F110C_HUMAN	ARRAIARKPLRPDSLIIYRQKCEFVRG	85	112	2.334
P27448	MARK3_HUMAN	AEQKDENKEAKPRSLRFTWSMKTTSSM	643	670	2.326
Q86UU0	BCL9L_HUMAN	HSAPNRGLGRRPSDLTISINQMGSPGM	902	929	2.321
Q6IC83	CV042_HUMAN	AATAPASTTAKPAKLDLKAKKAQLMQY	36	63	2.316
P10070	GLI2_HUMAN	GARRASDPVRRPDALSLPRVQRFHSTH	964	991	2.305
Q9BXT5	TEX15_HUMAN	TLHSEIAYISKPGILGVNHTPILPAHS	1555	1582	2.3
Q96A73	P33MX_HUMAN	KKQPPRAHNLKPRDLNVLTPTGF	282	305	2.264
Q96NB3	ZN830_HUMAN	GKEFIRATPSKPSGLSLLPDYEDEEEE	138	165	2.258
Q8NHZ8	CDC26_HUMAN	------MLRRKPTRLELKLDDIEEFEN	0	21	2.247
Q9Y6H8	CXA3_HUMAN	KASRASSGRARPEDLAI	418	435	2.234
Q9GZY8	MFF_HUMAN	AGNNEDVSFSRPADLDLIQSTPFKPLA	85	112	2.213
Q8NEZ4	KMT2C_HUMAN	SHEVTKTLGPKPFQLPFRPQDDLLARA	3934	3961	2.2
Q9BV73	CP250_HUMAN	ETRSPGLNNMKPQSLQLVLEEQVLALQ	1	28	2.187
P25021	HRH2_HUMAN	QSREPRQQEEKPLKLQVWSGTEVTAPQ	327	354	2.182
Q5JQC9	AKAP4_HUMAN	DQVNIDYLMNRPQNLRLEMTAAKNTNN	160	187	2.148
A8MTZ0	BBIP1_HUMAN	VEDIMTMVLCKPKLLPLKSLTLEKLEK	41	68	2.141
P78314	3BP2_HUMAN	TSEPPPVPANKPKFLKIAEEDPPREAA	345	372	2.133
P0C7V6	SP202_HUMAN	QFFLNTPEGLRPLTLQVPQGWAVLTGP	636	663	2.13
Q9H3S7	PTN23_HUMAN	PTKVDAAEGRRPQALRLIERDPYEHPE	1142	1169	2.128
Q70E73	RAPH1_HUMAN	MDSLDIDKVTRPQELDLTHQGQPITEE	218	245	2.119
Q12929	EPS8_HUMAN	SDSKGGKQKRRPDALRMISNADPSIPP	184	211	2.116
Q9P0L2	MARK1_HUMAN	ERDKEEGKDSKPRSLRFTWSMKTTSSM	685	712	2.091
Q6NUN7	CK063_HUMAN	DMVNDHQPSRRPAKLKIRKQCKHQNGL	349	376	2.089
Q96KQ4	ASPP1_HUMAN	GSFPVLGDPIKPQSLSIASNAAHGRSK	355	382	2.069
O60673	DPOLZ_HUMAN	PVTYKLQPGNKPSRLKLNKRKLAGHQE	815	842	2.067
Q8N1G1	REXO1_HUMAN	NGTLGLGEEPRPDVLELELVNQAIEAV	71	98	2.058
Q7Z2Y5	NRK_HUMAN	PKRFRAKSSWRPEKLELSDLEARRQRR	700	727	2.057
Q8WUB2	F216A_HUMAN	TRCKSLKIFRRPRKLFMQTVSSDDSES	215	242	2.02
Q49MG5	MAP9_HUMAN	FEKDKIKMKPKPRILSIKSTSSAENNS	138	165	2.012
P45974	UBP5_HUMAN	ATGTGDPPRKKPTRLAIGVEGGFDLSE	84	111	2.007
Q96MT3	PRIC1_HUMAN	LCPEKILPEEKPVHLPVLRRSKSQSRP	601	628	1.984
Q8TD26	CHD6_HUMAN	NLAMAVGMGERPEVLHLTEPTTNISRE	1876	1903	1.976
Q5TGY3	AHDC1_HUMAN	-------MRVKPQGLVVTSSAVCSSPD	0	20	1.963
P54646	AAPK2_HUMAN	RCPLDALNTTKPKSLAVKKAKWHLGIR	380	407	1.947
Q8TC59	PIWL2_HUMAN	LPQSPLHSPDRPLVLTVEHKEKELIVK	189	216	1.923
Q9H799	CE042_HUMAN	IAENIEQDFPKPEMLDLHCDKIGPVDH	2716	2743	1.922
Q9BYB0	SHAN3_HUMAN	ILSVLDTSLQRPAGLIVVHATSNGQEP	1194	1221	1.917
Q8N319	CF223_HUMAN	LLGFRESDSAKPASLRLLQHTPSARRN	184	211	1.913
Q13671	RIN1_HUMAN	VSLRERLLLTRPVWLQLQANAAAALHM	55	82	1.887
Q7L0R7	RNF44_HUMAN	---------MRPWALAVTRWPPSAPVG	0	18	1.883
P23443	KS6B1_HUMAN	KKQAFPMISKRPEHLRMNL	506	525	1.877
Q6ZN32	ETV3L_HUMAN	AGERLWLLSLRPEGLEVKPAPMMEAKG	295	322	1.876
Q96N67	DOCK7_HUMAN	GDDACNLTSFRPATLTVTNFFKQEGDR	452	479	1.841
Q9Y3M9	ZN337_HUMAN	CAGIYAEHVLRPKNLGLAHQRQQQLQF	81	108	1.828
Q9Y4F9	FA65B_HUMAN	FFRWLHPSPDKPRRLSVLSALQDTFFA	357	384	1.826
Q96I34	PP16A_HUMAN	APAVEAPVERRPCCLLM	511	528	1.814
A8MZ25	YQ037_HUMAN	PSAGWGRWRGRPIHLGLWVSGSVRRKV	126	153	1.813
Q16533	SNPC1_HUMAN	GNVQNIHKEDKPLSLSMPVITEEEENE	325	352	1.809
O75427	LRCH4_HUMAN	REEPAGEERRRPDTLQLWQERERRQQQ	393	420	1.807
Q9H2L5	RASF4_HUMAN	GLLNIAWGLRRPIRLQMQDDREQVHLP	54	81	1.807
Q2KHN1	RN151_HUMAN	NAWSVRQERRRPLLLSLLRRVRWLDQA	165	192	1.795
Q9Y238	DLEC1_HUMAN	KKPLVLGISGKPQGLQVAITISKESSD	1058	1085	1.783
Q9BYP7	WNK3_HUMAN	NSLTTLAFDQKPQTLSVQQPAMDAEFI	1029	1056	1.769
Q9C056	NKX62_HUMAN	EKITRLLKKHKPSNLALVSPCGGGAGD	248	275	1.764
P18887	XRCC1_HUMAN	KEEDESANSLRPGALFFSRINKTSPVT	175	202	1.763
P50749	RASF2_HUMAN	GLLNISWGLRRPIRLQMQDDNERIRPP	53	80	1.722
Q9HCM1	K1551_HUMAN	KNVPCDSEHMRPSKLAVQVESCGKSNE	1469	1496	1.711
Q13506	NAB1_HUMAN	TSDNSDGQGERPLNLRMPNLQNRQPHH	411	438	1.708
Q9UL58	ZN215_HUMAN	QPLSKLMAISKPRNLSLREQREVLRAD	1	28	1.698
Q8TE67	ES8L3_HUMAN	SLTGSQLLRIRPGELQMLCPQEAPRIL	552	579	1.693
Q86Y26	NUTM1_HUMAN	SGAQLGVPREKPLALGVVRPSQPRKRR	1089	1116	1.69
Q969F1	TF3C6_HUMAN	DSSNLSCEQEKPMHLEIEDSGPLIDIP	171	198	1.686
Q4KMQ1	TPRN_HUMAN	EEEEGSGSEEKPFALFLPRATFVSSVR	617	644	1.682
O75417	DPOLQ_HUMAN	LQGYQTQETVKPVILLIPQKRTPTGVE	1445	1472	1.671
Q9ULR3	PPM1H_HUMAN	SDLPLRFPYGRPEFLGLSQDEVECSAD	32	59	1.663
Q92611	EDEM1_HUMAN	DQGGKSVHRPKPHELKVINSSSNCNRV	605	632	1.656
O14686	KMT2D_HUMAN	MGTMPPSMCMKPQQLAMQQQLANSFFP	3381	3408	1.654
Q9NQL9	DMRT3_HUMAN	EVLKKIFPNQKPTVLELILKGCGGDLV	252	279	1.642
Q5T8P6	RBM26_HUMAN	GVPGHAVVDHRPRALEISAFTESDRED	878	905	1.642
P16144	ITB4_HUMAN	DTVLMAPRSAKPALLKLTEKQVEQRAF	884	911	1.614
Q96RY5	CRML_HUMAN	TLAEVYLMMGKPSKLQLEYDWLGPGRQ	686	713	1.608
Q4KMQ2	ANO6_HUMAN	RTPEFEEFNGKPDSLFFNDGQRRIDFV	45	72	1.599
Q9H799	CE042_HUMAN	FIKPEKLFDVKPGTLEISPHHSFGLPL	2334	2361	1.598
Q86UF4	CA110_HUMAN	CAGSFEGEFTKPTFLELLSKARNAHYL	232	259	1.593
Q8N103	TAGAP_HUMAN	HNQTARGFCLRPHALSVDDVFQGADWE	561	588	1.578
Q9H9B1	EHMT1_HUMAN	ESALIALDSEKPKKLRFHPKQLYFSAR	720	747	1.573
Q6VAB6	KSR2_HUMAN	AHTPKAKKKSKPLNLKIHSSVGSCENI	324	351	1.565
Q6PRD1	GP179_HUMAN	RREFFPTAPEKPLCLLVHGPLDHFFPE	2262	2289	1.547
Q7Z7F0	K0907_HUMAN	EEKAKVGPGDRPLYLHVQGQTRELVDR	146	173	1.511
P19532	TFE3_HUMAN	LATTSASDSLKPEQLDIEEEGRPGAAT	449	476	1.493
Q9H816	DCR1B_HUMAN	VQQYMSSSSRKPSLLWLLERRLKRPRT	322	349	1.47
P57737	CORO7_HUMAN	SCSLIAFNSDRPGVLGIVPLQGQGEDK	40	67	1.444
Q8ND30	LIPB2_HUMAN	YTPLTTTAKVRPRKLGFSHFGNIRKKK	801	828	1.398
O75330	HMMR_HUMAN	LLYEELYNKTKPFQLQLDAFEVEKQAL	580	607	1.396
Q5U651	RAIN_HUMAN	TQCLIQAPSNRPYFLLLQGYQDAQDFV	369	396	1.395
Q8WWL7	CCNB3_HUMAN	PSIKKETLLKKPLALKMSTINEAVLFE	901	928	1.382
P14866	HNRPL_HUMAN	GCCTLKIEYAKPTRLNVFKNDQDTWDY	258	285	1.357
O75362	ZN217_HUMAN	RYRPSVDCHEKPLNLSVGALHNCPAIS	674	701	1.347
Q9C000	NALP1_HUMAN	RQELRALEQEKPQLLIFSRRKPSVMTP	967	994	1.337
Q9GZW5	SCND2_HUMAN	PRLARPRAGQKPWLLVIRSMERVMYVM	269	296	1.327
Q9BXV9	CN142_HUMAN	LLGEYVGQEGKPQKLRVSCEAPGDGDP	2	29	1.327
Q96QT6	PHF12_HUMAN	EPDYVQPQLRRPFELLIAAAMERNPTQ	197	224	1.299
Q9UER7	DAXX_HUMAN	LSRVLSRARSRPAKLYVYINELCTVLK	108	135	1.277
Q96KN7	RPGR1_HUMAN	ISFSSVISMAKPIGLCMPNSAHIMASN	203	230	1.277
P0C025	NUD17_HUMAN	AVELEEDGRARPLVLHMSTLLRMIPTM	244	271	1.231
Q96HP0	DOCK6_HUMAN	GDDACSFSGFRPATLTVTNFFKQEAER	439	466	1.193
Q9BXP2	S12A9_HUMAN	LLRISGLGGMKPNTLVLGFYDDAPPQD	612	639	1.172
Q96EK4	THA11_HUMAN	APITPTGEDVKPIDLTVQVEFAAAEGA	175	202	1.169
Q96AA8	JKIP2_HUMAN	MSKKGRNKGEKPEALIVALQAANEDLR	0	27	1.113
Q12955	ANK3_HUMAN	FDSKSREDETKPFGLAVEDRSPATTPD	3554	3581	1.11
Q9H8M2	BRD9_HUMAN	YEDYADKPLEKPLKLVLKVGGSEVTEL	15	42	1.092
Q96SN8	CK5P2_HUMAN	NEKATLLLESRPDLLKVVRELLLGQLF	781	808	1.04
Q5VUJ9	EFCB2_HUMAN	KGLGYNSDEIRPRTLLIEHLMEGGRRD	106	133	1.001
A6NNW6	ENO4_HUMAN	VAKACAMLLNKPLYLNIALLKHNQEQP	245	272	0.971
Q16560	U1SBP_HUMAN	RFGGRDRPFRKPINLPVVKNDLYREGK	153	180	0.923
Q9UGP8	SEC63_HUMAN	SDSYMGLDQIKPLKLEVHEAKPVPENH	699	726	0.905
O75127	PTCD1_HUMAN	VRLARLFARARPMGLFILQHLDPCRAR	3	30	0.902
Q86W92	LIPB1_HUMAN	YVLLTATAKVKPKKLAFSNFGNLRKKK	890	917	0.891
P30414	NKTR_HUMAN	VKVLTTVPEMKPQGLRIEIKSKNKVRP	1247	1274	0.735
Q9P2N5	RBM27_HUMAN	GSLNHMVVDHRPKALTVGGFIEEEKED	963	990	0.734
Q9NPI1	BRD7_HUMAN	DKHLYEEYVEKPLKLVLKVGGNEVTEL	10	37	0.677
Q96NN9	AIFM3_HUMAN	--MGGCFSKPKPVELKIEVVLPEKERG	0	25	0.604

## Sheet: NFAT4 class - PSSM
Uniprot ID	Protein name	Motif sequence (with flanks)	pep_start	pep_end	PSSM score
Q12968	NFAC3_HUMAN	PEREFLERPSRDHLYLPLEPSYRESSLS	135	163	7.281
Q13023	AKAP6_HUMAN	STPSLVDPPDRSKLCLVLQSSYPNSPSA	423	451	7.085		Keys
O60336	MABP1_HUMAN	SPLSKLALPSRAHLVLDIPKPLPDRPTL	1282	1310	6.662
Q63HK5	TSH3_HUMAN	AAKIIPATRKKASLELELPSSPDSTGGT	312	340	6.57		Known or inferred positives used for PSSM construction
Q63ZY3	KANK2_HUMAN	FLGHPTAGRGRSELCLDLPDPPEDPVAL	234	262	6.417		Other known or inferred positives (JNK1 interactors)
Q68DA7	FMN1_HUMAN	LLHEEREKSNRSELYLDLHPDHSLTEQD	662	690	5.762
Q13233	M3K1_HUMAN	GNTSKQGDPSKNSMTLDLNSSSKCDDSF	1067	1095	5.619
Q2V2M9	FHOD3_HUMAN	ELRSRSVSRGRADLSLDLTSPAAPACLA	496	524	5.438
O43353	RIPK2_HUMAN	SSAIHLCDKKKMELSLNIPVNHGPQEES	317	345	5.276
P45985	MP2K4_HUMAN	HPAVSSMQGKRKALKLNFANPPFKSTAR	30	58	5.12
Q9C0I3	CCSE1_HUMAN	REEPEFPEPSKQNLSLKLTKDVDQEARC	563	591	5.117
P05412	JUN_HUMAN	PYGYSNPKILKQSMTLNLADPVGSLKPH	24	52	4.995
O43379	WDR62_HUMAN	ALRSWGNHEARANLRLTLSSACDGLLQP	1278	1306	4.928
Q96M02	CJ090_HUMAN	PPQIASPKMHRSVLSLNLNCSSHRLTAD	276	304	4.711
Q9BR46	CT078_HUMAN	SEDSSPSQRDKKDLSLDLLLTRKKRSQG	55	83	4.312
Q96JG9	ZN469_HUMAN	EPTPSPPSPNRESLALALTAAHSRSGSE	2024	2052	4.234
Q02930	CREB5_HUMAN	TEDHLMIHRHKHEMTLKFPSIKTDNMLS	28	56	4.215
Q9Y2I6	NINL_HUMAN	ELSGLGALPARRDLTLELEEPPQGPLPR	743	771	4.121
O95996	APC2_HUMAN	AEQSRGAGKNRAGLELPLGRPPSAPADK	1451	1479	3.915
Q9Y6A5	TACC3_HUMAN	TSSFKESALRKQSLYLKFDPLLRDSPGR	545	573	3.879
Q15906	VPS72_HUMAN	AGSSQKAREEKALLPLELQDDGSDSRKS	104	132	3.848
Q8TCU4	ALMS1_HUMAN	DFFQHHPDKHREHMCLPLPYQNMDKTKT	3511	3539	3.843
Q5JSJ4	DX26B_HUMAN	EPNSPMSSKRRRSMSLLLRKPQTPPTVT	613	641	3.707
Q9NX95	SYBU_HUMAN	SMEMAHSGSLRDELCLDFPCDSPEKSLT	374	402	3.685
Q711Q0	CJ071_HUMAN	WCPDSREHRPRKHLSLRLCNRDPEPGGA	631	659	3.665
P29122	PCSK6_HUMAN	GFRPLAPRPWRWLLLLALPAACSAPPPR	39	67	3.656
O95359	TACC2_HUMAN	SLPQDDDAPKKQALYLMFDTSQESPVKS	2533	2561	3.655
Q9P2P5	HECW2_HUMAN	RENILPHSTSRSRITLLLQSPPVKFLIS	899	927	3.6
Q6NUN7	CK063_HUMAN	RRKSKQHFVEKNKLTLGLPTPKTDSYLQ	247	275	3.596
P17535	JUND_HUMAN	PTAAAGSMMKKDALTLSLSEQVAAALKP	36	64	3.584
P19484	TFEB_HUMAN	GHGSPFPSLSKKDLDLMLLDDSLLPLAS	419	447	3.582
Q8IYJ3	SYTL1_HUMAN	VPPSPDDLPSRGLLALSLKYVPAGSEGA	388	416	3.571
Q6ZR08	DYH12_HUMAN	DANKAAIAAEKEALNLKLPPIVHLPENI	2	30	3.521
Q8TBY9	WDR66_HUMAN	GIFPKTQRGSKSKLSLQLEDAETDELLR	122	150	3.502
Q9BQG0	MBB1A_HUMAN	KSPLSALARKKARLSLVIRSPSLLQSGA	1288	1316	3.472
O95405	ZFYV9_HUMAN	AEESTTEESLRSGLPLLLKPDMPNGSGR	323	351	3.431
Q8NEY1	NAV1_HUMAN	VPGSSALSSPRRSLGLALTHSFGPSLAD	1373	1401	3.43
O95180	CAC1H_HUMAN	PMPVGDPPEKRRGLYLTVPQCPLEKPGS	2310	2338	3.43
Q9H1K0	RBNS5_HUMAN	KVYELIDALSKKILTLGLNQDPPPHPSN	323	351	3.337
O95425	SVIL_HUMAN	APHQPTERTGRSEMVLYIQSEPVSQDAK	501	529	3.304
Q6ZRV2	FA83H_HUMAN	SSPVPPVPERRGSLTLTISGESPKAGPA	923	951	3.275
Q15291	RBBP5_HUMAN	CSSDEELEDSKALLYLPIAPEVEDPEEN	386	414	3.273
Q9H5P4	PDZD7_HUMAN	RLDSALSESPKTALLLALSRPRPPITRS	406	434	3.267
Q5T5S1	CC183_HUMAN	HTKETSEKYRRGQMDLDFPSNLMSTETL	253	281	3.245
Q96E09	F122A_HUMAN	------MAQEKMELDLELPPGTGGSPAE	0	22	3.219
O75159	SOCS5_HUMAN	STPQQQSSPLRENIALQLGLSPSKNSSR	49	77	3.199
Q9UL68	MYT1L_HUMAN	DSDKNENLGRKSELSLDLDSDVVRETVD	235	263	3.184
O95561	CA105_HUMAN	HTSATFLTSSKKNMNLPILFQVPDVLSK	38	66	3.176
Q96Q45	TM237_HUMAN	PEAPVQRRQKKTRLPLELETSSTQKKSS	75	103	3.164
O60281	ZN292_HUMAN	ALPAQMEDLTKTVLPLNIDSGSDPFLPL	1237	1265	3.162
Q6PJW8	CNST_HUMAN	ISEGKYSQAQRKELRLPLRDASEALPTD	446	474	3.153
Q8TBZ2	MYBPP_HUMAN	WLRSVLGLPEKETIYLNVPEEQDQKSPP	786	814	3.134
P17544	ATF7_HUMAN	NEDHLAVHKHKHEMTLKFGPARTDSVII	19	47	3.126
Q9P281	BAHC1_HUMAN	PAAEEDGGKERHKLVLPVPADGHCREGG	238	266	3.087
Q03431	PTH1R_HUMAN	SHTSVTNVGPRVGLGLPLSPRLLPTATT	500	528	3.078
Q96FS4	SIPA1_HUMAN	VQGVTLLPTTKQLLHLCLQDGGSPPGPG	794	822	3.073
Q14004	CDK13_HUMAN	TDDVSTIKAPRKDLSLGLDDSRTNTPQG	1033	1061	3.059
Q9ULV5	HSF4_HUMAN	LQAGPSNAGGKRKLSLMLDEGSSCPTPA	195	223	3.057
Q86XD8	ZFAN4_HUMAN	EQSSGLEGACKVNLELLLTNADKGLKAP	410	438	3.018
Q9NWV8	BABA1_HUMAN	IRTPRVNCPEKVIICLDLSEEMSLPKLE	83	111	3.017
Q9ULH4	LRFN2_HUMAN	PLLGPPAARARSLLPLPLEGKAKRSHSF	696	724	3.016
Q86XP3	DDX42_HUMAN	NLTPQQLIDLRHKLNLRVSGAAPPRPGS	225	253	3.012
Q2KJY2	KI26B_HUMAN	NCNARLVELKRQALRLLLPGPFPGKDPA	130	158	3.005
O14513	NCKP5_HUMAN	ERGPQGQGHGRMALNLQLSDTDDNETFD	561	589	3.005
Q8IWY9	CDAN1_HUMAN	PLPSHLISEIKDVLSLAVGPRDPDEGVS	1021	1049	3.003
Q9NZP6	NPAP1_HUMAN	RAARNRPCKRKMSIPLLLPLPPSLPLLW	318	346	3
A4D1E9	GTPBA_HUMAN	ANQENDALHKKQLLNLWISDTMSSTEPP	346	374	2.999
Q8TE02	ELP5_HUMAN	LHLSKKEREARDSLILPFQFSSEKQQAL	255	283	2.968
Q9Y2L8	ZKSC5_HUMAN	GSITSMGYESRDNMELIVKQISDDSESH	251	279	2.947
Q6QNY0	BL1S3_HUMAN	TEEAPAPAPARSLLQLRLAESQARLDHD	95	123	2.944
Q7Z591	AKNA_HUMAN	RQRARSSSVPREVLRLSLSSESELPSLP	1153	1181	2.943
Q8IVL0	NAV3_HUMAN	SSSSTSSSSSRQSLGLSLNNLNITEAVS	1868	1896	2.935
P53814	SMTN_HUMAN	GRVLLPTGNQRAELTLGLRAPPTLLSTS	474	502	2.933
Q9H7H1	RUIT1_HUMAN	KLRSGLSGEIKVSLSLSLYLTHTHTHTH	44	72	2.911
Q9ULE0	WWC3_HUMAN	CRSSLAELMARTSLDLELDLQASRTRQR	953	981	2.909
P47974	TISD_HUMAN	ASGDLRAFGTRDALHLGFPREPRPKLHH	228	256	2.897
Q9P0P0	RN181_HUMAN	CEPSDPEQETRTNMLLELARSLFNRMDF	9	37	2.889
Q86WS4	CL040_HUMAN	MNRDIKMPLRKHNLELTMSPHCVPSKLC	77	105	2.853
Q03001	DYST_HUMAN	SHVLITAPPMKEHLQLGVNNTKEKSTST	2993	3021	2.853
A8MT70	ZBBX_HUMAN	HQHHVFDKGKRDFLNLCLRNSSTYYKDN	442	470	2.831
Q9Y3P9	RBGP1_HUMAN	ILETWGELLSKWHLNLNVRPKQLSSLVR	536	564	2.829
Q7Z591	AKNA_HUMAN	TASPPPARRHRHSIQLDLGDLEELNKAL	1374	1402	2.821
Q9C0D2	K1731_HUMAN	EDMYNADRKVKGNLILHLEPEPLPTVTN	308	336	2.819
Q96RU3	FNBP1_HUMAN	KPKIHCFRSLKRGLSLKLGATPEDFSNL	377	405	2.81
O14733	MP2K7_HUMAN	LKQENREARRRIDLNLDISPQRPRPTLQ	16	44	2.808
Q92618	ZN516_HUMAN	RETSRRQEQHRFSMDLKMPAFHPKQEVP	657	685	2.807
Q58F21	BRDT_HUMAN	DNAKPMNYDEKRQLSLNINKLPGDKLGR	504	532	2.802
Q2NKX9	CB068_HUMAN	SAHTPLDPPMREALKLRIQEEIAKRQSQ	137	165	2.782
P57078	RIPK4_HUMAN	VSSVDSAFSSRGSLSLSFEREPSTSDLG	421	449	2.755
P0C025	NUD17_HUMAN	EDKERVSTGTKFALKLWLQHLGRTPPPC	272	300	2.744
Q99459	CDC5L_HUMAN	SYVKQMERESREHLRLGLLGLPAPKNDF	462	490	2.743
Q5SNV9	CA167_HUMAN	EEVPGDLMAKRMSLILHVQKLPWDHVPC	74	102	2.732
Q8TBR5	CSAS1_HUMAN	SFPSCNRNGKRRKLRLGLPY	89	109	2.725
P38432	COIL_HUMAN	EPSTKNTTADKLAIKLGFSLTPSKGKTS	282	310	2.714
P48382	RFX5_HUMAN	QDVQKFSDNDKLYLYLQLPSGPTTGDKS	50	78	2.706
Q96EP0	RNF31_HUMAN	ATVTLEVLLLRTELSLLLQNTHPRQQAL	146	174	2.689
Q96L96	ALPK3_HUMAN	SCDPGLIDSLKNYLLLLLKLSSTETSGA	1152	1180	2.681
Q08050	FOXM1_HUMAN	TSPRRPLILKRRRLPLPVQNAPSETSEE	2	30	2.68
O95503	CBX6_HUMAN	NRKVKPREPKRNRIILNLKVIDKGAGGG	160	188	2.656
Q96L91	EP400_HUMAN	SEDWALLQAVKQLLELPLNLTIVSPAHT	2370	2398	2.647
P78312	F193A_HUMAN	APTSRNYAEMREKLRLRLTKRKEEQPKK	804	832	2.638
Q14005	IL16_HUMAN	HTPPTCGQEARELLPLLLPQEDTAGRSP	626	654	2.634
Q8IVF6	AN18A_HUMAN	AINEYNEIVERKDLELVLWRADDVSRHE	428	456	2.621
Q9UHC1	MLH3_HUMAN	NGSQYRCQPFRSDLVLPFLPRARAERTV	1092	1120	2.602
A2A2Z9	AN18B_HUMAN	AINEYNEILERKDLELVLWRADDVSRHE	437	465	2.586
Q6IQ55	TTBK2_HUMAN	TEGEPPSGGSRTDLGLQIDHIGHDMLPN	716	744	2.567
P33241	LSP1_HUMAN	EGGGHVPERPKQEMLLSLKPSEAPELDE	49	77	2.565
P10244	MYBB_HUMAN	GLRRSPIKKVRKSLALDIVDEDVKLMMS	572	600	2.56
P21675	TAF1_HUMAN	QLIESADEVRRKSLVLKFPKQQLPPKKK	1327	1355	2.556
P19793	RXRA_HUMAN	-------MDTKHFLPLDFSTQVNSSLTS	0	21	2.543
Q9H501	ESF1_HUMAN	PEEEIEIERQKAEMALLMMDEDEDSKKH	694	722	2.524
Q15149	PLEC_HUMAN	KASFEKAAAGKAELELELGRIRSNAEDT	2067	2095	2.512
Q8NEF9	SRFB1_HUMAN	KKLSGRLENTKQQLQLPLHPSWEASRRR	382	410	2.508
Q6W2J9	BCOR_HUMAN	SKDSVLAGTNKENLGLPVSTPFLEPPLG	878	906	2.495
Q92613	JADE3_HUMAN	LENSLFYPPPRITLKLKMPKSTPEDHRN	527	555	2.487
Q17RS7	GEN_HUMAN	GTCLDSPLPLRQRLKLRFQST	887	908	2.485
Q9NQ31	AKIP1_HUMAN	HVYRYHRGESKLHMCLDIGNGQRKDRKK	114	142	2.48
P21359	NF1_HUMAN	PTVGQTSPRARKSMSLDMGQPSQANTKK	2508	2536	2.477
O95159	ZFPL1_HUMAN	REKLATVNWARAGLGLPLIDEVVSPEPE	118	146	2.465
Q6ZRS2	SRCAP_HUMAN	KQQSRLEEKRKKALDLHLDFIVGQTEKY	215	243	2.453
Q6STE5	SMRD3_HUMAN	QEALKRPMKQKRKLRLYISNTFNPAKPD	143	171	2.452
Q13576	IQGA2_HUMAN	NKANTLSQLSKTEISLVLTSKYDIEDGE	1264	1292	2.444
Q5VUE5	CA053_HUMAN	PAPLWVRAGFRQQLSLTLCPANEGNCGG	23	51	2.439
Q8N7X2	CI173_HUMAN	SPNPWPSRLPRGGLQLTLPFGAWRGHPG	273	301	2.434
Q8NC44	F134A_HUMAN	AGFSPVVDVKKTALALAITDSELSDEEA	287	315	2.433
P25440	BRD2_HUMAN	EESRPMSYDEKRQLSLDINKLPGEKLGR	636	664	2.419
Q8TD35	LKAM1_HUMAN	ALLIQRQKSARAAIRLELFLPPQLKPAR	138	166	2.418
Q9H4Z3	PCIF1_HUMAN	LPPHPEVELLRSQLILKLRQHYRELCQQ	194	222	2.416
Q08379	GOGA2_HUMAN	DRYNKELTKERDALRLELYKNTQSNEDL	282	310	2.414
Q9Y6R0	NUMBL_HUMAN	PALSQKNSPFKRQLSLRLNELPSTLQRR	309	337	2.412
O95294	RASL1_HUMAN	QTVYRQLLLGRDQLRLKLLEDSNMDTTL	726	754	2.396
O43149	ZZEF1_HUMAN	PESLAKECIEKSLLLLKFLPTGISSKES	1412	1440	2.388
O15068	MCF2L_HUMAN	CAHTEKKDKAKEDLRLALKEGHSVLESL	271	299	2.386
Q9UKP3	ITBP2_HUMAN	SAETLRRERPKSELPLKLLPLNISQALE	95	123	2.385
Q5T6M2	CF122_HUMAN	RLPSRRREDFRRCLFLSFVSTDKDGDPT	21	49	2.383
Q8IX03	KIBRA_HUMAN	VKSLRSERLIRTSLDLELDLQATRTWHS	975	1003	2.381
Q9NXG0	CNTLN_HUMAN	MYQKSKEELEKKDLKLTLLVSRISETES	1211	1239	2.375
Q9HCU5	PREB_HUMAN	SLLHSHDTETRATMNLALAGDILAAGQD	59	87	2.366
Q9H2B2	SYT4_HUMAN	NEVKNKPAVPKNSLHLDLEKRDLNGNFP	78	106	2.361
A7E2V4	ZSWM8_HUMAN	PLLCEGTRREKGDLALALMITYKDDQAK	975	1003	2.354
Q86XP0	PA24D_HUMAN	SSPSMFRPGRRLDLILSFDYSLSAPFEA	654	682	2.352
Q9HCM4	E41L5_HUMAN	PQSPGTDQHDRKCIPLNIDLLNSPDLLE	433	461	2.349
Q9C0I9	LRC27_HUMAN	IATELQDEVLKLKLGLTLNKDRRRAALT	471	499	2.343
Q9H211	CDT1_HUMAN	PGRDQARPPARRRLRLSVDEVSSPSTPE	56	84	2.336
O43353	RIPK2_HUMAN	SVSSAIHLCDKKKMELSLNIPVNHGPQE	315	343	2.329
P30307	MPIP3_HUMAN	GSGPSFRSNQRKMLNLLLERDTSFTVCP	15	43	2.314
A0AVI2	FR1L5_HUMAN	TPTVHGLGPKKERLALYLLHTQGLVPEH	1673	1701	2.314
Q8NAV2	CH058_HUMAN	ERGDKFRGVGREALFLKLASRDSGVEMA	46	74	2.303
Q9NWS8	RMND1_HUMAN	ENTTCSTLTIRQSLDLFLPDKTASGLNK	36	64	2.297
O95071	UBR5_HUMAN	DTPQLERKRTRELLELGIDNEDSEHEND	1967	1995	2.284
P49756	RBM25_HUMAN	DQQQPEEHRPKIGLSLKLGASNSPGQPN	654	682	2.275
Q5JVX7	CA141_HUMAN	QLSKYRSVRKKSLLPLCFEDELKNPHAK	159	187	2.271
Q9BVQ7	SPA5L_HUMAN	GGLSEAADSLRELLRLPLRYPRALTALG	202	230	2.27
Q8ND82	Z280C_HUMAN	SYKQKRQRNRKNKMSLALKNIRCRRGIH	591	619	2.26
Q9NVR5	KTU_HUMAN	LCPPLLCNQDKETLTLLIQVPRIQPQSL	520	548	2.249
P07101	TY3H_HUMAN	EAVAFEEKEGKAVLNLLFSPRATKPSAL	99	127	2.237
P0CG20	CP011_HUMAN	LYNHMKYSLCKDSLSLLLDSPDWACRRG	51	79	2.234
O95822	DCMC_HUMAN	MRGFGPGLTARRLLPLRLPPRPPGPRLA	0	28	2.234
Q9NYF5	FA13B_HUMAN	SESDVEENQEKLALDLRLSSSRAASMPE	815	843	2.23
Q96IZ7	RSRC1_HUMAN	LEHLPPAEQAKARLQLVLEAAAKADEAL	173	201	2.221
Q8IYE0	CC146_HUMAN	RENEATSLTERGILDLNLRNSLIDKQNY	318	346	2.22
Q8N0U7	CA087_HUMAN	PLPKVRAICGKHGLYLTLSLLETLLNHQ	339	367	2.219
Q96T92	INSM2_HUMAN	HINKCHPSESRQVLLLQMPLRPGC	542	566	2.217
Q00537	CDK17_HUMAN	------MKKFKRRLSLTLRGSQTIDESL	0	22	2.21
Q8TAP8	PPR35_HUMAN	VPQELEMPVLKSSLALGLELRAAAGSHF	96	124	2.209
Q14D33	CB085_HUMAN	TNAGGLPSQVKGSLALPFPADVQGKDAF	407	435	2.206
Q9NQW8	CNGB3_HUMAN	KAKTAEATPPRKDLALLFPPKEETPKLF	648	676	2.201
Q9H611	PIF1_HUMAN	TAELSLGRNERRELMLRLQAPGPAGRPR	39	67	2.194
Q9NS28	RGS18_HUMAN	KEAKIRAKEKRNRLSLLVQKPEFHEDTR	34	62	2.184
P10515	ODP2_HUMAN	GWTPSSGATPRNRLLLQLLGSPGRRYYS	59	87	2.182
O75916	RGS9_HUMAN	WPRSRPRAPPKARMALSFSRFLRRGCLA	564	592	2.182
Q56UN5	M3K19_HUMAN	CNVNLGFLLPRSCLELNISKSVTREDAP	152	180	2.181
Q8IZX4	TAF1L_HUMAN	QLIENVHEVRRKSLVLKFPKQQLPPKKK	1346	1374	2.168
Q9BQN1	FA83C_HUMAN	KEKKASPSQSRGQLDLLVPFPRAREVGD	494	522	2.165
Q92664	TF3A_HUMAN	TRHAVVHDPDKKKMKLKVKKSREKRSLA	294	322	2.163
P31629	ZEP2_HUMAN	NTKADDSHTVKQKLALRLSEKKGQDSEP	355	383	2.163
Q9HAF1	EAF6_HUMAN	SSHKKRKNKNRHRIDLKLNKKPRADY	165	191	2.145
Q5SXM2	SNPC4_HUMAN	KPPLPQPGPEKGALDLGLLSQEGEAATQ	1255	1283	2.138
Q68CP9	ARID2_HUMAN	QAHIHVVGVKRRAIPLPIQMYYQQQPVS	590	618	2.137
Q6ZVN7	CG076_HUMAN	IHESKHPAFAKQQINLEMPNSRATTELA	44	72	2.128
Q8NEE6	FXL13_HUMAN	VTELDNITSSKGALELTVKKSTYSSEDQ	705	733	2.124
Q96CC6	RHDF1_HUMAN	GGALDRSELERSHLMLPLERGWRKQKEG	302	330	2.122
Q15059	BRD3_HUMAN	EEGLPMSYDEKRQLSLDINRLPGEKLGR	566	594	2.116
Q9NZM4	GSCR1_HUMAN	PPIKTYEARSRIGLKLKIKQEAGLSKVV	1294	1322	2.102
Q96S53	TESK2_HUMAN	GKIKFFDLPSKSVISLVFDLDAPGPGTM	410	438	2.091
Q86YR5	GPSM1_HUMAN	HHSGDWRGPSRDSLPLPVRSRKYQEGPD	432	460	2.087
Q14643	ITPR1_HUMAN	LDDHGGRTFLRVLLHLTMHDYPPLVSGA	1061	1089	2.085
Q6ZRS2	SRCAP_HUMAN	PTPPQQPFIARRHIELGVTGGGSPENGD	2817	2845	2.08
Q53GL7	PAR10_HUMAN	VAEQEEAAALRQALTLSLLEQPPLEAEE	669	697	2.078
Q5T011	SZT2_HUMAN	HSSPGRSTCLRQTLPLSFVFGPERSLTQ	1727	1755	2.077
P51825	AFF1_HUMAN	QAVVVQEDSRKDRLPLPLRDTKLLSPLR	725	753	2.065
O60885	BRD4_HUMAN	DKCKPMSYEEKRQLSLDINKLPGEKLGR	604	632	2.055
O94913	PCF11_HUMAN	FDGPQHQQASRFDIPLGLQGTRFDNHPS	1093	1121	2.05
Q14164	IKKE_HUMAN	PPIAPYPSPTRKDLLLHMQELCEGMKLL	665	693	2.049
Q14C86	GAPD1_HUMAN	QDSAFSYRDAKKKLRLALCSADSVAFPV	1110	1138	2.047
O60673	DPOLZ_HUMAN	DDEENEPQIEKEEMELSLVMSQRWDSNI	449	477	2.041
Q03001	DYST_HUMAN	RDDPFCIGNLKSELLLNILKQDQHSQKI	3219	3247	2.039
Q9ULJ7	ANR50_HUMAN	YPSSETELSLKQALKLQIEGSDPSFNYK	1396	1424	2.038
P51003	PAPOA_HUMAN	ALPANPIPVIKNSIKLRLNR	725	745	2.032
Q5SW79	CE170_HUMAN	RVPEEALKHEKFTIQLQLSQKSSESELS	103	131	2.031
A6NHJ4	ZN860_HUMAN	DRRHPGNKPIKDQLGLSFHSHLPELHIF	141	169	2.022
O75376	NCOR1_HUMAN	HENIKTNQVMRKKLILFFKRRNHARKQR	275	303	2.019
Q9UHY1	NRBP_HUMAN	CNIESVEEGVKHHLTLLLKLEDKLNRHL	448	476	2.016
Q15911	ZFHX3_HUMAN	CPLCQDMLNNKIHLQLHLTHLHSVAPDC	1253	1281	2.015
Q8N143	BCL6B_HUMAN	CDPCGLHFRHKSQLRLHLRQKHGAATNT	441	469	2.013
Q0VGE8	ZN816_HUMAN	DHRHAGNKPIKDQLGLSFHSHLPELHMF	142	170	2.01
O43247	TEX33_HUMAN	KTDDLGRWHQKNAMNLNLQKALEEKYGE	243	271	2.007
Q86YC2	PALB2_HUMAN	KTHLDEETGEKTSITLDVGPESFNPGDG	84	112	1.991
Q580R0	CB027_HUMAN	VEPPASALELKVWLELEVAERGGQHSSS	72	100	1.987
Q9Y2B5	VP9D1_HUMAN	ARLDPSQAMQKTSLTLSLQRQMMENLVI	167	195	1.963
Q9NQV5	PRD11_HUMAN	DEGDVHPQAKKKKIDLIFKDVLEASLES	321	349	1.961
Q9H9V9	JMJD4_HUMAN	PEPQALAGQKRGALRLLVPRLVLTVSAP	4	32	1.955
Q9H792	PEAK1_HUMAN	KSSIKVPETHKAVLALRLEEKDGKIAVQ	403	431	1.944
Q5TCZ1	SPD2A_HUMAN	EGEGHEAPIAKKEISLPILCNASNGSAV	364	392	1.926
Q5T7B8	KIF24_HUMAN	VLKSKCIQSLRSQLQLYLTCHGPTAAPE	1335	1363	1.922
Q9BSV6	SEN34_HUMAN	ALPRGPRQNSRLGLPLLLMPEEARLLAE	34	62	1.918
Q15398	DLGP5_HUMAN	GPQNTKSEHVKKTLFLSIPESRSSIEDA	666	694	1.918
Q92833	JARD2_HUMAN	GIPWSEERVVRKVLYLSLKEFKNSQKRQ	19	47	1.894
Q86T23	CROL1_HUMAN	AEALTKAEAGRMELELSVTKLRAEEASL	9	37	1.892
Q9BYB0	SHAN3_HUMAN	PREERKSPEDKKSMILSVLDTSLQRPAG	1180	1208	1.891
Q8IY92	SLX4_HUMAN	SQDKHPDRGGRTLLSLGLLVADFGAMVN	658	686	1.891
Q6P4F7	RHGBA_HUMAN	SPKISHKEKVRRSLRLKFNLGKNGREVN	421	449	1.889
Q5JTD0	TJAP1_HUMAN	SPLPNCTYATRQAISLSLVEEGSERARP	344	372	1.886
O75161	NPHP4_HUMAN	VKPIGVHSVVKGRLHLTLANVGHPCEQK	807	835	1.863
Q96T23	RSF1_HUMAN	ENTEITSERQKEGIKLTIRISSRKKKPD	719	747	1.862
Q01804	OTUD4_HUMAN	RQNIVLPSDEKGELDLSLENLDLSKDCG	876	904	1.858
O95503	CBX6_HUMAN	KVKPREPKRNRIILNLKVIDKGAGGGGA	162	190	1.857
Q8N6Q1	TMC5A_HUMAN	MEISRLAQSKRNIISLNMDLERDTQRID	0	28	1.85
Q86V48	LUZP1_HUMAN	VSSPFELSIHKHDITLQLAEAERMADGP	837	865	1.838
Q9BWT3	PAPOG_HUMAN	PVPANNIRVIKNSIRLTLNR	716	736	1.837
Q14781	CBX2_HUMAN	RLALKAQATNKCGLGLDLKVRTQKGELG	272	300	1.828
Q2VPK5	CTU2_HUMAN	TAKEELLQTLRTHLILHMARAHGYSKVM	235	263	1.824
O14613	BORG1_HUMAN	ELPDGPSPLLKNAISLPVIGGPQALTLP	94	122	1.816
O14879	IFIT3_HUMAN	IELSPDNQYVKVLLGLKLQKMNKEAEGE	199	227	1.809
Q86W56	PARG_HUMAN	TPIEEMRRMPRCGIRLPLLRPSANHTVT	455	483	1.808
Q9NRL2	BAZ1A_HUMAN	QISRRKHLFSRDKLKLFLKQHCEPQDGV	210	238	1.803
Q5RHP9	CA173_HUMAN	VGLSKDEAPEKQALMLTVLETDKAASEG	867	895	1.802
Q96BT3	CENPT_HUMAN	APGLLAPGRRKQRLRLSVFQQGVDQGLS	143	171	1.799
Q8IYW2	TTC40_HUMAN	VADKIVLVADRHLLELPLEGLSVFDEGT	2322	2350	1.797
Q2TAZ0	ATG2A_HUMAN	QQTVFRLSAPRATLRLRFPIADLRPEPD	629	657	1.781
P16591	FER_HUMAN	IEESSETCEKKSDIVLLLSQKQALEELK	336	364	1.776
Q9UKE5	TNIK_HUMAN	LNLPGESTLRRDFLRLQLANKERSEALR	341	369	1.775
Q5TZA2	CROCC_HUMAN	AEALTKAEAGRVELELSMTKLRAEEASL	706	734	1.771
Q8WTV1	THAP3_HUMAN	SYALLDLDSLKKKLFLTLKENEKLRKRL	178	206	1.765
Q9H3M9	ATX3L_HUMAN	QETNREDEHLRSTIELSMQGSSGNTSQD	237	265	1.764
Q2TAM9	TUSC1_HUMAN	RLEKLEAMYRRALLQLHLEQRGPRPSGD	159	187	1.757
Q9NQW5	PRDM7_HUMAN	ATRPAFMCHRRQAIKLQVDDTEDSDEEW	67	95	1.756
Q9NQV7	PRDM9_HUMAN	ATRPAFMCHRRQAIKLQVDDTEDSDEEW	67	95	1.756
Q9ULJ6	ZMIZ1_HUMAN	RPTVHQTLMWRSDLELQFKCYHHEDRQM	592	620	1.749
Q9NTK1	DEPP_HUMAN	---------MRSRLLLSVAHLPTIRETT	0	19	1.743
Q96ET8	TV23C_HUMAN	PGNCQQMAPARLFLSLRLWAWRGGGESP	229	257	1.736
Q6AHZ1	Z518A_HUMAN	TFMGFKMMDGKQHIVLKLVPIKQNVCSP	442	470	1.729
Q8TE77	SSH3_HUMAN	SQSPQKQEEQRQHLHLMVQLLRPQDDIR	84	112	1.725
Q2TAC2	CCD57_HUMAN	EELDGELALQRQELLLEFESKMRKREHE	160	188	1.722
Q8TAB3	PCD19_HUMAN	PIRSKSPEHVRNIIALSIEATAADVEAY	977	1005	1.721
P41182	BCL6_HUMAN	CEKCNLHFRHKSQLRLHLRQKHGAITNT	659	687	1.72
Q13884	SNTB1_HUMAN	SSQSFSFHRDRKSIPLKMCYVTRSMALA	230	258	1.719
Q2TAA8	TXIP1_HUMAN	SPGIWGEDPVKLTLALKMTRQDLTRTQM	215	243	1.716
Q9Y618	NCOR2_HUMAN	HENIKINQAMRKKLILYFKRRNHARKQW	266	294	1.709
Q8NI35	INADL_HUMAN	DDLENLNSLAKTSLDLGMIPNDVQGPSL	970	998	1.703
Q8IVF2	AHNK2_HUMAN	QKAGPGSQRRRKFLNLRFRTGSGQGPSS	310	338	1.703
Q9Y6Q9	NCOA3_HUMAN	LQGQQFLNQSRQALELKMENPTAGGAAV	1177	1205	1.701
O95271	TNKS1_HUMAN	AAREADLAKVKKTLALEIINFKQPQSHE	495	523	1.694
P0CB48	UBFL6_HUMAN	SQAELLQKEYKVELDLWLKTLSPEDYAA	277	305	1.684
P31629	ZEP2_HUMAN	TKHMKSKAHMKKCLELGVSMTSVDDTET	1842	1870	1.683
P49757	NUMB_HUMAN	PALSQKMSPFKRQLSLRINELPSTMQRK	280	308	1.669
Q5PRF9	SMAG2_HUMAN	LIHPATTLEDRNALALWLSHLEERLASG	129	157	1.663
P23497	SP100_HUMAN	QESEEEEREERSGLQLSLEQGTGENSFR	154	182	1.657
Q92800	EZH1_HUMAN	TCKQVFQFAVKESLILKLPTDELMNPSQ	463	491	1.652
Q6EMB2	TTLL5_HUMAN	KAKLHAALYERKLLSLEVRKRRRRSSRL	533	561	1.65
Q9UMD9	COHA1_HUMAN	LILEKDNTPAKKEMELLIMTKDSGKVFT	344	372	1.649
Q8IY63	AMOL1_HUMAN	AEEKKEEKTWKGSIGLLLGKEHHEHASA	815	843	1.642
Q9H5P4	PDZD7_HUMAN	PGEKGALQRSKTLMNLFFKGGRQGRLAR	454	482	1.638
Q96SE7	ZN347_HUMAN	DKRDARNKLIKNQLGLSLQSHLPELQLF	170	198	1.636
Q9ULL0	K1210_HUMAN	AASGAEKTEARASLSLMVESLSTTQEEA	655	683	1.635
Q9H8K7	CJ088_HUMAN	IHELQEHIDDKIALLLDLLQNPNSPPTG	400	428	1.634
O96013	PAK4_HUMAN	EPQRVSHEQFRAALQLVVDPGDPRSYLD	294	322	1.623
Q9Y618	NCOR2_HUMAN	LRGVSGVDLYRSHIPLAFDPTSIPRGIP	1622	1650	1.616
A6NC57	ANR62_HUMAN	LCDHDQRQSSKRDLQLAFQSTVNEWCHL	663	691	1.612
Q6ZSJ9	SHSA6_HUMAN	RRRHLPDLAARGTLPLNVIQMSQQKPLP	327	355	1.587
Q6ZP82	CC141_HUMAN	EKQARVDHLHRLALSLGVDIISSVQRPH	256	284	1.582
O60303	K0556_HUMAN	NTSEDRPQELRRSLELSVNLQRKQKDCS	172	200	1.578
Q8IZM8	ZN654_HUMAN	NQEKDSSSNEKQTISLPVSTSKSRKEST	347	375	1.575
Q7Z4L5	TT21B_HUMAN	DRKTEVDTSHRLSIFLELIDVHRLNGEQ	605	633	1.573
Q8TBY8	PMFBP_HUMAN	AVSEQKRNIMKDMMKLELDLHGLREETS	337	365	1.571
Q8N4C6	NIN_HUMAN	LLGRVHFDQFKEALILILSRTLSNEEHF	57	85	1.565
Q6UB98	ANR12_HUMAN	SILFGYPLSERKQMALLMQMTARDNSPD	123	151	1.554
P17035	ZNF28_HUMAN	DQRHAGNKHIKDQLGLSFHSHLPELHIF	126	154	1.529
Q8IYW2	TTC40_HUMAN	RSVRQLEALARVHILLALVLSPGAEGYE	1292	1320	1.525
Q8TC76	F110B_HUMAN	NHAKTESGVQRENLKLEILKNIINSSEG	102	130	1.511
Q8N2C7	UNC80_HUMAN	ARSRSRRISLRKKLKLPIGKRNWLKRSS	1065	1093	1.509
Q2YD98	UVSSA_HUMAN	GGCLKRAIDLKAELELVLRKYKELDIEP	357	385	1.498
Q6ZT12	UBR3_HUMAN	NDFLFMYSVARTNLELELIHRGGNLCSG	1445	1473	1.497
Q9BUA3	CK084_HUMAN	SPSPAPPPGLRGTLDLQVIRVRMEEPPA	307	335	1.496
O14686	KMT2D_HUMAN	LKKWKGVRWKRLRLLLTIQKGSGRQEDE	4978	5006	1.485
Q5T089	MORN1_HUMAN	GGAEADVPLPRGDLELHLGALHGQEDTP	313	341	1.48
Q49A88	CCD14_HUMAN	RYGSKKKRHEKHTIPLVVQKETSSSDNK	143	171	1.478
Q9C0C9	UBE2O_HUMAN	SSQSGSGTSRKKSIPLSIKNLKRKHKRK	502	530	1.476
Q9NZR4	VSX1_HUMAN	GPGLDGSSLARGALPLGLGLLCGFGTQP	64	92	1.462
Q96PZ2	F111A_HUMAN	EMLVRGTEGIKEYINLGMPLSCFPEGGQ	124	152	1.46
P48552	NRIP1_HUMAN	GSEIENLLERRTVLQLLLGNPNKGKSEK	699	727	1.457
Q93073	SBP2L_HUMAN	KETNAAGPDSRSKIVLLVDASQQTDFPS	197	225	1.443
Q5T1R4	ZEP3_HUMAN	SHKPEDTHTIKQKLALRLSERKKVIDEQ	350	378	1.44
P35968	VGFR2_HUMAN	LLQANAQQDGKDYIVLPISETLSMEEDS	1162	1190	1.439
Q8N5A5	ZGPAT_HUMAN	KDMYHASKSAKRALSLRLFQTEEKIERT	441	469	1.419
Q9HCE6	ARGAL_HUMAN	RLKERYARTKRDILALRVGGRDMQELKH	209	237	1.417
Q52M75	CE027_HUMAN	ESFCQRAKDCKQNIPLPFLIQDWPLSES	5	33	1.417
Q6ZS81	WDFY4_HUMAN	RELLLGASSPKQWLPLEVLLEASPDHAT	1882	1910	1.414
Q99549	MPP8_HUMAN	KNDVSENNRKREEIPLDFKTIDDHKTKE	457	485	1.41
Q6UB98	ANR12_HUMAN	KQKEKERLRNRNCLELKIKDKEKTKHTP	1102	1130	1.405
Q92925	SMRD2_HUMAN	QVKRPGDLNVKCTLLLMLDHQPPQYKLD	286	314	1.398
Q9P286	PAK7_HUMAN	QPSRVSHEQFRAALQLVVSPGDPREYLA	422	450	1.395
Q5JXC2	MIIP_HUMAN	PGTLAQPAHVRVSIPLSILEPPHRYHIH	271	299	1.372
Q1A5X6	IQCJ_HUMAN	QSPGDKLPGGRKVILLYLDQLARPTGFI	114	142	1.367
Q5T7N8	F27D1_HUMAN	---MLEKRLLRMGMRLQLLRDRRISSRG	0	25	1.364
Q9H1R2	DUS15_HUMAN	HVAAGWSPDPKYQICLCFGEEDPGPTQH	205	233	1.358
O94782	UBP1_HUMAN	NGLSRGSPSKKNRLSLKFFQKKETKRAL	9	37	1.35
P54198	HIRA_HUMAN	VPLAKASSLSKRKLELEVETVEKKKKGR	617	645	1.344
Q70EL1	UBP54_HUMAN	TNQCLQGQSLKTSLTLKVDRGSEETYRP	1092	1120	1.339
Q9NYQ7	CELR3_HUMAN	LSQPASRYSSREQLDLLLRRQLSRERLE	3058	3086	1.326
P55199	ELL_HUMAN	LHLLALRPYRKAELLLRLQKDGLTQADK	211	239	1.319
P0CB47	UBFL1_HUMAN	SQAEELQKQYKVKLDLWLKTLSPENYAA	270	298	1.313
O75420	PERQ1_HUMAN	AGLAKQGLSMKTLLELQLEGERQLHKQP	761	789	1.313
Q68DN1	CB016_HUMAN	IQRHTFYHGHKKRMALRIWTRGSTSSII	959	987	1.307
Q8N1G2	CMTR1_HUMAN	DIVEASSQKGRRGLGLTLRGFDQELNVD	114	142	1.305
O43670	ZN207_HUMAN	IDAVPNAIPGRTDIELEIYGMEGIPEKD	61	89	1.302
Q9H3R5	CENPH_HUMAN	AGAQAACSEDRMTLLLRLRAQTKQQLLE	28	56	1.28
O15226	NKRF_HUMAN	EPISVKEQHKREGLGLDVERVNKIAKRD	577	605	1.279
Q8IVH8	M4K3_HUMAN	DSSEEIYYTARSNLDLQLEYGQGHQGGY	359	387	1.272
Q8NEP3	DAAF1_HUMAN	KEEPPGDRETRQKMELFVKESFEAKDEL	361	389	1.256
Q6PDB4	ZN880_HUMAN	LGSNAGNKSLKNQLGLTFQLHLSELQLF	94	122	1.256
Q96PN7	TREF1_HUMAN	PISPHFPQDTRDGLGLPVGSKNLGQMDT	51	79	1.245
O60343	TBCD4_HUMAN	TSVTPRRISWRQRIFLRVASPMNKSPSA	762	790	1.244
Q96JJ6	JPH4_HUMAN	RNRLVHGGRVRSLLPLALRRGKVKEKVD	333	361	1.241
Q9BQM9	CT144_HUMAN	NHLTRKKPATRIVLILPLDKRQPLANAG	33	61	1.23
O95996	APC2_HUMAN	SGEAAVAAKAKAKLALAVARIDQLVEDI	833	861	1.229
Q9Y5Q8	TF3C5_HUMAN	WCLPKTSDELRDTMSLMIRQTIRSKRPA	437	465	1.227
O94763	RMP_HUMAN	ILEEEPQENQKKLLPLSVTPEAFSGTVI	454	482	1.22
P51508	ZNF81_HUMAN	HKRDSFGKSFKHNLDLHIHNKSNAAKNL	189	217	1.215
Q9NSC2	SALL1_HUMAN	DLLLHKKNCTKNQLVLIVNENPASPPET	56	84	1.214
Q02410	APBA1_HUMAN	EAGQRYSKEKRDAISLAIKDIKEAIEEV	332	360	1.207
Q96PE6	ZIM3_HUMAN	TQKGVECDGSKKILPLGIDDVSSLQHYV	113	141	1.206
Q8N5L8	RP25L_HUMAN	EMRVRDGSKIRNLLGLALGRLEGGSARH	26	54	1.206
B2RXH2	KDM4E_HUMAN	SNWRDDIVLRRAALGLRLLPNLTAQCPT	355	383	1.202
Q96DF8	DGC14_HUMAN	PAFKILEPGRRERLGLKMANEAAAKNRA	341	369	1.201
Q7Z406	MYH14_HUMAN	EETRGRLAARKQELELVVSELEARVGEE	923	951	1.191
Q8WY54	PPM1E_HUMAN	AGCIPEEKTYRRFLELFLGEFRGPCGGG	1	29	1.188
Q5VWN6	F208B_HUMAN	LKYNSTVKESRNDISLILNEYAEFNKVM	2094	2122	1.188
Q09FC8	ZN415_HUMAN	DRRGIGNKSIKHQLGLSFLPHPHELQQF	173	201	1.187
Q96PU5	NED4L_HUMAN	LRPRSHKSRVKGFLRLKMAYMPKNGGQD	132	160	1.186
Q5T4T6	SYC2L_HUMAN	MVEFMSAEDDRCLITLHLNDQSEPPVIG	445	473	1.181
Q96RK0	CIC_HUMAN	QARYADIFPSKVCLQLKIREVRQKIMQA	1493	1521	1.168
Q9UNN5	FAF1_HUMAN	EQIRKEQEEEREAIRLSLEQALPPEPKE	539	567	1.161
Q6IQ55	TTBK2_HUMAN	KDVWEEMDANKNKIKLGICKAATEEENS	379	407	1.14
Q8WZ73	RFFL_HUMAN	HDISTEMCREKEELVLLVLGQQPVISQE	115	143	1.132
Q52LR7	EPC2_HUMAN	EMIKRREKTKRELLHLTLEVVEKRYHLG	248	276	1.131
Q8NA47	CCD63_HUMAN	QQLQHCLLMEKKTMNLAIEQSSQAYEQR	196	224	1.125
P46934	NEDD4_HUMAN	LHPRSHKSRVKGYLRLKMTYLPKTSGSE	549	577	1.125
Q9BQ67	GRWD1_HUMAN	DIVRDHLGDNRTELPLTLYLCAGTQAES	69	97	1.11
Q8IZD0	SAM14_HUMAN	PTIGLDKKTRRKFLDLGVTLRRASTGKS	179	207	1.11
Q8TDM6	DLG5_HUMAN	RQLDEEAGGAKAELLLKLLLAKERDHFQ	41	69	1.08
P0CW27	CC166_HUMAN	QAIKADNGRLRQELLLLLRRTQLLHHTR	217	245	1.072
Q86Y01	DTX1_HUMAN	HCYLPNNEKGRKVLRLLITAWERRLIFT	534	562	1.06
Q96SC8	DMTA2_HUMAN	ILTRVFPGHRRGVLELVLQGCGGDVVQA	318	346	1.051
Q05877	HHCM_HUMAN	RNCRVMRNFGKQSIVLSVKPLAHSRAGH	234	262	1.046
Q9H2D6	TARA_HUMAN	TRSEREIEQLKEHLRLAMAALQEKESMR	2332	2360	1.042
O43143	DHX15_HUMAN	PHTPRYYDILKKRLQLPVWEYKDRFTDI	121	149	1.042
Q93100	KPBB_HUMAN	GKRGTCSYLTKAVMNLLLEGEVKPNNDD	1060	1088	1.039
Q8IY92	SLX4_HUMAN	LDRFGVRPLPKRQMVLKLKEIFQYTHQT	1577	1605	1.036
Q6ZQQ6	WDR87_HUMAN	DVDSQEKDISKDHIALTLKRLQKIRDKR	1151	1179	1.02
Q9BYX4	IFIH1_HUMAN	KKPLKLDETDRFLMTLFFENNKMLKRLA	663	691	1.001
Q92547	TOPB1_HUMAN	TITEEGLFSQKSFLVLGFSNENESNIAN	545	573	0.968
Q8TAP6	CEP76_HUMAN	TLKKTNIDPTRRYLYLQVLGGKAFLEHL	94	122	0.965
Q9BSQ5	CCM2_HUMAN	INLRQLYGDSRKFLLLGLRPFIPEKDSQ	335	363	0.956
O95072	REC8_HUMAN	EGERELPEVSRRELDLLIAEEEEAILLE	207	235	0.956
Q9UL36	ZN236_HUMAN	CAYCVMGFTQKSNMKLHMKRAHSYAGAL	1779	1807	0.946
A6NKG5	RTL1_HUMAN	HSTAELMAMVRSIISLYFRMQDLKEQQR	157	185	0.939
Q70EL4	UBP43_HUMAN	NAGQDIKLPRKFDLPLTVMPSVEHEKPA	917	945	0.938
O75899	GABR2_HUMAN	DINSPEHIQRRLSLQLPILHHAYLPSIG	880	908	0.936
Q9ULI0	ATD2B_HUMAN	PPLIVDRERLKKLLDLLVDKSNNLAVDQ	1391	1419	0.934
O00161	SNP23_HUMAN	QITDESLESTRRILGLAIESQDAGIKTI	14	42	0.932
O95071	UBR5_HUMAN	MVISHDMLLGRWRLSLELFGRVFMEDVG	2177	2205	0.927
Q9UBT6	POLK_HUMAN	DSTKEKCDSYKDDLLLRMGLNDNKAGME	1	29	0.921
Q86XP3	DDX42_HUMAN	NLEGANQHVSKELLDLAMQNAWFRKSRF	615	643	0.919
Q6UN15	FIP1_HUMAN	TWKAYCEKQKRIRMGLEVIPVTSTTNKI	183	211	0.901
Q9NZV7	ZIM2_HUMAN	NTIQDNMENYRKLLSLGFLAQDSVPAEK	116	144	0.897
Q6PIW4	FIGL1_HUMAN	NVKKENHSSAKENIGLNVFLSNQSCFPA	222	250	0.895
P09913	IFIT2_HUMAN	IRLNPDNQYLKVLLALKLHKMREEGEEE	201	229	0.89
P28290	SSFA2_HUMAN	TELMQEQSYLKSELGLGLGEMGFEIPPG	1071	1099	0.885
Q86VD1	MORC1_HUMAN	KISEDKLKNLRIKLALLLQKLQLGGPEG	910	938	0.867
Q96CV9	OPTN_HUMAN	RAAREKIHEEKEQLALQLAVLLKENDAF	478	506	0.865
Q16584	M3K11_HUMAN	SKLRARDGGERISMPLDFKHRITVQASP	480	508	0.865
Q99747	SNAG_HUMAN	LFKYMDNDYAKLGLSLVVPGGGIKKKSP	257	285	0.863
Q9H2F5	EPC1_HUMAN	EMIKRREKSKRELLHLTLEIMEKRYNLG	248	276	0.856
Q8IUD2	RB6I2_HUMAN	IQPLLELDQNRSKLKLYIGHLTTLCHDR	1009	1037	0.836
Q14999	CUL7_HUMAN	TSAPEELSGERGQLELEFSMAMGTLISE	278	306	0.83
Q9NX55	HYPK_HUMAN	EKELAKVTIKKEDLELIMTEMEISRAAA	81	109	0.822
Q96GN5	CDA7L_HUMAN	KATPRRSRSRRSSIGLRVAFQFPTKKLA	126	154	0.812
Q8IYE0	CC146_HUMAN	EKERDFRNLRKMELLLKVSWDALRQTQA	355	383	0.811
Q6ZRK6	CCD73_HUMAN	IDENQVTEATKNDLFLFVSINERQHTLL	812	840	0.807
Q6SJ93	F111B_HUMAN	QVRRRPHLGRRYAINLDVQKEAINLLKN	362	390	0.807
Q5VWT5	CA168_HUMAN	STVCSATSSQKASLLLEVTQSNVEIITK	99	127	0.795
Q8IWR0	Z3H7A_HUMAN	KWMNIRPLPTKKQMPLQFDLCNHIASGK	754	782	0.793
Q9Y6J3	SMA5O_HUMAN	SWSGNIVFTIKINIWLRVFSHSSPTGLP	21	49	0.78
Q8IUR6	CRERF_HUMAN	NMGQKLEILIKDTLGLPVAGQTSEFVNQ	587	615	0.774
Q16821	PPR3A_HUMAN	VITEYQKATSKLDLQLGMLPTDKTVFSE	850	878	0.774
O75592	MYCB2_HUMAN	ARQRGILDAVKEMIPLDLLLAVPVPGVN	784	812	0.765
Q8IZQ8	MYCD_HUMAN	EHSLLIRSKFRSVLQLRLQQRRTQEQLA	6	34	0.761
Q9ULT8	HECD1_HUMAN	LEEVECTPSPRLALTLKVTGLGTTREVE	1805	1833	0.75
P54252	ATX3_HUMAN	IDMEDEEADLRRAIQLSMQGSSRNISQD	239	267	0.735
Q86TI0	TBCD1_HUMAN	TPVKTRRHSWRQQIFLRVATPQKACDSS	651	679	0.72
A6NKL6	T200C_HUMAN	PGERGSQEIPRGELDLSMTNLRGAEGSM	404	432	0.71
O95872	GPAN1_HUMAN	EKDRAWERDLRTYMNLEF	338	356	0.701
Q8N1F8	S11IP_HUMAN	ERCGLRSVDHRLRLFLDVEVFSDAQEEF	791	819	0.692
Q9NZM4	GSCR1_HUMAN	NRPPIKTYEARSRIGLKLKIKQEAGLSK	1292	1320	0.689
O95714	HERC2_HUMAN	AQARLDSKWLKTDIQLAFTRDGLCGLWN	9	37	0.682
Q32MH5	F214A_HUMAN	NIRHTEERLLRYLIHLRFQSSKSGKIYL	1009	1037	0.661
Q6ZN01	MASTR_HUMAN	QRSQIIRSKFRSVLQLRIHRRNQEQISD	7	35	0.648
Q6ZRS4	CC129_HUMAN	FQLGDRAQQIREGILLQLEVLTAEPPEH	925	953	0.592
P43243	MATR3_HUMAN	QHINGASHSRRCQLLLEIYPEWNPDNDT	307	335	0.585
Q8TAF5	LQK1_HUMAN	--------MARGLLHLRVGGRRPRGLCC	0	20	0.572
Q6UUV9	CRTC1_HUMAN	FSSGSQDVHQKRVLLLTVPGMEETTSEA	167	195	0.566
Q5T5N4	CF118_HUMAN	SYLAGATSADRYRMFLRFQKEVLAKQDL	203	231	0.555
P16591	FER_HUMAN	ETEKAKERYDKATMKLHMLHNQYVLALK	162	190	0.547
Q8N4C6	NIN_HUMAN	EKAKTEENYIRDRLALSLKENSRLENEL	459	487	0.539
Q86TG7	PEG10_HUMAN	MRLTQEEKERRRKLNLCLYCGTGGHYAD	278	306	0.534
Q8N960	CE120_HUMAN	QTEPRETLEYKAALELEMWKEMQEDIFE	641	669	0.528
Q9H939	PPIP2_HUMAN	AQECERINFFRNALWLHVNQLSQQCVTS	217	245	0.526
A0FGR8	ESYT2_HUMAN	LSNSGPNSTIKMKIALRVLHLEKRERPP	636	664	0.51
Q8IZQ1	WDFY3_HUMAN	RHMTQKEQEEKLYMMLPVFNRVFGNAPP	39	67	0.499
Q6ZSZ5	ARHGI_HUMAN	DQLIAQSLLEKQQIYLEMAEMGGLEDLP	635	663	0.486
Q9BZV1	UBXN6_HUMAN	LRKDQRDACIKEAILLHFSTDPVAASIM	131	159	0.481
Q96LX8	ZN597_HUMAN	KILSGTPTYKRRVISLLVTIENHTPLVE	103	131	0.394
Q9ULH7	MKL2_HUMAN	CLEGSNQKSLKEVLQLRLQQRRTREQLV	28	56	0.393
O14986	PI51B_HUMAN	TYKKTASSAIKGAIQLGIGYTVGNLTSK	19	47	0.38
Q9HCJ5	ZSWM6_HUMAN	VDALRSHGYPREALRLAIAIVNTLRRQQ	572	600	0.372
Q96GA3	LTV1_HUMAN	PKPKQIRISSKTGIPLNVLPKKGLTAKQ	370	398	0.356
P50749	RASF2_HUMAN	VPCGQDKYISKNELLLHLKTYNLYYEGQ	9	37	0.345
Q4G0A6	F188B_HUMAN	DLSINNRNDLRKVLHLEFLYKENKAKEN	37	65	0.336
Q9BZA8	PC11Y_HUMAN	KADDVDSDGNRVTLDLPIDLEEQTMGKY	923	951	0.324
Q9BZA7	PC11X_HUMAN	KADDVDSDGNRVTLDLPIDLEEQTMGKY	891	919	0.324
Q01995	TAGL_HUMAN	EFTESQLQEGKHVIGLQMGSNRGASQAG	161	189	0.316
Q9H013	ADA19_HUMAN	QGGRCRVEKTKQFMLLVVWTELPEQKPR	917	945	0.315
Q9NR09	BIRC6_HUMAN	TSGNISGFIRRLFLQLMLEDEKVTMFLQ	3799	3827	0.299
Q13936	CAC1C_HUMAN	QKDRGGDISQKTVLPLHLVHHQALAVAG	1989	2017	0.275
Q12840	KIF5A_HUMAN	EPDTQDADEVKKALELQMESHREAHHRQ	685	713	0.271
O60331	PI51C_HUMAN	TYKKTTSSTLKGAIQLGIGYTVGHLSSK	69	97	0.271
O43303	CP110_HUMAN	QFLDNSFEKVKRRLDLDIDGLQKENCPY	574	602	0.269
O94804	STK10_HUMAN	LLDRDFVAKQKEDLELAMKRLTTDNRRE	692	720	0.23
Q9C0G0	ZN407_HUMAN	KRSKHLENAKKNNIGLSFEECIERVCIG	753	781	0.229
Q8IWJ2	GCC2_HUMAN	LNETFLSDSEKEKLTLMFEIQGLKEQCE	439	467	0.205
Q8WU49	CG033_HUMAN	ECEALLPSGARRRIDLRLSGRAVAVWVH	22	50	0.202
Q6GYQ0	RGPA1_HUMAN	SNECLEDITVKDGLSLQFKRFRETVPTW	1643	1671	0.198
Q6ZNL6	FGD5_HUMAN	DKYKKKKSSFKRFLALTFKKKTENKLHV	643	671	0.196
Q96T17	MA7D2_HUMAN	REVAEQMRLEREQIMLQIEQERLERKKR	515	543	0.194
O15265	ATX7_HUMAN	YVFDSRWNRLRCALNLMVEKHLNAQLWK	533	561	0.181
Q5H9R7	PP6R3_HUMAN	VTETVMNGGMKETLSLTVDAKTETAVFK	788	816	0.168
A6NGG8	CB071_HUMAN	IRPGCQGGSERGSIPLLVKNSTCYDAGE	27	55	0.161
Q13439	GOGA4_HUMAN	QEQTKQILVEKENMILQMREGQKKEIEI	898	926	0.144
Q7Z3J2	CP062_HUMAN	EILARYTTTEKLSINLFMGSEKGKAGTA	122	150	0.126
P30307	MPIP3_HUMAN	SKVQEGERQLREQIALLVKDMSP	450	473	0.099
Q6P1W5	CA094_HUMAN	QEEALELSSGKDEISLLVEQEFLSLTKE	104	132	0.092
Q9NY46	SCN3A_HUMAN	ISSNYNKEAIKGRIDLPIKQDMIIDKLN	1922	1950	0.091
Q7L099	RUFY3_HUMAN	EKELEMQISMRQEMELAMKMLEKDVCEK	359	387	0.066
Q9BZ23	PANK2_HUMAN	RNPTLGGLLGRQRLLLRMGGGRLGAPME	106	134	0.062
P51911	CNN1_HUMAN	KFEPGKLREGRNIIGLQMGTNKFASQQG	150	178	0.027
Q14558	KPRA_HUMAN	AAKRAQSYAERLRLGLAVIHGEAQCTEL	179	207	0.02
Q8IYA2	C144C_HUMAN	MRIEQGKLEWKNQLKLVINELKQRFGEI	227	255	-0.039
Q3MJ40	C144B_HUMAN	MWIEQGKLEWKNQLKLVINELKQRFGEI	277	305	-0.05
A2RUR9	C144A_HUMAN	MWIEQGKLEWKNQLKLVINELKQRFGEI	277	305	-0.05
O15050	TRNK1_HUMAN	LSSKVMTKVIKKKIILAIQQLGNGEWTQ	801	829	-0.095
P0CW23	CR042_HUMAN	QRREERISDNRDHIQLGVGELTKKHEKK	41	69	-0.118
Q8NG06	TRI58_HUMAN	LQEAAGSYQVKLQMALELMRKELEDALT	131	159	-0.178
A8MWA4	Z705E_HUMAN	VSLVTGYQISKSYIILQLEQGKELWQEG	43	71	-0.183
Q8IX03	KIBRA_HUMAN	ELPQWLREDERFRLLLRMLEKRQMDRAE	1028	1056	-0.192
Q9BQG0	MBB1A_HUMAN	NVLFRTCKHEKLTLDLTVLLGVLQGQQQ	1089	1117	-0.23
Q8IWB6	TEX14_HUMAN	MSTTEEYLISKCVLDLKIMQTIMHENDD	724	752	-0.302
Q14147	DHX34_HUMAN	LADLPRTYDPRYRINLSVLGPATRGSQG	92	120	-0.354
P37802	TAGL2_HUMAN	NFSDNQLQEGKNVIGLQMGTNRGASQAG	160	188	-0.367
Q9P2P6	STAR9_HUMAN	DHSQDSEWSKREQIPLQVGAQNLSLSVE	4183	4211	-0.403
Q9Y577	TRI17_HUMAN	AEWQGKVKERRERIVLEFEKMNLYLVEE	171	199	-0.41
Q8WXA3	RUFY2_HUMAN	ENELAVQVSMKHEIELAMKLLEKDIHEK	364	392	-0.626

## Sheet: greater MEF2A class - PSSM
Uniprot ID	Protein name	Motif sequence (with flanks)	pep_start	pep_end	PSSM score
Q6VAB6	KSR2_HUMAN	VDEAHTPKAKKKSKPLNLKIHSSVGSCENI	321	351	7.184
Q63HK5	TSH3_HUMAN	PVAAKIIPATRKKASLELELPSSPDSTGGT	310	340	7.164		Keys
Q01432	AMPD3_HUMAN	TAKRKKSFKMIRSQSLSLQMPPQQDWKGPP	70	100	6.97
Q8WWW8	GAB3_HUMAN	KADVEGQSLRHRDKRLSLNLPCRFSPMYPT	354	384	6.916		Known or inferred positives used for PSSM construction
Q06413	MEF2C_HUMAN	SPPPMNLGMNNRKPDLRVLIPPGSKNTMPS	239	269	6.822		Other known or inferred positives (p38α/ERK2 interactors)
P57682	KLF3_HUMAN	SPSSLKFPSSHRRASPGLSMPSSSPPIKKY	77	107	6.804		Note: some experimentally detected positives may also fit consensus sequences other than the greater MEF2A one
Q02078	MEF2A_HUMAN	PPGGGNLGMNSRKPDLRVVIPPSSKGMMPP	257	287	6.716
Q86VZ6	JAZF1_HUMAN	DAARREQESLKKKIQPKLSLTLSSSVSRGN	66	96	6.454
P45985	MP2K4_HUMAN	PGHPAVSSMQGKRKALKLNFANPPFKSTAR	28	58	6.198
O43353	RIPK2_HUMAN	SVSSAIHLCDKKKMELSLNIPVNHGPQEES	315	345	6.185
O60583	CCNT2_HUMAN	NTEKYMADKKEKSGSLKLRIPIPPTDKSAS	489	519	6.135
P52564	MP2K6_HUMAN	-----MSQSKGKKRNPGLKIPKEAFEQPQT	0	25	6.104
Q9ULG1	INO80_HUMAN	KKKEDELDGKRRKEGVNLVIPFVPSADNSN	1307	1337	5.771
Q8NEZ4	KMT2C_HUMAN	LQSLTVTVPRRKRSKPKLKLKIINQNSVAV	1186	1216	5.63
Q9UGJ0	AAKG2_HUMAN	GGSGGKKNASQKRRSLRVHIPDLSSFAMPL	17	47	5.576
Q08945	SSRP1_HUMAN	RGESSKRDKSKKKKKVKVKMEKKSTPSRGS	617	647	4.644
Q6ZW33	MICLK_HUMAN	-------MSPPKDPSPSLPLPSSSSHSSSP	0	23	4.604
P35713	SOX18_HUMAN	RPRRKKQARKARRLEPGLLLPGLAPPQPPP	154	184	4.54
Q09666	AHNK_HUMAN	APDIDIHGPDAKLKGPKLKMPDMHVNMPKI	3263	3293	4.421
O15014	ZN609_HUMAN	SVSQKGSLSPARSATPKVRLVEPHSPSPSS	551	581	4.361
A4D1E9	GTPBA_HUMAN	EQANQENDALHKKQLLNLWISDTMSSTEPP	344	374	4.343
Q5T011	SZT2_HUMAN	APARHKIVSGLREEILRLRFPHRVQSKEPT	673	703	4.258
Q9NZ71	RTEL1_HUMAN	AKSPGPFFSTRKAKSLDLHVPSLKQRSSGS	776	806	4.244
O60293	ZC3H1_HUMAN	GPSSYRPKEPFRSHPPSVRMPSSSLSESSP	99	129	4.238
Q6P9H4	CNKR3_HUMAN	ESTMDTSLKKEKSAILDLYIPPPPAVPYSP	326	356	4.231
O95785	WIZ_HUMAN	PGGPPGSFLTSRRPRLPLTVPFPPTWAEDP	829	859	4.147
Q2KJY2	KI26B_HUMAN	PKKRSNPGSQRRRLIPALSLDTSSPVRKPP	1934	1964	4.138
Q9BX66	SRBS1_HUMAN	YNTDHLALSPRASPSLSLSLPHLSWSDRPT	1015	1045	4.128
Q9UPW6	SATB2_HUMAN	ERDRIYQDERERSMNPNVSMVSSASSSPSS	427	457	4.074
Q8NFU7	TET1_HUMAN	QASTKSHEYSKVTNSLSLFIPKSNSSKIDT	987	1017	4.069
Q3MIN7	RGL3_HUMAN	PPASPGPQGPSTKLPLSLDLPSPRPFALPL	569	599	4.029
Q15398	DLGP5_HUMAN	NAGPQNTKSEHVKKTLFLSIPESRSSIEDA	664	694	4.018
Q14687	GSE1_HUMAN	SPSPPTIQSKRQTPSPRLALSTRYSPDEMN	825	855	3.979
Q8NEM7	SP20H_HUMAN	SVQSSVLGKGVKHRPPPIKLPSSSGNSSSG	448	478	3.978
Q09666	AHNK_HUMAN	VPDVSLEGPEGKLKGPKLKMPEMHFKAPKI	2087	2117	3.941
Q14106	TOB2_HUMAN	RMARSPTNSLLKHKSLSLSMHSLNFITANP	217	247	3.938
Q8IXS0	F217A_HUMAN	SKATPKVRQPKLCDSLSLQIPCVDKSQEKS	323	353	3.933
Q9BQG0	MBB1A_HUMAN	LGKSPLSALARKKARLSLVIRSPSLLQSGA	1286	1316	3.933
P24588	AKAP5_HUMAN	DADLSKKKAKSRLKIPCIKFPRGPKRSNHS	112	142	3.911
Q8IV32	CCD71_HUMAN	KTPMPCLGAKHKAQSLQLSLADSPLKLRKS	185	215	3.886
Q5JSJ4	DX26B_HUMAN	PGEPNSPMSSKRRRSMSLLLRKPQTPPTVT	611	641	3.816
P29374	ARI4A_HUMAN	EKSPKGKGRRSKTKDLSLEIIKISSFGQNE	786	816	3.793
Q96L91	EP400_HUMAN	VEAQTQLQIPVKTQQPNVPIPAPPSSQLPI	619	649	3.792
Q9H0F6	SHRPN_HUMAN	QHPQKMDGELGRLFPPSLGLPPGPQPAASS	313	343	3.777
Q9UF56	FXL17_HUMAN	SQKRPRCCSWCRRRRPLLRLPRRTPAKVPP	13	43	3.733
Q96R06	SPAG5_HUMAN	---------MWRVKKLSLSLSPSPQTGKPS	0	21	3.73
Q6NUN7	CK063_HUMAN	--------MSKRKLIPKLSIQSPVLHTNLN	0	22	3.717
Q9BQF6	SENP7_HUMAN	KQTAHNKEKRRKDDGISLLISDTQPEDLNS	239	269	3.712
Q9UPP5	K1107_HUMAN	QAKAKPLKKATGKDSPCLSIAGPSSRSTDS	319	349	3.71
Q9UBX0	HESX1_HUMAN	RPWADTCSSSGKDGNLCLHVPNPPSGISFP	42	72	3.705
Q96CC6	RHDF1_HUMAN	RRDSTSSLQRKKPPWLKLDIPSAVPLTAEE	4	34	3.701
Q6ZMQ8	LMTK1_HUMAN	TSGPEKKCGGDRAPGPELGLPSTGQPSEQV	1007	1037	3.7
P10244	MYBB_HUMAN	KPGLRRSPIKKVRKSLALDIVDEDVKLMMS	570	600	3.696
Q9UPX0	TUTLB_HUMAN	FVNKQRKRKLKRKKDPPLSITHCRKSLESP	746	776	3.66
Q9P0K7	RAI14_HUMAN	LGKPGETSPPDSKSSPSVLIHSLGKSTTDN	397	427	3.642
Q09666	AHNK_HUMAN	GPDVNIEGPEGKLKGPKLKMPEMNIKAPKI	2549	2579	3.625
Q9ULD9	ZN608_HUMAN	KASPSSTNKRKNKPPMELDLNSSSEDNKPG	490	520	3.596
O60806	TBX19_HUMAN	RQAPYPSAYMHRNHSPSVNLIESSSNNLQV	288	318	3.582
Q9H334	FOXP1_HUMAN	QQVSGLKSPKRNDKQPALQVPVSVAMMTPQ	75	105	3.574
Q9NZP6	NPAP1_HUMAN	PPRAARNRPCKRKMSIPLLLPLPPSLPLLW	316	346	3.517
Q8IWK6	GP125_HUMAN	KPAVVELENQQKSYGLNLAIQNGPIKSNGQ	1267	1297	3.508
Q96LY2	CC74B_HUMAN	PPSSPTPGSRRRRQRPSVGVQSLRPQSPQL	11	41	3.506
Q96AQ1	CC74A_HUMAN	PPSSPTPGSRRRRQRPSVGVQSLRPQSPQL	11	41	3.506
Q9HCM4	E41L5_HUMAN	PQSPGTDQHDRKCIPLNIDLLNSPDLLEAT	433	463	3.497
Q2LD37	K1109_HUMAN	ENKSVGIEVERKTQHLSLQVPLRSHSSSSS	1202	1232	3.491
Q5SYE7	NHSL1_HUMAN	SSPSRKPPPISKKPKLFLVVPPPQKDFAVE	1189	1219	3.489
Q9BX26	SYCP2_HUMAN	LFSNTSIPPRRRRIKPPLQMTSSAEKPSVS	496	526	3.476
Q9NW75	GPTC2_HUMAN	KGISEPIQAMQRPKGLGLGFPLPKSTSATT	490	520	3.456
Q09666	AHNK_HUMAN	LPAIHVEGLDIKAKAPKVKMPDVDISVPKI	5125	5155	3.453
Q8NEZ4	KMT2C_HUMAN	SLTVTVPRRKRSKPKLKLKIINQNSVAVLQ	1188	1218	3.451
Q9BQ89	F110A_HUMAN	TPSRRALPGPCRRPQLDLDILSSLIDLCDS	86	116	3.447
Q9BXM0	PRAX_HUMAN	VRAKEGAEEGEKAKSPKLRLPRVGFSQSEM	1313	1343	3.441
O94906	PRP6_HUMAN	---------MNKKKKPFLGMPAPLGYVPGL	0	21	3.42
O43281	EFS_HUMAN	RPRLPSAESLSRRPLPALPVPEAPSPSPVP	292	322	3.392
Q86XJ1	GA2L3_HUMAN	LSAVNMFQKQNSKPSVPVSIPKSKEKQGRP	319	349	3.387
Q03164	KMT2A_HUMAN	ATTPASRKSSKQVSQPALVIPPQPPTTGPP	1285	1315	3.382
P51508	ZNF81_HUMAN	RPHKRDSFGKSFKHNLDLHIHNKSNAAKNL	187	217	3.381
Q1ZZU3	SWI5_HUMAN	IRGPRTPGLRRWIQSLALLLPNCSSSRIPT	75	105	3.378
P49756	RBM25_HUMAN	SPDQQQPEEHRPKIGLSLKLGASNSPGQPN	652	682	3.377
Q8N1G2	CMTR1_HUMAN	ECTAPIKKQKKRVAELALSLSSTSDDEPPS	7	37	3.371
Q5MJ70	SPDYA_HUMAN	ATPVDCSLCGKKRRYVRLGLSSSSSLSSHT	222	252	3.36
Q5TCZ1	SPD2A_HUMAN	PAEGEGHEAPIAKKEISLPILCNASNGSAV	362	392	3.346
Q9UPT6	JIP3_HUMAN	LFSSSSSPPPAKRPYPSVNIHYKSPTTAGF	578	608	3.345
Q96CC6	RHDF1_HUMAN	EARRDSTSSLQRKKPPWLKLDIPSAVPLTA	2	32	3.337
A6NE01	F186A_HUMAN	SLPTGQSIISRLSPSLRLSLASSAPTAEKS	1720	1750	3.326
Q5TCY1	TTBK1_HUMAN	QQDLARLVMEKRQGRLLLRLASGASSSSSE	1085	1115	3.323
Q96L33	RHOV_HUMAN	PLRAPTPPPRRRSAPPELGIKCVLVGDGAV	12	42	3.32
Q09666	AHNK_HUMAN	DVEVQGKVKGSKFKMPFLSISSPKVSMPDV	3390	3420	3.308
O75038	PLCH2_HUMAN	ASAPTKSQKPGRRGFPELVLGTRDTGSKGV	929	959	3.301
Q6PJF5	RHDF2_HUMAN	SSVSSSRLQSRKPPNLSITIPPPEKETQAP	11	41	3.298
O94827	PKHG5_HUMAN	GDEGKVEQGMKDSKSLSLPILRPAGTGPPA	207	237	3.279
Q9Y2V3	RX_HUMAN	RQEKLEVSSMKLQDSPLLSFSRSPPSATLS	192	222	3.278
Q09666	AHNK_HUMAN	IEGPEGKLKGSKFKMPKLNIKAPKVSMPDV	1756	1786	3.277
Q03164	KMT2A_HUMAN	QGHGNNQDLTRNSSTPGLQVPVSPTVPIQN	3013	3043	3.276
Q9BWN1	PRR14_HUMAN	QPLTRALWGARSPKRPRLQLPGAPSPLEKA	17	47	3.272
O43497	CAC1G_HUMAN	LVSLGEHPELRKSLLPPLIIHTAATPMSLP	1021	1051	3.268
Q8N2C7	UNC80_HUMAN	RRARSRSRRISLRKKLKLPIGKRNWLKRSS	1063	1093	3.263
Q5T5P2	SKT_HUMAN	HHLSFSPQSQNGRAPPPLSFSSSPPSPASS	1873	1903	3.258
Q15750	TAB1_HUMAN	VPYSSAQSTSKTSVTLSLVMPSQGQMVNGA	391	421	3.254
Q8N1W1	ARG28_HUMAN	PQTILGNSSFRDIPQPGLSLHPSSSVPVGL	711	741	3.252
Q5SW79	CE170_HUMAN	HGVPHGKLLKQKSEEPSVSIPFLQTALLRS	433	463	3.219
O75815	BCAR3_HUMAN	DSQLCPKPPPKPCKVPFLKVPSSPSAWLNS	395	425	3.209
Q8NG31	CASC5_HUMAN	LPPKTVFKDKVRRCSLGIFLPRLPNKRNCS	1660	1690	3.203
Q5T5S1	CC183_HUMAN	KIHTKETSEKYRRGQMDLDFPSNLMSTETL	251	281	3.196
Q8N3K9	CMYA5_HUMAN	QSKVIDDADEGKKPSPEVKIPTQRKPISSI	2108	2138	3.19
Q9C0D5	TANC1_HUMAN	SQHLGSGQSAVRNGSMKVQISSQNPPPSPM	1536	1566	3.181
Q5KSL6	DGKK_HUMAN	VPEEKSSDTDSRSLRLKIKFPKLGKKKVEE	1201	1231	3.177
Q00537	CDK17_HUMAN	--------MKKFKRRLSLTLRGSQTIDESL	0	22	3.167
O95271	TNKS1_HUMAN	LQAAREADLAKVKKTLALEIINFKQPQSHE	493	523	3.167
Q6ZNG1	ZN600_HUMAN	SDAPSVSTSQRISPRPQIHISNNYGNNSPN	115	145	3.165
Q7L4P6	BEND5_HUMAN	KSDLENSVMQKKIKIPKLSLNHVEEDGEVK	77	107	3.163
Q8TBR5	CSAS1_HUMAN	RPSFPSCNRNGKRRKLRLGLPY	87	109	3.162
Q15906	VPS72_HUMAN	TPAGSSQKAREEKALLPLELQDDGSDSRKS	102	132	3.158
Q86TC9	MYPN_HUMAN	TQARKRLSPDQMKHSPNLSFEPNFCQDNPR	93	123	3.156
Q9NQ69	LHX9_HUMAN	GTVQKGRPRKRKSPALGVDIVNYNSGCNEN	219	249	3.146
Q12774	ARHG5_HUMAN	PPISAPGSSRIYRPLPPLPIIDPPTEPPPL	824	854	3.121
O96001	PPR17_HUMAN	LNVESDQKKPRRKDTPALHIPPFIPGVFSE	53	83	3.119
O95180	CAC1H_HUMAN	EPPMPVGDPPEKRRGLYLTVPQCPLEKPGS	2308	2338	3.118
Q8NE31	FA13C_HUMAN	PVRALLPDEKKEVKPPALSMSNLHEATMPV	483	513	3.118
Q9P2N6	KANL3_HUMAN	PSSPLPGSKTSKRPKIKVSLISQGDTAGGP	630	660	3.111
Q8NA82	MARHA_HUMAN	PPASFMHSALRDDIPVDLSMSSTSVHSSDS	471	501	3.108
Q9BXM0	PRAX_HUMAN	ELEGKGWGWDGRVKMPKLKMPSFGLARGKE	1043	1073	3.105
O14867	BACH1_HUMAN	AKDGSEQISQKRSECPWLGIRISESPEPGQ	420	450	3.102
Q86XH1	IQCA1_HUMAN	TKEKNKEEDEKWKMSPSLFLPAMKEGCNAY	372	402	3.1
Q9NZL4	HPBP1_HUMAN	-----MSDEGSRGSRLPLALPPASQGCSSG	0	25	3.099
Q6W2J9	BCOR_HUMAN	PGDTALLLPPSPRPSPRVHLPTQPAADTYS	325	355	3.095
Q8IZH2	XRN1_HUMAN	HKSTPISSSRRKSRKLAVNFGVSKPSE	1679	1706	3.092
P05412	JUN_HUMAN	SGPYGYSNPKILKQSMTLNLADPVGSLKPH	22	52	3.091
O43166	SI1L1_HUMAN	LSHEQMIDLLRTSVTVKVVIIPPHDDCTPR	1004	1034	3.079
Q9H2D6	TARA_HUMAN	RDAPSFSSPPRQAPEPSLFFQDPPGTSMES	1168	1198	3.079
A6NM62	LRC53_HUMAN	RTPQSDLKGKIKGQNLKLNLHPFRKVRVHP	701	731	3.077
Q6ZUG5	YC006_HUMAN	WDRHHVDFDLYKKPPPFLELLPSPAPKPVT	531	561	3.074
Q9BVI0	PHF20_HUMAN	PSYRTLNGAVEKPRPLALPLPRSVEESYIT	806	836	3.069
Q8TBY8	PMFBP_HUMAN	ERDREVSSLNSKLLSLQLDIKNLHDVCKRQ	6	36	3.064
B3EWF7	EP2A2_HUMAN	RPGLTLLCRPRCRRQPRLRLPTDSLDPYSA	200	230	3.059
Q9UFV1	TBC29_HUMAN	VPGQQALSRGDKGISVSLSLPSLPSRRGRC	115	145	3.057
Q7Z4V5	HDGR2_HUMAN	DSDKSSDNSGLKRKTPALKMSVSKRARKAS	144	174	3.051
Q96RU3	FNBP1_HUMAN	TSKPKIHCFRSLKRGLSLKLGATPEDFSNL	375	405	3.045
Q7Z422	SZRD1_HUMAN	KLKITQKESRKSKSPPKVPIVIQDDSLPAG	25	55	3.045
Q9BSJ5	CQ080_HUMAN	RDSVTGKESQGERPHLSLFIPRETTYQFHS	337	367	3.043
Q9BXX3	AN30A_HUMAN	VLHQPLSEAQRKSKSLKINLNYAGDALREN	1247	1277	3.028
Q5VUA4	ZN318_HUMAN	PEEVKESSQLDKQESLGLELKTINSAGLGP	2135	2165	3.022
Q6NXP0	EFC12_HUMAN	RKKAPRLSRLSRQMVPQLQLPEPPALSVMY	161	191	3.018
Q9Y3Q8	T22D4_HUMAN	SGARTPPLSRRKAVDMRLRMELGAPEEMGQ	224	254	3.009
Q96Q45	TM237_HUMAN	EHPEAPVQRRQKKTRLPLELETSSTQKKSS	73	103	3.009
Q8IVF2	AHNK2_HUMAN	QEQKAGPGSQRRRKFLNLRFRTGSGQGPSS	308	338	2.998
Q09666	AHNK_HUMAN	EPEGKLKGPKFKMPEMNIKVPKISMPDVDL	795	825	2.988
Q9NVR5	KTU_HUMAN	TRKLLCLDSRKPDYRLRLSLPYPVDDGRGK	302	332	2.988
Q9BZS1	FOXP3_HUMAN	----MPNPRPGKPSAPSLALGPSPGASPSW	0	26	2.984
Q09666	AHNK_HUMAN	GPRLDFEGPDAKLSGPSLKMPSLEISAPKV	4886	4916	2.982
Q9Y6J0	CABIN_HUMAN	VAEGTSFPPQEPRHSPQVKMAPTSSPAEPH	2020	2050	2.973
A2RU30	TESP1_HUMAN	KSLFQKNLMGRKVKSLDLSITQQKWKQSVD	439	469	2.961
Q96M11	HYLS1_HUMAN	DPYSKASVAPGKRPALPVQLQYPHVESNVP	48	78	2.96
Q9NVH2	INT7_HUMAN	VQHGSKPGLFRKIQSVCLNVSSTLQSKSGQ	834	864	2.96
Q8NEZ4	KMT2C_HUMAN	SANPPRLVSSYRLKQPNVPFPPTSNGLSGY	4150	4180	2.96
P82909	RT36_HUMAN	SHSSVISQHSKGSKSPDLLMYQGPPDTAEI	46	76	2.96
Q2TB10	ZN800_HUMAN	TRKNPNQSSKGRSKNVLVPLSRSCPVCCKS	265	295	2.96
Q6ZRV2	FA83H_HUMAN	RRSSPVPPVPERRGSLTLTISGESPKAGPA	921	951	2.958
Q14005	IL16_HUMAN	DISTHSPSLPLAREPVVLSIASSRLPQESP	537	567	2.956
Q6H8Q1	ABLM2_HUMAN	PQHYSRPGSESGRSTPSLSVLSDSKPPPST	382	412	2.953
Q9HCH5	SYTL2_HUMAN	LRYNHNFEPKSKIVSPGLTIHERISEKEHS	286	316	2.952
Q5SZL2	CE85L_HUMAN	LCSILNQRAQGKEPNLSLLLGIRSMNCSAE	728	758	2.95
Q09666	AHNK_HUMAN	GPDAKLKGPKLKMPDMHVNMPKISMPEIDL	3270	3300	2.939
Q13936	CAC1C_HUMAN	TPGGGGSSAARRVRPVSLMVPSQAGAPGRQ	2081	2111	2.936
Q12972	PP1R8_HUMAN	KKKYAKEAWPGKKPTPSLLI	331	351	2.913
Q8NEY1	NAV1_HUMAN	GQVPGSSALSSPRRSLGLALTHSFGPSLAD	1371	1401	2.911
P52742	ZN135_HUMAN	RQSPHTWGTRGKREKPDLNVLQKTCVKEKP	183	213	2.908
Q9UMS6	SYNP2_HUMAN	LSEKQVKEAKSKCKSIALLLTDAPNPNSKG	363	393	2.895
Q9HD64	XAGE1_HUMAN	-----MESPKKKNQQLKVGILHLGSRQKKI	0	25	2.893
Q96JE9	MAP6_HUMAN	KNESPVISAPVKDQGPSVPVPPKNQSPMVP	515	545	2.888
O14686	KMT2D_HUMAN	RPPRLKKWKGVRWKRLRLLLTIQKGSGRQE	4974	5004	2.887
O15079	SNPH_HUMAN	PGSRRTSAGSRRRTSPPVSVRDAYGTSSLS	5	35	2.881
Q86YV6	MYLK4_HUMAN	DLTERMPVKSKRTSALAVDIPAPPAPFDHR	61	91	2.874
A6NNM8	TTL13_HUMAN	DLEAGRRKRRRKRRSLAINLTNCKYESVRR	72	102	2.873
Q9NZP6	NPAP1_HUMAN	RAARNRPCKRKMSIPLLLPLPPSLPLLWDR	318	348	2.872
Q12923	PTN13_HUMAN	SYPKGKCSTYQIKGSPNLTLPKESYIQEDD	2017	2047	2.869
Q8N4L4	SPEM1_HUMAN	SLLRKQTQPPKKQSSPAVHLRCTMDPVMMT	73	103	2.864
Q86UR5	RIMS1_HUMAN	SPHRGNDQGKPRSRLPNVPLQRSLDEIHPT	954	984	2.862
Q53F19	CQ085_HUMAN	EKEQSRQKKSRLDNLPSLQIEVSRESSSGS	586	616	2.859
Q9H0B3	K1683_HUMAN	PASTMTTTPPKTSPVPKVTIIKTPAQMYPG	354	384	2.859
Q9H4Z2	ZN335_HUMAN	STPRPRRRPGRPRKLPRLEISDLPDGVEGE	342	372	2.859
P15822	ZEP1_HUMAN	ISELQEFENIKSSTSLTLTVRSSPAPSENT	1851	1881	2.857
P19419	ELK1_HUMAN	SPEISQPQKGRKPRDLELPLSPSLLGGPGP	303	333	2.856
Q53T59	H1BP3_HUMAN	KPKKHPKVAVKAKPSPRLTIFDEEVDPDEG	210	240	2.856
Q9BR46	CT078_HUMAN	TSSEDSSPSQRDKKDLSLDLLLTRKKRSQG	53	83	2.855
Q8NFT6	DBF4B_HUMAN	PAAESRTRKVARLKAPFLKIEDESRKFRPF	213	243	2.852
Q08J23	NSUN2_HUMAN	PPPSKKMKLFGFKEDPFVFIPEDDPLFPPI	503	533	2.849
Q9NQV7	PRDM9_HUMAN	LRATRPAFMCHRRQAIKLQVDDTEDSDEEW	65	95	2.848
Q9NQW5	PRDM7_HUMAN	LRATRPAFMCHRRQAIKLQVDDTEDSDEEW	65	95	2.848
P43146	DCC_HUMAN	HSAGKRKGSQKDLRPPDLWIHHEEMEMKNI	1135	1165	2.844
Q96MY1	CT112_HUMAN	LAAACESETRKAAKRMRLEIYQSSQDEPIA	271	301	2.839
Q6ZUT1	CK057_HUMAN	PHKRKKKSRKKSLKKPALFLEAESNTSHSD	201	231	2.831
O75152	ZC11A_HUMAN	QQEAERQKSKKDTTCIKLKIDSEIKKTVVL	416	446	2.823
Q6ZMQ8	LMTK1_HUMAN	APQKRMGGPGTPRAPLRLALPGLPAALEGR	1127	1157	2.819
Q8WYQ5	DGCR8_HUMAN	SPRTARHAPAVRKFSPDLKLLKDVKISVSF	94	124	2.815
Q08379	GOGA2_HUMAN	KADRYNKELTKERDALRLELYKNTQSNEDL	280	310	2.815
P21675	TAF1_HUMAN	GKQLIESADEVRRKSLVLKFPKQQLPPKKK	1325	1355	2.813
Q6ZV73	FGD6_HUMAN	CKDSTKKNSFKKLLSMKLSICFMKSDFQKF	617	647	2.809
Q5VUA4	ZN318_HUMAN	PWMPVVTTSTQTKIRPNLPIPSTVLRKSCS	1334	1364	2.809
Q8IYG6	LRC56_HUMAN	PPLDCPRGAPIRRLDPELSLPETQSRASRP	262	292	2.804
Q6STE5	SMRD3_HUMAN	DIQEALKRPMKQKRKLRLYISNTFNPAKPD	141	171	2.8
Q8TEF2	CJ105_HUMAN	SPSEPQLRLWKRLGSLRLSLHSFRHGRPTV	80	110	2.797
Q8IY33	MILK2_HUMAN	SAVPPGTSLSGRGPTPSLVLSKDSSKEQAR	423	453	2.797
O15014	ZN609_HUMAN	LPTSEESRLGSKEPRPSVHVPVSSPLTQHQ	1192	1222	2.795
P51825	AFF1_HUMAN	HCASVTDSAPERELSPLISLPSPVPPLSPI	184	214	2.792
P36956	SRBP1_HUMAN	SMPAFSPGPGIKEESVPLSILQTPTPQPLP	111	141	2.791
Q9NQ69	LHX9_HUMAN	GTGTVQKGRPRKRKSPALGVDIVNYNSGCN	217	247	2.79
Q9BYX2	TBD2A_HUMAN	TPGREPEDSPKPAPKPSLTISFAQKAKRQN	258	288	2.79
O14529	CUX2_HUMAN	DPLSFKSASESSRCSLEVSLNSPSAASSPG	1375	1405	2.789
Q969F2	NKD2_HUMAN	DASVNHSSGSSKTLRVKLTVSPEPSSKRKE	155	185	2.782
Q9NRE2	TSH2_HUMAN	KATTPKPASSSRVPPMKLEMDVRRFEDVSS	803	833	2.781
P11171	41_HUMAN	LKAPIAAPEPELKTDPSLDLHSLSSAETQP	127	157	2.78
Q9Y520	PRC2C_HUMAN	QNPLQTTSQSSKQPPPSIRLPSAQTPNGTD	1940	1970	2.776
P49815	TSC2_HUMAN	IPIERVVSSEGGRPSVDLSFQPSQPLSKSS	1356	1386	2.775
Q8N841	TTLL6_HUMAN	QNAQQQGKKKRKKKRLVINLSSCRYESVRR	45	75	2.774
Q9ULV8	CBLC_HUMAN	PPRPDLPPRKPRNAQPKVRLLKGNSPPAAL	436	466	2.766
A8MUI8	YA034_HUMAN	SRAASHSSHKRKLSEPPLQLQPTPPLQLKW	239	269	2.764
Q8NDH2	CC168_HUMAN	SPKASVSLIRKISKELYVTLGTPANSKGFS	1096	1126	2.755
Q7Z6G8	ANS1B_HUMAN	LPESFENKPSKPIPKPRVSIRKSVDLLHAS	1200	1230	2.754
Q12955	ANK3_HUMAN	PSGEGVSNGYKGDTTPNLRLLCSITGGTSP	1224	1254	2.753
Q96JM7	LMBL3_HUMAN	EDNEEEDPKCSRKKKPKLSLKADTKEDGEE	159	189	2.752
Q8IZX4	TAF1L_HUMAN	LKGPPEKKPKKMKERPDLKLKCGACGAIGH	1261	1291	2.752
P21675	TAF1_HUMAN	LKGPPEKKPKKMKERPDLKLKCGACGAIGH	1242	1272	2.752
Q6ZNC4	ZN704_HUMAN	NLLFDEPIPRKRKNSMKVMFKCLWKNCGKV	173	203	2.75
O75164	KDM4A_HUMAN	KTSLAKHRIGTKRHRVCLEIPQEVSQSELF	385	415	2.746
Q9BXM0	PRAX_HUMAN	EAKVAKVSPEARVKGPRLRMPTFGLSLLEP	373	403	2.744
Q5T5U3	RHG21_HUMAN	VSEQTSLKTVSRTTSPPLSIPTTHLIHQPA	303	333	2.743
Q9Y2T1	AXIN2_HUMAN	SRGSTLPKRNGKGTEPGLALPAREGGAPGG	572	602	2.739
O00562	PITM1_HUMAN	PGTPPTTLARGKARSISLKLDSEE	1220	1244	2.735
Q6ZRS2	SRCAP_HUMAN	PSPLGVLSGTSRPPTPTLSLKPTPPAPVRL	1086	1116	2.732
Q96KR7	PHAR3_HUMAN	SIISGTLPRKCKKELLAVKLRNRPSKQELE	387	417	2.729
Q09666	AHNK_HUMAN	VQGPDWHLKMPKIKMPKISMPGFKGEGPEV	3140	3170	2.727
Q9BZ95	NSD3_HUMAN	PPSVPQTVIPKKTGSPEIKLKITKTIQNGR	135	165	2.727
Q8TCF1	ZFAN1_HUMAN	WKGAKNSETAAKVALMKLKMHADGDKSLPQ	130	160	2.723
P43146	DCC_HUMAN	KTASLGLAGKARSPLLPVSVPTAPEVSEES	1379	1409	2.72
Q92560	BAP1_HUMAN	NVLAEKLKESQKDLSIPLSIKTSSGAGSPA	445	475	2.717
O75603	GCM2_HUMAN	GPPPMKIAGDCRAIRPTVAIPHEPVSSRTD	443	473	2.717
Q9HCM1	K1551_HUMAN	GDTSYNSQIAKIFSSLPLKMVEPQKPSLPN	900	930	2.715
O75179	ANR17_HUMAN	PAVVTTTVSSKKQPSVLVTFPKEERKSVSG	1639	1669	2.714
Q96DF8	DGC14_HUMAN	PGPAFKILEPGRRERLGLKMANEAAAKNRA	339	369	2.713
Q9UPN3	MACF1_HUMAN	PQSKKLQVQVKKTLGIKLELKSETDGNVHP	2198	2228	2.712
O15068	MCF2L_HUMAN	VLCAHTEKKDKAKEDLRLALKEGHSVLESL	269	299	2.711
Q9C0D7	ZC12C_HUMAN	SYSHEEPKFHHKPPLPHLALHLPHSAVGAR	688	718	2.71
Q9ULJ3	ZBT21_HUMAN	DDKPGVSGQLPKGKALELALKRPRPPVLSV	252	282	2.707
Q9UPQ7	PZRN3_HUMAN	SSSAYNTGESCRSTPLTLEISPDNSLRRAA	753	783	2.706
O95248	MTMR5_HUMAN	PSSLLVSTAPHHRRSLGVYLQEGPVGSTLS	1693	1723	2.703
Q6IQ55	TTBK2_HUMAN	VVTEGEPPSGGSRTDLGLQIDHIGHDMLPN	714	744	2.701
Q9NX95	SYBU_HUMAN	LQSMEMAHSGSLRDELCLDFPCDSPEKSLT	372	402	2.699
Q96JG9	ZN469_HUMAN	TRKRNPHVYGKRCEKPVLPLPTQPSFEEGG	2841	2871	2.695
Q86X24	HORM1_HUMAN	SLVCEEDEIMRSKESPDLSISHSQVEQLVN	292	322	2.694
Q6ZW31	SYDE1_HUMAN	RQSPDVAPYLRPKRQPPLHLPLADPEVVTR	606	636	2.693
Q92614	MY18A_HUMAN	GHRSRAPELVTKKFPVDLRLPPVVPLPPPT	187	217	2.691
Q96KN7	RPGR1_HUMAN	HGKRIGVQGKNRMEYLSLNILNGNTPEQVN	1006	1036	2.691
Q969H4	CNKR1_HUMAN	PRKNMVRELLREPAGLSLVLKKIPIPETPP	261	291	2.688
Q2V2M9	FHOD3_HUMAN	EKELRSRSVSRGRADLSLDLTSPAAPACLA	494	524	2.688
Q9NVV4	PAPD1_HUMAN	DTDRPSISSNRPWGLVSLLLPSAPNRKSFT	512	542	2.688
Q09666	AHNK_HUMAN	APDVNLEGLGGKLKGPDVKLPDMSVKTPKI	667	697	2.687
Q8IYA6	CKP2L_HUMAN	DVTNHVVLPVKPKRSISIKLQPRPPNTAGS	58	88	2.685
Q49AJ0	F135B_HUMAN	STLGKGIDQEGKMVLLSLKLTPSEPCDPLS	615	645	2.685
Q9H2D6	TARA_HUMAN	RDAPRASSPPRQAPEPSLLFQDLPRASTES	1116	1146	2.683
Q8WZ75	ROBO4_HUMAN	CSSSDSLCSRRGLSSPRLSLAPAEAWKAKK	617	647	2.68
Q8NHU6	TDRD7_HUMAN	TMSTNNRFSPKASLQPPLQMHLSRTSTKEM	181	211	2.68
Q8WYL5	SSH1_HUMAN	KEESSPKKDMKPAKDLRLLFSNESEKPTTN	773	803	2.669
Q8TEW0	PARD3_HUMAN	DASQLDFVKTRKSKSMDLGIADETKLNTVD	837	867	2.668
Q8N302	AGGF1_HUMAN	MKKKAKIGIHHKNSPPKVTVPTSGNTIESP	315	345	2.666
A6NJ88	SGE1L_HUMAN	MAAAGIPAMSAKDAVVNLNVHGEKINKGQP	241	271	2.664
A6NHR9	SMHD1_HUMAN	LPGTSHGGSKKLLVELKVILHSSSGNKEII	732	762	2.662
Q9UIF9	BAZ2A_HUMAN	KTKEVPKVKRGRGRPPKVKITELLNKTDNR	661	691	2.651
Q9BRR8	GPTC1_HUMAN	VGPRVKRRPRRQKPDPGVKIYGCALPPGSS	170	200	2.651
O43432	IF4G3_HUMAN	QEEKPKPDPVLKSPSPVLRLVLSGEKKEQE	217	247	2.65
Q9BZD4	NUF2_HUMAN	QKKSNISEKTKRLNELKLSVVSLKEIQESL	210	240	2.65
Q92613	JADE3_HUMAN	NALENSLFYPPPRITLKLKMPKSTPEDHRN	525	555	2.649
Q8IWI9	MGAP_HUMAN	SADEKAAERSRKAPPIPLKLKPDYWSDKLQ	2346	2376	2.647
Q8IYY4	DZI1L_HUMAN	QSTLVTREAQPKTRTLQVALPSTPAEPPPP	542	572	2.645
Q4G0A6	F188B_HUMAN	DTPAVDGSTDTDRMPLKLYLPGGNSRMTQE	311	341	2.642
P40818	UBP8_HUMAN	VPSIKNVPQIDRTKKPAVKLPEEHRIKSES	397	427	2.641
P21359	NF1_HUMAN	TYPTVGQTSPRARKSMSLDMGQPSQANTKK	2506	2536	2.64
Q9Y6Y8	S23IP_HUMAN	VQSPAQQQVPARPGAPSVQVPSPFLLQNQY	236	266	2.64
P55201	BRPF1_HUMAN	MKKARKILAEKRAAAPVVSVPCIPPHRLSK	493	523	2.638
Q6ZUS6	CC149_HUMAN	LFSDPTLPSGQRSRSPLLKFVEQPTENKAD	298	328	2.631
Q96FF7	YS003_HUMAN	SPGRAGRELVELRVRPVLNLPGPGPALPRA	167	197	2.63
Q8IVF2	AHNK2_HUMAN	PEGASLKGHLPKVQRPSLKMPKVDLKGPKL	748	778	2.629
Q8NDH2	CC168_HUMAN	TREQEEEKVQKVKSGPGVMLSKSPSRSSPL	552	582	2.627
Q9BYK8	HELZ2_HUMAN	TAEQTALMAKYKGPALALEFNRSSVASGPI	307	337	2.625
Q12873	CHD3_HUMAN	VPDGRKKLRGKKMAPLKIKLGLLGGKRKKG	276	306	2.624
Q9H211	CDT1_HUMAN	AAPGRDQARPPARRRLRLSVDEVSSPSTPE	54	84	2.617
P49757	NUMB_HUMAN	GFPALSQKMSPFKRQLSLRINELPSTMQRK	278	308	2.616
Q8IVF2	AHNK2_HUMAN	PEGPLPKGAGLKGHLPKVQMPCLKMPKVAL	4201	4231	2.614
Q6ZU65	UBN2_HUMAN	RKFQKEKDALKKESNPKVPVTLSTPSLNKP	328	358	2.613
Q92503	S14L1_HUMAN	SSETSSSSSKKQAASMAVVIPEAALKEGLS	188	218	2.612
Q14669	TRIPC_HUMAN	KTGGSSKFDWAARFSPKVSLPKTKLSLPGS	252	282	2.612
P33241	LSP1_HUMAN	LNRSIEKSNSVKKSQPDLPISKIDQWLEQY	204	234	2.608
Q4VC44	FWCH1_HUMAN	PDEQGLEARRQREKLPSLALPEGLGEPQGP	175	205	2.605
Q9P2F6	RHG20_HUMAN	TKKKMKTLAERRRSAPSLILDKALQKRPTT	32	62	2.605
O15055	PER2_HUMAN	PPAEKKAVPAMEKDSLGVSFPEELACKNQP	547	577	2.603
Q09666	AHNK_HUMAN	PDVGLNLKAPKLKTDVDVSLPKVEGDLKGP	1581	1611	2.6
Q13416	ORC2_HUMAN	TPQKSVSFSLKNDPEITINVPQSSKGHSAS	115	145	2.6
Q6ZW31	SYDE1_HUMAN	SPDVAPYLRPKRQPPLHLPLADPEVVTRPR	608	638	2.597
Q9P2F6	RHG20_HUMAN	GKSSATNQNTEKVLPPRLNLCPRTSYSSLS	909	939	2.59
Q9H2G2	SLK_HUMAN	DASKVTTQIDKEKKEIPVSIKKEPEVTVVS	670	700	2.59
Q6WKZ4	RFIP1_HUMAN	ASVPSIDSMMRKLEEMGLNLRKDQKKTKKR	778	808	2.589
Q9NS56	TOPRS_HUMAN	DRETKHKRRKRKTRSLSVEIVYEGKATDTT	849	879	2.588
O43900	PRIC3_HUMAN	EPSRFLRGAPHRHSMPELGLRSVPEPPPES	423	453	2.584
B2RXH4	BTBDI_HUMAN	PSEVSEVLSVGGRWTPDLEITSSQPLDGQE	577	607	2.58
A8MZG2	CP090_HUMAN	QGSKPKNFRLRHLRGLGLYLESHPPPTGQC	39	69	2.58
Q8IY37	DHX37_HUMAN	PPPAAAPPLPRALAKPAVFIPVNRSPEMQE	217	247	2.58
Q9NPI1	BRD7_HUMAN	VTPGDIVSTYGVRKAMGISIPSPVMENNFV	599	629	2.578
Q5JSH3	WDR44_HUMAN	LTASMASESTVKDSQPSLDLASATSGDKIV	286	316	2.576
P08151	GLI1_HUMAN	PSLSHTGTTVSRRVGPPVSLERRSSSSSSI	519	549	2.574
Q9BXX2	AN30B_HUMAN	VLHQPLYEAQRKSKSPKINLNYAGDDLREN	1227	1257	2.573
Q5T1M5	FKB15_HUMAN	AVKAKLISRMAKMGQPMLPILPPQLDSNDS	358	388	2.57
Q86UU5	GGN_HUMAN	VEPEMTSQAMRLTRGLGVWFPGSATPPGLM	31	61	2.568
Q12830	BPTF_HUMAN	RVHRPRSPILEEKDIPPLEFPKSSEDLMVP	209	239	2.567
P11137	MTAP2_HUMAN	HTLVASLEDMKQKTEPSLVVPGIDLPKEPP	227	257	2.565
Q9P260	K1468_HUMAN	QHPDVNSSDKGKNTDIHLSISDEADSTIPK	420	450	2.563
Q8TEW8	PAR3L_HUMAN	SLAGQKSESPSKDFGPTLGLKKSSSLESLQ	721	751	2.563
Q99941	ATF6B_HUMAN	LLLPAISHNKTSRPKMSLVMPAMAPNETLS	601	631	2.559
Q7Z7B0	FLIP1_HUMAN	LKAITSKSKEDRQKLLKLEVDFEHKASRFS	281	311	2.558
Q14839	CHD4_HUMAN	RVPDAKKPKPKKVAPLKIKLGGFGSKRKRS	278	308	2.552
Q96BT3	CENPT_HUMAN	TLAPGLLAPGRRKQRLRLSVFQQGVDQGLS	141	171	2.548
Q86YW0	PLCZ1_HUMAN	KLPGVMLFKKKKTRKLKIALALSDLVIYTK	327	357	2.548
Q8IZ21	PHAR4_HUMAN	RKDTLAMKLNHRPSEPELNLNSWPCKSKEE	543	573	2.547
A8MU76	YP034_HUMAN	PRAAGHSSRKRKLSGPLLQLQLTPPLQLRW	239	269	2.545
Q5SNV9	CA167_HUMAN	PKPGKRLKQRRFRRSLGIGLSGRHDQWVPG	206	236	2.543
Q7Z7J5	DPPA2_HUMAN	TNEQFTAPQKARCKIPALPLPTILPPINKV	65	95	2.54
Q5THK1	PR14L_HUMAN	EATPKEKECEELKSCPWLSLPGNSAISNVD	263	293	2.54
Q9P227	RHG23_HUMAN	PPAAALASRPSRMEALRLRLRGTADDMLAV	1356	1386	2.54
Q00987	MDM2_HUMAN	ELSGERQRKRHKSDSISLSFDESLALCVIR	173	203	2.536
Q96JG9	ZN469_HUMAN	EAEPTPSPPSPNRESLALALTAAHSRSGSE	2022	2052	2.535
O75952	CABYR_HUMAN	DAEGAIKIGSEKSLHLEVEITSIVSDNTGQ	403	433	2.534
P35222	CTNB1_HUMAN	LFRMSEDKPQDYKKRLSVELTSSLFRTEPM	658	688	2.532
Q96T88	UHRF1_HUMAN	EPGPWTKEGKDRIKKLGLTMQYPEGYLEAL	585	615	2.532
O43660	PLRG1_HUMAN	SHKRKMAIKLRNEYGPVLHMPTSKENLKEK	38	68	2.526
O14893	GEMI2_HUMAN	VVAQIDPKKLKRKQSVNISLSGCQPAPEGY	66	96	2.525
Q96J92	WNK4_HUMAN	AEPRPRSSRLSRRSSVDLGLLSSWSLPASP	49	79	2.524
Q8N895	ZN366_HUMAN	TPFLPTPYPYYPKVHPGLMFPFFVPSSSPF	166	196	2.523
Q96DR7	ARHGQ_HUMAN	FDSPTSSKKKNRMSQPVLKVVMEDKEKFSS	326	356	2.517
Q8N841	TTLL6_HUMAN	TPESTTQLSISPKSPPTLAVTASSEYSGPE	639	669	2.515
Q5T5P2	SKT_HUMAN	EKLLEEAQANIMKSIPNLEMPPATGPLPRG	987	1017	2.513
Q96T25	ZIC5_HUMAN	DCVVLMEPPLSKRNPPALRLADLATAQVQP	19	49	2.513
Q9BU19	ZN692_HUMAN	FEKPDSVAAHRSKSHPALLLAPQESPSGPL	456	486	2.512
Q8IUE1	TF2LX_HUMAN	APSQKLTGIAQPKKKVKVSVTSPSSPELVS	177	207	2.511
Q9NVM6	DJC17_HUMAN	QAAERTQKLDEKRKKVKLDLEARERQAQAQ	80	110	2.51
Q8TES7	FBF1_HUMAN	KTASDKSPSTVRDQGPSIPLTPGDTPIRKK	170	200	2.51
Q2M2Z5	KIZ_HUMAN	SSEGSPLSRHENKKKPVINLKSNALWDESD	618	648	2.509
O75167	PHAR2_HUMAN	SGESALASKIRRRDTLAIKLGNRPSKKELE	463	493	2.508
Q53SZ7	CB053_HUMAN	SLKPRPCPGPKRPVSLELILQKSSV	387	412	2.505
Q8WV44	TRI41_HUMAN	TCPQCRKSFPRRSFRPNLQLANMVQVIRQM	181	211	2.505
Q96T58	MINT_HUMAN	PTSFPSPVSVSMKPDLPVSLPTQTAPKQPL	3427	3457	2.504
Q16533	SNPC1_HUMAN	RNKGNVQNIHKEDKPLSLSMPVITEEEENE	322	352	2.504
Q8IVL0	NAV3_HUMAN	SESSSSTSSSSSRQSLGLSLNNLNITEAVS	1866	1896	2.503
Q9UBZ9	REV1_HUMAN	WNGLHTPVSVQSRLNLSIEVPSPSQLDQSV	912	942	2.499
Q96KM6	Z512B_HUMAN	GSSKSGPGKDGSRKEVRLPMLHDPPKMGMP	13	43	2.498
Q7L3S4	ZN771_HUMAN	LVKGEEDEGEEKYEVVKLKIPMDNKEVPGE	21	51	2.498
Q8IVF2	AHNK2_HUMAN	KVDLKSPQVDIKGPKLDLKVPKAEVTVPDV	3402	3432	2.495
P28329	CLAT_HUMAN	CGAASAEAAEPRRAGPHLCIPAPGLTKTPI	81	111	2.494
Q6KC79	NIPBL_HUMAN	VCSPAGSEGTPKGSRPPLILQSQSLPCSSP	277	307	2.491
Q9NYF8	BCLF1_HUMAN	PLRIKMIASDSHRPEVKLKMAPVPLDDSNR	531	561	2.483
P46934	NEDD4_HUMAN	FVLHPRSHKSRVKGYLRLKMTYLPKTSGSE	547	577	2.479
Q16665	HIF1A_HUMAN	YNDVMLPSPNEKLQNINLAMSPLPTAETPK	430	460	2.476
Q14980	NUMA1_HUMAN	ATDALKSREPQAKPQLDLSIDSLDLSCEEG	1702	1732	2.476
Q17R98	ZN827_HUMAN	SDFLMKLSAANQKEPMNLNFKVKEEPKEGE	574	604	2.476
Q68D10	SPT2_HUMAN	QEYEEEQEPPKVESKPKVPLKSAPPPMNFT	140	170	2.475
Q9UKN7	MYO15_HUMAN	GPPGSPLPGSPRPPSPPLGLCHSPRRSSLN	833	863	2.473
Q6ZR08	DYH12_HUMAN	AAIAAEKEALNLKLPPIVHLPENIGVDTPT	6	36	2.472
Q8IZX4	TAF1L_HUMAN	GKQLIENVHEVRRKSLVLKFPKQQLPPKKK	1344	1374	2.472
Q9NZM3	ITSN2_HUMAN	SENEKAVSPKKALLPPTVSLSATSTSSEPL	818	848	2.469
Q8TDF6	GRP4_HUMAN	PPLPMSSPGLGKKRKVSLLFDHLETGELAQ	177	207	2.468
Q9C0F0	ASXL3_HUMAN	KETRLPPPLSSKEGPPNLEVSSTPETKMEG	1124	1154	2.467
Q12815	TROAP_HUMAN	AVDQENQDPRRWVQKPPLNIQRPLVDSAGP	38	68	2.465
Q9UBK2	PRGC1_HUMAN	SSVLTGGHEERKTKRPSLRLFGDHDYCQSI	360	390	2.464
Q9NRA0	SPHK2_HUMAN	APPMAHSPLHRSVSDLPLPLPQPALASPGS	407	437	2.462
Q6ZRS2	SRCAP_HUMAN	QFKQQSRLEEKRKKALDLHLDFIVGQTEKY	213	243	2.462
O75152	ZC11A_HUMAN	VKCAAQTLEKRGKAKPKVNVKPSVVKVVSS	633	663	2.459
O60667	FAIM3_HUMAN	RAVERRKALSRRARRLAVRMRALESSQRPR	273	303	2.458
Q7Z2K8	GRIN1_HUMAN	AAPRAPSPPSRRDAGLQVSLGAAETRSVAT	843	873	2.457
Q14160	SCRIB_HUMAN	RPEDDYSPRERRGGGLRLPLLPPESPGPLR	828	858	2.457
A2AJT9	CX023_HUMAN	LPDVKPSPINLRKKSLTVKVDVKKTVDTFR	395	425	2.452
O60281	ZN292_HUMAN	KKQLAMTEENKKESQPALELRAETQNTHSN	2005	2035	2.449
Q5T7R7	CA185_HUMAN	ICDPSETSSTTNRSSVTLSLSTLPSDSYYS	115	145	2.447
Q96MC9	CA147_HUMAN	REAPQRTEASRTHPSPFLALPGSHRTANQA	20	50	2.443
Q8IVF2	AHNK2_HUMAN	PEGAGFKGHLPKVQMPSLKMPKVDLKGPQV	1236	1266	2.442
A8MT70	ZBBX_HUMAN	GIHQHHVFDKGKRDFLNLCLRNSSTYYKDN	440	470	2.44
Q6UB98	ANR12_HUMAN	KIKQKEKERLRNRNCLELKIKDKEKTKHTP	1100	1130	2.439
Q8WWW8	GAB3_HUMAN	PPVNRDLKPQRKSRPPPLDLRNLSIIREHA	435	465	2.437
Q2M243	CCD27_HUMAN	PGLSSFRSTFRQQSSLGLCIPRLMLPKEAS	21	51	2.436
Q8NEY1	NAV1_HUMAN	PISLGHPGSLKKGKTPPVAVTSPITHTAQS	519	549	2.432
Q96M02	CJ090_HUMAN	IEPPQIASPKMHRSVLSLNLNCSSHRLTAD	274	304	2.431
Q9NRL2	BAZ1A_HUMAN	QEEEEVSLPKRGRPQVRLPVKTRGKLSSSF	1252	1282	2.429
Q5HYW2	NHSL2_HUMAN	PEGGSALPKDQRPKSLCLSLEHQGHHSSHP	219	249	2.428
Q9NSC2	SALL1_HUMAN	SLASQSASISGVKQLPPIQLPQSSSGNTII	301	331	2.428
Q6AHZ1	Z518A_HUMAN	SGSIHYALKNVKIDLPKINIPNEVLLKHEV	37	67	2.428
Q96T23	RSF1_HUMAN	ASENTEITSERQKEGIKLTIRISSRKKKPD	717	747	2.427
O00330	ODPX_HUMAN	PPPVSKPSEPRPSPEPQISIPVKKEHIPGT	149	179	2.426
Q9NWN3	FBX34_HUMAN	LVSLTSRNPDQRKESLCISITVSKVDKDQP	438	468	2.425
Q6ZUB0	S31D4_HUMAN	KMLEAHIKSFHMKPILNLSI	897	917	2.422
P0C874	S31D3_HUMAN	KMLEAHIKSFHMKPILNLSI	897	917	2.422
Q5T7N3	KANK4_HUMAN	SSMPATLLHSRASEEPGLSLGPPAPPALPP	162	192	2.42
Q8IVV7	GID4_HUMAN	RAGGRPSRPHPARARPGLSLPATLLGSRAA	36	66	2.418
Q8TEW0	PARD3_HUMAN	TVDDQKAGSPSRDVGPSLGLKKSSSLESLQ	864	894	2.415
Q9NQW8	CNGB3_HUMAN	KQKAKTAEATPPRKDLALLFPPKEETPKLF	646	676	2.411
Q5SNV9	CA167_HUMAN	RVEEVPGDLMAKRMSLILHVQKLPWDHVPC	72	102	2.408
Q86VZ6	JAZF1_HUMAN	ARREQESLKKKIQPKLSLTLSSSVSRGNVS	68	98	2.405
Q14764	MVP_HUMAN	PVDQRTRDALQRSVQLAIEITTNSQEAAAK	644	674	2.405
Q4AC94	C2CD3_HUMAN	RGALSQRPCRPRPNSLPLNLPEEETLRIAR	2313	2343	2.403
Q8N7B1	HORM2_HUMAN	QSSECSRKKRKVSEPVKVFIPNRK	283	307	2.399
Q7Z4H7	HAUS6_HUMAN	PSLRTSIGERKRSLSPLIKFSPVEQRLRTT	893	923	2.397
Q5T5C0	STXB5_HUMAN	PSTSSSSSDGLRDNVPCLKVKNSPLKQSPG	582	612	2.397
Q8N6N3	CA052_HUMAN	VPPPETYTTEKKPPPPELDMAIKWSNIYED	104	134	2.396
P30307	MPIP3_HUMAN	SSGSGPSFRSNQRKMLNLLLERDTSFTVCP	13	43	2.395
Q1X8D7	LRC36_HUMAN	LLLNKKFLGPARDLLLSLVVPAPSQPRCCS	545	575	2.393
Q9H7E2	TDRD3_HUMAN	SHVQVDSRELDRRKTLQVTMPVKPTNDNDE	99	129	2.392
Q569K6	CC157_HUMAN	RSPEYLTTKLIKPSSPVLGLPQTCQEPESI	160	190	2.39
Q9GZR1	SENP6_HUMAN	RRNKSESFKTLKGNPIGLNMLSNNKKLSEN	90	120	2.388
Q9Y6Q2	STON1_HUMAN	KNFPLENQGVCRPNGLKLNLPGLREFPSGS	24	54	2.386
Q8WUI4	HDAC7_HUMAN	SDPPEHFPLRKTVSEPNLKLRYKPKKSLER	141	171	2.385
Q96RE9	ZN300_HUMAN	IQRFHKYDAFKKNLKPNIDLPSCYKSNSRK	180	210	2.384
Q8IVF2	AHNK2_HUMAN	PKGAGLKGHLPKVQMPCLKMPKVALKGPQV	4206	4236	2.38
O60336	MABP1_HUMAN	RVSPLSKLALPSRAHLVLDIPKPLPDRPTL	1280	1310	2.379
Q9BW04	SARG_HUMAN	SRLAPLTTPKPRKLPPNIVLKSSRSSFHSD	287	317	2.379
Q9UL54	TAOK2_HUMAN	QPKSLKVRAGQRPPGLPLPIPGALGPPNTG	738	768	2.379
Q8IVF2	AHNK2_HUMAN	PEGAGFKGHLPKVQMPSLKMPKVALKGPQM	1731	1761	2.375
Q9H201	EPN3_HUMAN	EAEKPVPPASHRDEDLQLQLALRLSRQEHE	223	253	2.375
Q96MH2	HEXI2_HUMAN	KKHRRRPSKRKRHWRPYLELSWAEKQQRDE	88	118	2.375
O75665	OFD1_HUMAN	VIKNSAKSPLAAKSPPSLHLLEAFKNITSS	655	685	2.373
Q09666	AHNK_HUMAN	PDIDLNLKGPKVKGDMDVSLPKVEGDMKVP	3093	3123	2.372
P17275	JUNB_HUMAN	PGGLSLHDYKLLKPSLAVNLADPYRSLKAP	23	53	2.372
Q96HH9	GRAM3_HUMAN	PSSAENSFRADRPSSLPLDFNDEFSDLDGV	227	257	2.366
Q96LK8	SPT32_HUMAN	SKEDSVPPGKEKENPLLVKIHFKLSAPTIP	352	382	2.366
Q6P4F7	RHGBA_HUMAN	CFSPKISHKEKVRRSLRLKFNLGKNGREVN	419	449	2.364
Q9P2N6	KANL3_HUMAN	VPISSEPPEEGEKEDLRVQLKRHHPSSPLP	606	636	2.363
Q5SQS8	CJ120_HUMAN	KEEAEGKNTKRREIKMNVVFKSKEPKKCLT	227	257	2.362
Q09472	EP300_HUMAN	SKHKQLSELLRSGSSPNLNMGVGGPGQVMA	75	105	2.362
P42768	WASP_HUMAN	PPPPTPANEERRGGLPPLPLHPGGDQGGPP	159	189	2.362
B1ANS9	WDR64_HUMAN	REKAPRRRSLKKNLVPQINLASSFFPAIPK	1051	1081	2.362
O00512	BCL9_HUMAN	LEFGMVPSGMKGDVNLNVNMGSNSQMIPQK	706	736	2.361
Q8N5I3	KCNRG_HUMAN	SEDKTECYSFERIKSPEVLITNETPKPETI	232	262	2.36
Q96PZ2	F111A_HUMAN	GQEMLVRGTEGIKEYINLGMPLSCFPEGGQ	122	152	2.354
Q92784	DPF3_HUMAN	PPEDPKLRLLEIKPEVELPLKKDGFTSEST	86	116	2.353
A2RU54	HMX2_HUMAN	CPDQHGPKEQGPKHHPPIPFPCLGTPKGSG	66	96	2.349
Q9BZF3	OSBL6_HUMAN	VTRRWRTKSVSKDTKIQLQVPFSATMSPVR	310	340	2.349
Q9P278	FNIP2_HUMAN	SYKGSTLKIHYIRSPPQLMISKVFSARMGS	148	178	2.348
Q8ND24	RN214_HUMAN	DGLSTKDSAQKQKNSPLLSVSSQTITKENN	32	62	2.345
Q09666	AHNK_HUMAN	VRGPDWHLKMPKIKMPKISMPGFKGEGPEV	3922	3952	2.344
Q8IVF2	AHNK2_HUMAN	PEGAGLKEHLPKVEMPSLKMPKVDLKGPQV	3711	3741	2.344
Q8IVF2	AHNK2_HUMAN	PEGPVPEGAGLKGHLPKLQMPSFKMPKVDL	2386	2416	2.342
O43602	DCX_HUMAN	TPTSPGSLRKHKDLYLPLSLDDSDSLGDSM	411	441	2.338
P17020	ZNF16_HUMAN	---MPSLRTRREEAEMELSVPGPSPWTPAA	0	27	2.338
Q8N4W9	ZN808_HUMAN	SDASSVSTSQRISCRPQIHISNNYGNNPLN	184	214	2.336
O60271	JIP4_HUMAN	QLESTAHSRIRKERPISLGIFPLPAGDGLL	186	216	2.335
Q8NEZ4	KMT2C_HUMAN	PLNKKWRGMKWKKWSIHIVIPKGTFKPPCE	4346	4376	2.335
Q14241	ELOA1_HUMAN	PDLPLPAIQANYRPLPSLELISSFQPKRKA	509	539	2.332
Q9Y4F9	FA65B_HUMAN	DDIFENGKAAEEKMPLSLSFSDLPNGDCAL	413	443	2.332
Q9HAW0	BRF2_HUMAN	GNNSLGLPQGKRPASPALLLPPCMLKSPKR	338	368	2.329
Q9P2D7	DYH1_HUMAN	QHPRKIEIERRKQQYLSLDIEQLLFSQGID	184	214	2.328
Q96PU5	NED4L_HUMAN	FLLRPRSHKSRVKGFLRLKMAYMPKNGGQD	130	160	2.326
Q9H611	PIF1_HUMAN	LSDCPPDRLRRFLRTLRLKLAAAPGPGPAS	104	134	2.326
Q9H2K8	TAOK3_HUMAN	SAELLRHDFVRRDRPLRVLIDLIQRTKDAV	267	297	2.324
Q9UHT9	YN005_HUMAN	-----MSSVPRTLPLLTLQMDLLPPNPAPS	0	25	2.324
Q8N3U4	STAG2_HUMAN	KKSKPSTGKRKVVEGMQLSLTEESSSSDSM	1072	1102	2.322
Q8IVF2	AHNK2_HUMAN	PEGAGLKGHLPKVEMPSLKMPKVDLKGPQV	2061	2091	2.318
Q5T4S7	UBR4_HUMAN	PGEKGNILASRKDPELFLGLASNILNFITS	630	660	2.317
O95996	APC2_HUMAN	SSSPESCVAMRRSGCLPLLLQILHGTEAAA	298	328	2.315
Q8IZ21	PHAR4_HUMAN	DQNFGEPHIPSRLPPLPLHIRIQQALTSPL	399	429	2.315
Q6XZF7	DNMBP_HUMAN	LPPKRMYSQLKTLQKPVLPLYRGSSVSASR	458	488	2.314
Q8TD84	DSCL1_HUMAN	TASPPKPQDADRGKNVAVPIPHRANKSDYC	1869	1899	2.314
Q6NUN7	CK063_HUMAN	PRRRKSKQHFVEKNKLTLGLPTPKTDSYLQ	245	275	2.313
O75122	CLAP2_HUMAN	LKPHLSQLTGSKMKLLNLYIKRAQTGSGGA	1254	1284	2.313
Q8IZD0	SAM14_HUMAN	ASPTIGLDKKTRRKFLDLGVTLRRASTGKS	177	207	2.311
Q03001	DYST_HUMAN	KLASTISIDPKVNSSPSVCVPSLISYLTQT	2109	2139	2.307
Q86UR5	RIMS1_HUMAN	PPADTSFSSRRGRQLPQVPVRSGSIEQASL	1256	1286	2.305
Q9C0C9	UBE2O_HUMAN	RRKSYRSFLPEKSGYPDIGFPLFPLSKGFI	1236	1266	2.301
O43474	KLF4_HUMAN	PTLGLEEVLSSRDCHPALPLPPGFHPHPGP	316	346	2.3
Q9BR46	CT078_HUMAN	SEDSSPSQRDKKDLSLDLLLTRKKRSQGLH	55	85	2.297
P52732	KIF11_HUMAN	TEPREHLLDQLKRKQPELLMMLNCSENNKE	940	970	2.294
Q14156	EFR3A_HUMAN	CESKANLLHDRLAQILELTIRPPPSPSGTL	766	796	2.291
A4UGR9	XIRP2_HUMAN	SLAERHYQLPKKEKRVTVQLPTESIQKNQE	2589	2619	2.289
Q8NE18	NSUN7_HUMAN	PEDRMVALKPIKIVLPPVFMPFSSPQGIRS	638	668	2.288
Q6PCB5	RSBNL_HUMAN	IKHEPIASVRIKEEPVNVNIPEKTTALNNM	751	781	2.288
Q8IVF2	AHNK2_HUMAN	PEGPVPEGAGLKGHLPKLQMPSFKVPKVDL	1396	1426	2.286
Q9BXL6	CAR14_HUMAN	VSAHFHEVLRLKDEMLSLSLHYSNALQEKE	183	213	2.286
Q6ZNL6	FGD5_HUMAN	RTVSRVESFEDRSRPPFLPLPLTKPRSISF	736	766	2.285
A8MX80	YM017_HUMAN	PKAAGHRSHKRKLSGPPLQLQPTPPLQLRW	239	269	2.284
Q09666	AHNK_HUMAN	VHGPDWHLKMPKIKMPKISMPGFKGEGPDV	2756	2786	2.283
A8MUA0	YB057_HUMAN	PRAAGHRSRKRKLSGPPLQLQPTPPLQLRW	239	269	2.283
Q9UFC0	LRWD1_HUMAN	HKPRARLAALKRPDDVPLSLSPSKRACASP	222	252	2.281
Q96A61	TRI52_HUMAN	TCPQCRKSFTRRSFRPNLQLANMVQIIRQM	181	211	2.279
Q9NZM4	GSCR1_HUMAN	NRPPIKTYEARSRIGLKLKIKQEAGLSKVV	1292	1322	2.277
O96001	PPR17_HUMAN	HNTDLEQKKPRRKDTPALHMSPFAAGVTLL	104	134	2.275
O60885	BRD4_HUMAN	EEDKCKPMSYEEKRQLSLDINKLPGEKLGR	602	632	2.271
Q53ET0	CRTC2_HUMAN	KKLSSSSSRPRSCEVPGINIFPSPDQPANV	232	262	2.27
Q9NYF5	FA13B_HUMAN	ENSESDVEENQEKLALDLRLSSSRAASMPE	813	843	2.27
O94776	MTA2_HUMAN	RKALTHLEMRRAARRPNLPLKVKPTLIAVR	616	646	2.269
Q92618	ZN516_HUMAN	SSRETSRRQEQHRFSMDLKMPAFHPKQEVP	655	685	2.269
Q53T59	H1BP3_HUMAN	LDPLGIMRSKKPKKHPKVAVKAKPSPRLTI	200	230	2.267
Q9BVV6	TALD3_HUMAN	GKPVYQGHRSTLKKGPYLRFNSPSPKSRPQ	632	662	2.267
Q96N64	PWP2A_HUMAN	QDEPQTLGKKGSKNNISVYMTLNQKKSDSS	548	578	2.266
Q9HCJ3	RAVR2_HUMAN	SLLGEPPKEIRLSKNPYLNLASVLPSVCLS	567	597	2.266
O60303	K0556_HUMAN	NTSEDRPQELRRSLELSVNLQRKQKDCSSD	172	202	2.265
Q5TID7	CC181_HUMAN	VNDKRERKLKFKDQLVDLEVPPLEDTTTFK	143	173	2.263
O14513	NCKP5_HUMAN	QRERGPQGQGHGRMALNLQLSDTDDNETFD	559	589	2.263
Q96JN0	LCOR_HUMAN	KNPPKKKMKLMRSEGPDVSVKIELDPQGEA	393	423	2.262
O95425	SVIL_HUMAN	PQAPHQPTERTGRSEMVLYIQSEPVSQDAK	499	529	2.262
P20810	ICAL_HUMAN	SGKPGDKKKEKKSLTPAVPVESKPDKPSGK	120	150	2.261
A6NKU9	SPDE3_HUMAN	AETLCGLKMKAKRRRVSLVLPEYYEAFNRL	77	107	2.26
A6NKU9	SPDE3_HUMAN	AETLCGLKMKAKRRRVSLVLPEYYEAFNRL	150	180	2.26
A6NKU9	SPDE3_HUMAN	AETLCGLKMKAKRRRVSLVLPEYYEAFNRL	223	253	2.26
A6NKU9	SPDE3_HUMAN	AETLCGLKMKAKRRRVSLVLPEYYEAFNRL	296	326	2.26
Q96N06	SPT33_HUMAN	KPDVKQKSSRKKVVVPQIIITRASNETLVS	70	100	2.259
Q01538	MYT1_HUMAN	GAEAEHLVSKRKSHPLKLALDEGYGVDSDG	63	93	2.257
O75159	SOCS5_HUMAN	STPQQQSSPLRENIALQLGLSPSKNSSRRN	49	79	2.255
Q14571	ITPR2_HUMAN	SATSKAYCVYRREMDPEIDIMCTGPEAGNT	1871	1901	2.254
Q9Y232	CDYL1_HUMAN	PSLSSRKNMDLAKSGIKILVPKSPVKSRTA	178	208	2.253
Q9ULE3	DEN2A_HUMAN	FNLGDPQNGRKKRKIPKLVLRINAIYEVRR	465	495	2.252
Q8WZ42	TITIN_HUMAN	AMKRTEEERLRLEEELELGFSASPPSRSPP	33030	33060	2.252
Q5HYM0	ZC12B_HUMAN	YGPEDSKQGPHKQSVPHLALHAQHPSTGTR	630	660	2.251
Q03164	KMT2A_HUMAN	GGGRRGLGGAPRQRVPALLLPPGPPVGGGG	20	50	2.25
Q6AHZ1	Z518A_HUMAN	KPEGTPQRILLKIFNPVLNVTAANNLSVSN	1134	1164	2.246
P25054	APC_HUMAN	SSSQDSCISMRQSGCLPLLIQLLHGNDKDS	337	367	2.245
Q5VZB9	DMRTA_HUMAN	CGSRDRGVSGRPHLAPGLVVAAPPPPSPAL	5	35	2.244
Q2WGJ9	FR1L6_HUMAN	KKDKMLKKKPKDDGIPNLAILQIYDGDLES	1256	1286	2.244
Q8IVW6	ARI3B_HUMAN	AAGAPALLSPPKIRFPILGLGSSSGTNTSS	347	377	2.243
Q9UKL3	C8AP2_HUMAN	KKDKVMSTSSLEKIVPIIAVPSSEQEIMHM	1011	1041	2.243
Q8TAD7	OCC1_HUMAN	EESVTEDDKRRNYGGVYVGLPSEAVNMVSS	25	55	2.242
Q63ZY3	KANK2_HUMAN	QKFLGHPTAGRGRSELCLDLPDPPEDPVAL	232	262	2.239
Q5VUA4	ZN318_HUMAN	RSLLNPQDTPVKISAPELLLHSPARSAMCL	1874	1904	2.239
Q12766	HMGX3_HUMAN	NFLGGKWIPKEKPAKVKVELASGVSSKGSV	583	613	2.235
Q8WYB5	KAT6B_HUMAN	MQGPARTLTMQRGMNMSVNLMPAPAYNVNS	1951	1981	2.235
Q9Y6A5	TACC3_HUMAN	FGTSSFKESALRKQSLYLKFDPLLRDSPGR	543	573	2.233
Q86TG7	PEG10_HUMAN	ARMRLTQEEKERRRKLNLCLYCGTGGHYAD	276	306	2.232
Q8N0Z3	SPICE_HUMAN	IAAAKELFPRRRTGFPNVTVAPDSSQGPIV	115	145	2.228
Q96ME7	ZN512_HUMAN	RQQHRSRRSLRRRQQPGIELPETELSLRVG	494	524	2.226
Q9C0C9	UBE2O_HUMAN	TTSSQSGSGTSRKKSIPLSIKNLKRKHKRK	500	530	2.225
Q9NQW6	ANLN_HUMAN	EPKGFTECEMTKSSPLKITLFLEEDKSLKV	504	534	2.224
Q8IVF2	AHNK2_HUMAN	PEGPLPEGAGFKGHLPKVQMPSLKMPKVAL	1726	1756	2.221
O60281	ZN292_HUMAN	STALPAQMEDLTKTVLPLNIDSGSDPFLPL	1235	1265	2.218
Q9BQI0	AIF1L_HUMAN	YRDFVNMMLGKRSAVLKLVMMFEGKANESS	104	134	2.217
Q8IYW5	RN168_HUMAN	KHPTPERGSRDKNRQVSLKMQLKQSVNRRK	505	535	2.217
Q8IVF2	AHNK2_HUMAN	PEGPVHEGAGLKGHLPKLQMPSFKVPKVDL	4366	4396	2.216
Q5VSY0	GKAP1_HUMAN	NKKDKRKNHQGKDRPLTVSLKDFHSEDHIS	161	191	2.216
Q9BVN2	RUSC1_HUMAN	TITSFHELAQKRKRGPGLPLVPQAKKDRSD	311	341	2.215
Q58F21	BRDT_HUMAN	DEDNAKPMNYDEKRQLSLNINKLPGDKLGR	502	532	2.214
Q9Y483	MTF2_HUMAN	FMSGKEIKKKKHLFGLRIRVPPVPPNVAFK	330	360	2.213
Q7Z2Z1	TICRR_HUMAN	PGSLSLLESEGKDHGLELSIHRTPILEDFE	1709	1739	2.213
Q09666	AHNK_HUMAN	PDVDLNLKGPKLKGDVDVSLPEVEGEMKVP	1325	1355	2.211
O43602	DCX_HUMAN	ISTPTSPGSLRKHKDLYLPLSLDDSDSLGD	409	439	2.21
Q99996	AKAP9_HUMAN	LEDLKFSLESQKQRNLQLNLLLEQQKQLLN	3245	3275	2.207
O95785	WIZ_HUMAN	GPPGSFLTSRRPRLPLTVPFPPTWAEDPGP	831	861	2.206
Q5T1N1	AKND1_HUMAN	QGQVHYQLPDFSKIAPKVKIPKNKIINKPL	250	280	2.205
Q96M91	CCD11_HUMAN	SQRFGTVQREVKGPTPKVVIVRSKPPKGQG	2	32	2.205
Q8N103	TAGAP_HUMAN	PEEVFPAVQGKTKRPVDLKIKNLAPGSVLP	422	452	2.203
O95405	ZFYV9_HUMAN	ISVPFGGARPKQPSNLKLQIPKPLSDHLQN	571	601	2.201
Q09666	AHNK_HUMAN	PDIDLNLKGPKVKGDVDVSLPKVEGDLKGP	2709	2739	2.2
P43243	MATR3_HUMAN	QGRCVKVDLSEKYKKLVLRIPNRGIDLLKK	559	589	2.2
Q09666	AHNK_HUMAN	PDIDLNLKGPKVKGDMDVSLPKVEGDMQVP	3875	3905	2.199
P22681	CBL_HUMAN	VPSSRLGDSWLPRPIPKVPVSAPSSSDPWT	580	610	2.199
Q9NZ56	FMN2_HUMAN	GPPEEAEKFCSRIIAMGLLLPFSDCFREPC	552	582	2.197
Q2KHM9	K0753_HUMAN	DESVGTEEGSEKREAPLLSLAEDSQQKEGR	856	886	2.197
Q92585	MAML1_HUMAN	GDLFPGHKKTRREAPLGVAISSNGLPPASP	130	160	2.197
Q5VUB5	F1711_HUMAN	SSVDQVNDSVYRKVLPALVIPAHYMKLPGD	563	593	2.196
A4UGR9	XIRP2_HUMAN	PKLPKHIKDNKNDFSPKVELATSLSDMECK	2251	2281	2.195
P53355	DAPK1_HUMAN	NSSRFPPSPLASKPTVSVSINNLYPGCENV	726	756	2.19
Q5SNT6	FA21B_HUMAN	DLFAIAKDSQKKTQRVSLLFEDDVDSRGSL	583	613	2.189
Q9UIH9	KLF15_HUMAN	PASPGQAPENVKVAQLLVNIQGQTFALVPQ	235	265	2.187
Q9Y6X6	MYO16_HUMAN	QYSKSQKGDGDRPASPGLALFNGSGRASPP	1540	1570	2.187
Q9Y6X2	PIAS3_HUMAN	VQGGDPSENKKKVEVIDLTIESSSDEEDLP	432	462	2.187
Q6ZV29	PLPL7_HUMAN	QGSDLEDESSLRHRHPSLAFPKLSEGSSDQ	1285	1315	2.185
Q14C86	GAPD1_HUMAN	HPQDSAFSYRDAKKKLRLALCSADSVAFPV	1108	1138	2.183
Q96KG7	MEG10_HUMAN	NNRDRMTVTKSKNNQLFVNLKNVNPGKRGP	942	972	2.183
Q9HBM6	TAF9B_HUMAN	LKSLIKKGPNQGRLVPRLSVGAVSSKPTTP	128	158	2.183
O43303	CP110_HUMAN	VRKEKMLRQMDKMKSPRVALSAATQKSLDR	891	921	2.181
Q641Q2	FA21A_HUMAN	DLFAIAKDSQKKTQRVSLLFEDDVDSGGSL	671	701	2.179
Q9Y4E1	FA21C_HUMAN	DLFAIAKDSQKKTQRVSLLFEDDVDSGGSL	669	699	2.179
Q96HJ3	CCD34_HUMAN	TGARGQGLEVVRSPSPPLPLSCSNSTRSLL	37	67	2.177
Q8NDH2	CC168_HUMAN	GPGVMLSKSPSRSSPLHLNVNTGFQEESIP	566	596	2.175
Q8WUA4	TF3C2_HUMAN	TPMPKKRGRKSKAELLLLKLSKDLDRPESQ	136	166	2.175
P07101	TY3H_HUMAN	PLEAVAFEEKEGKAVLNLLFSPRATKPSAL	97	127	2.175
Q5JVX7	CA141_HUMAN	SKIKEDKSCSITKSKMHVSFKCEPEPRKSN	62	92	2.174
Q03164	KMT2A_HUMAN	DSKSIEKKRGRPPTFPGVKIKITHGKDISE	213	243	2.174
Q9UM54	MYO6_HUMAN	SQQQAVLEQERRDRELALRIAQSEAELISD	996	1026	2.174
Q8TBF8	FA81A_HUMAN	EQERIEKELLQKIDQLSLIVKENSGASERD	238	268	2.173
Q9Y6S9	RPKL1_HUMAN	APGQDRIALEPPRTSPNLLLAGEAPSTRPQ	269	299	2.17
A8MV72	YH009_HUMAN	PRAAGHRSRKRKLSGPPLQLQLTPPLQLRW	209	239	2.169
Q9UPR6	ZFR2_HUMAN	VRGRRHRLQYRKKVNPDLPIATEPSSRARK	486	516	2.169
O43889	CREB3_HUMAN	DLGECEISLTGRTGFMGLAIHTFPFAESES	90	120	2.167
Q6ZNL6	FGD5_HUMAN	SPDKYKKKKSSFKRFLALTFKKKTENKLHV	641	671	2.167
O43290	SNUT1_HUMAN	GTVALLQEKQKAQKTPYIVLSGSGKSMNAN	766	796	2.167
Q9Y6A5	TACC3_HUMAN	EVAAGQMASSSRSGPVKLEFDVSDGATSKR	320	350	2.167
Q8NE31	FA13C_HUMAN	KWMNDLAKGRKQLKELKLKLSEEQGSAPKG	327	357	2.165
O94916	NFAT5_HUMAN	LASSINTNQNIEKIDLLVSLQNQGNNLTGS	1500	1530	2.164
Q5SQH8	CF136_HUMAN	SPLPPRLPTQRLPQVPPLPLPQIQALSSAW	53	83	2.16
Q86U86	PB1_HUMAN	GSAKRKSKKNIRKQRMKILFNVVLEAREPG	507	537	2.16
Q09666	AHNK_HUMAN	PDIDLNLKGPKVKGDVDVSLPKMEGDLKGP	3747	3777	2.158
Q2KHR2	RFX7_HUMAN	TSPSPMSSSDGKVLPLNVQVVTQHMQSVKQ	280	310	2.158
Q09666	AHNK_HUMAN	EISVGGKGKKSKFKMPKIHMSGPKIKAKKQ	5010	5040	2.156
Q12766	HMGX3_HUMAN	PRGRGSFSPRDARASPRLHFLVAAVTTGAA	180	210	2.156
O75928	PIAS2_HUMAN	SVTVASEASKKKVDVIDLTIESSSDEEEDP	454	484	2.154
Q9H4A3	WNK1_HUMAN	RKSVRSRSRHEKTSRPKLRILNVSNKGDRV	1102	1132	2.154
Q92918	M4K1_HUMAN	LLPPKKEKMKRKGCALLVKLFNGCPLRIHS	470	500	2.152
Q92925	SMRD2_HUMAN	EIQEAIKKPLTQKRKLRIYISNTFSPSKAE	178	208	2.152
Q06190	P2R3A_HUMAN	RKGRKVKSDSFNRRSVDLDLLCGHYNNDGN	140	170	2.149
Q8IYB5	SMAP1_HUMAN	QLEPKKSTSPKKAAEPTVDLLGLDGPAVAP	198	228	2.147
P17535	JUND_HUMAN	APPTAAAGSMMKKDALTLSLSEQVAAALKP	34	64	2.146
P84996	ALEX_HUMAN	TPQPIQMPGRPLRLPPPLRLLRPGQPMSPQ	397	427	2.145
Q9Y2H0	DLGP4_HUMAN	PVPKEEPSPATKFQSIGVQVEDDWRSSVPS	675	705	2.144
Q2TAL5	SMTL2_HUMAN	QNFSAPDPPRPRPVSLSLRLPHQPVTAITR	172	202	2.142
Q70Z35	PREX2_HUMAN	SHDKENKSSEQGKLSPMVYIQHTITTMAAP	968	998	2.14
Q9HCE3	ZN532_HUMAN	KTSSGEIKRTVTRVLPEVDLDSGKKPSEQT	366	396	2.139
Q9UGU0	TCF20_HUMAN	GHGLAEATQSSKPGSVMLRLPGQEDHSSQN	1219	1249	2.138
Q13884	SNTB1_HUMAN	PPSSQSFSFHRDRKSIPLKMCYVTRSMALA	228	258	2.137
O00534	VMA5A_HUMAN	TFEDKVTFPLQPKPDVNLTIHRLAAKSLLQ	525	555	2.137
Q9UHI6	DDX20_HUMAN	PVENSTNSQHQVKEALPVSLPQIPCLSSFK	552	582	2.135
Q9NZR4	VSX1_HUMAN	GPGLDGSSLARGALPLGLGLLCGFGTQPPA	64	94	2.135
O94885	SASH1_HUMAN	CDPPGVTGLNKNRRSLPVSICRSCETLEGP	798	828	2.134
O60841	IF2P_HUMAN	EELEDKDSKSKKTAKPKVEMYSGSDDDDDF	113	143	2.131
Q9HAF1	EAF6_HUMAN	HHSSHKKRKNKNRHRIDLKLNKKPRADY	163	191	2.129
Q8TD31	CCHCR_HUMAN	PVAAAVPTRESIKGSLSVLLDDLQDLSEAI	728	758	2.128
Q5T0J7	TEX35_HUMAN	RAELKKTHLSKNYKAVCLELKPEPTKTFDY	4	34	2.128
Q96P48	ARAP1_HUMAN	LAELSVPPVPPRTGPPRLLVSLPTKEEESL	149	179	2.127
Q107X0	KRIP1_HUMAN	TATNPNPKEWSRISGPPVSLDPQPWSSAPF	73	103	2.127
Q09666	AHNK_HUMAN	PDFDLNLKGPKMKGDVVVSLPKVEGDLKGP	3673	3703	2.126
Q14687	GSE1_HUMAN	SAAVADSLTNSPRDSPAVSLSEPATQQASL	898	928	2.126
Q96L91	EP400_HUMAN	SEDWALLQAVKQLLELPLNLTIVSPAHTPN	2370	2400	2.123
Q8NEZ4	KMT2C_HUMAN	QQIQGSGVSPQLRRSVSVDMPRPLNNSQMN	2502	2532	2.121
Q9Y6H5	SNCAP_HUMAN	SALKSPSSKRRTSQNLKLRVTFEEPVVQME	796	826	2.121
Q5TCY1	TTBK1_HUMAN	KSGRAAATRSRIPRPIGLRMPMPVAAQQPA	1144	1174	2.121
C9J069	CI172_HUMAN	VREPRGVSPEGRRPPVVVNLSTSPRRYAAL	476	506	2.12
Q96N95	ZN396_HUMAN	IKTTNVKSASRQKTSLGIELHCNVSNILHM	190	220	2.12
Q09666	AHNK_HUMAN	PDIDFNLKGPKVKGDVDVSLPKVEGDLKGP	4387	4417	2.117
Q96T92	INSM2_HUMAN	TRHINKCHPSESRQVLLLQMPLRPGC	540	566	2.111
Q92665	RT31_HUMAN	QQHEEESRAQRDAKRPKISFSNIISDMKVA	181	211	2.111
Q8NAP3	ZBT38_HUMAN	STENAVSSDLRAGDVPVLSLSNSSENAASV	676	706	2.111
Q96CX6	LRC58_HUMAN	LEARGEERRGAREALLRLLLPHNRLVSLPR	31	61	2.108
Q8N0Z3	SPICE_HUMAN	RVSHMGEDLENKTQAPFVNLSQPLCNSHSN	604	634	2.108
P57078	RIPK4_HUMAN	SGVSSVDSAFSSRGSLSLSFEREPSTSDLG	419	449	2.107
Q8IZM8	ZN654_HUMAN	NPNQEKDSSSNEKQTISLPVSTSKSRKEST	345	375	2.106
P04626	ERBB2_HUMAN	LPTHDPSPLQRYSEDPTVPLPSETDGYVAP	1100	1130	2.103
Q9H329	E41LB_HUMAN	ENASRVNIQGGKEESPFVNINKKSSLQDAS	617	647	2.102
Q86US8	EST1A_HUMAN	GQEDRSLKIIKRTKKPDLQIYQPGRRLQTV	125	155	2.102
Q9ULJ1	ODF2L_HUMAN	KVAEEIEKMSSRESALQIKILDLETELRKK	588	618	2.102
Q13023	AKAP6_HUMAN	SRSTPSLVDPPDRSKLCLVLQSSYPNSPSA	421	451	2.101
Q9UHF7	TRPS1_HUMAN	VLVSQTLDIHKRMQPLHIQIKSPQESTGDP	1019	1049	2.101
Q5TA31	RN187_HUMAN	SLLQAVSELEKKHRNLGLSMLLQ	212	235	2.099
Q14686	NCOA6_HUMAN	PQDSDCQNSQSRKEQVNIELKAVPAQEVKM	1421	1451	2.097
A8MYA2	CX049_HUMAN	DEVPRAQLPTHRPGLPRLSVRRGEFSSSDP	401	431	2.096
O94759	TRPM2_HUMAN	DGAICRKSIKKMLEVLVVKLPLSEHWALPG	1359	1389	2.096
Q9HCU4	CELR2_HUMAN	LKKKCLPTISEKSSLLRLPLEQCTGSSRGS	2838	2868	2.095
Q8N9G6	YJ012_HUMAN	PRAAGHRSHKRKLSGPPLQLQPTPPLQLRC	239	269	2.095
Q6ZN01	MASTR_HUMAN	SSQRSQIIRSKFRSVLQLRIHRRNQEQISD	5	35	2.094
Q14191	WRN_HUMAN	VGINTETSSAERKRRLPVWFAKGSDTSKKL	1391	1421	2.094
Q09666	AHNK_HUMAN	KGDLDASVPSMKVHAPGLNLSGVGGKMQVG	5311	5341	2.092
Q9C0K0	BC11B_HUMAN	PPPSSRSELRKVSEPVEIGIQVTPDEDDHL	97	127	2.092
Q86YA3	CD021_HUMAN	NYDFALPPNKSKGINMNLHIPHIQNQIAEN	671	701	2.092
Q96JM4	LRIQ1_HUMAN	QKMKSKKLKKKIDSTVRLALFKNNENKVSL	1561	1591	2.091
Q96PV6	LENG8_HUMAN	ARFQHGHSRRLRLEPLVLQMSSLESSGADP	476	506	2.09
Q6DN12	MCTP2_HUMAN	DKPSVWGSLKQRTRPLLINLSKKKVKKNPS	3	33	2.09
Q9BYT3	STK33_HUMAN	QKDVLCVCSSKTRVPPVLVVEMSQTSSIGS	20	50	2.09
Q86TB3	ALPK2_HUMAN	LAEGVKKKILSRVAALRLKLEEKENIRKNS	1722	1752	2.086
Q8N5A5	ZGPAT_HUMAN	RSKDMYHASKSAKRALSLRLFQTEEKIERT	439	469	2.086
Q8WYN3	CSRN3_HUMAN	REMLREHLREEKLNSLKLKMTKNGTVESEE	117	147	2.085
Q86WZ0	HEAT4_HUMAN	HHPCMHPDMLGRPPSLDVNLEEREAWLLPP	165	195	2.083
Q6P4R8	NFRKB_HUMAN	DLSSWLPSSPARSPSPAVPLRVVPTLSTTD	213	243	2.08
Q9H2X9	S12A5_HUMAN	RLNEVIVKKSRDAKLVLLNMPGPPRNRNGD	1077	1107	2.08
Q8IV31	TM139_HUMAN	SEGSMAQEGSPGRAPINLRLRGPRAVSTAP	145	175	2.08
Q8NAV2	CH058_HUMAN	LLSQTEHTGAKAASPPKVEVPSANPPRLPE	247	277	2.078
Q5TCY1	TTBK1_HUMAN	SPRRHAMPGSRPRSRIPVLLSEEDTGSEPS	1040	1070	2.078
Q9H1B7	I2BPL_HUMAN	ASVPGQRRLASRNGDLNLQVAPPPPSAHPG	663	693	2.077
Q9ULL0	K1210_HUMAN	EDAASGAEKTEARASLSLMVESLSTTQEEA	653	683	2.076
Q15058	KIF14_HUMAN	ISDKSSSDTSIRVRNLKLGISTFWSLEKFE	1114	1144	2.076
Q09666	AHNK_HUMAN	IHGPEGKLKGPKFKMPDLHLKAPKISMPEV	4104	4134	2.075
Q09666	AHNK_HUMAN	IHGPEGKLKGPKFKMPDLHLKAPKISMPEV	4568	4598	2.075
Q9ULC8	ZDHC8_HUMAN	KPPFLRPELLDRAAPLKVKLSDNGLKAGLG	265	295	2.075
Q659A1	NARG2_HUMAN	LKMQDELLKPISRKVPELPLMNLENSKQPS	648	678	2.074
O75410	TACC1_HUMAN	EAETPIRSPFKESCDPSLGLAGPGAKSQES	64	94	2.071
Q9P2P6	STAR9_HUMAN	TPQFSVVGSSRSLQELNLSVEPPSPTDEDT	3322	3352	2.069
A6NCM1	IQCAL_HUMAN	QNYDSETLREEKRKEVELEIRIQVDELMRQ	415	445	2.068
Q9UNY5	ZN232_HUMAN	QLQPKETQPFPKSEQVYLHFLSVVTEDGPE	168	198	2.068
Q9NW75	GPTC2_HUMAN	NVGNRTLRRRRKVKRMAVDLPQDISNKRTM	151	181	2.067
Q8IWE5	PKHM2_HUMAN	GEGPSSTTESSERSEPGLLIPEMKDTSMER	375	405	2.067
Q9P270	SLAI2_HUMAN	YSRVSPQPMISRLQQPRLSLQGHPTDLQTS	372	402	2.067
Q6ZRS2	SRCAP_HUMAN	KQQSRLEEKRKKALDLHLDFIVGQTEKYSD	215	245	2.065
Q8WXX0	DYH7_HUMAN	KSASKEKSKKPVRFLPQLSMEKLASKEKFK	6	36	2.064
Q53FE4	CD017_HUMAN	KEAEHKPPLLIRRNNMKIPVAEYFSKPNSP	292	322	2.063
Q5VT97	SYDE2_HUMAN	LSFGEADSAVLKLPAVNLSMLSGSDLMKAE	386	416	2.063
Q0P641	CB080_HUMAN	SSADSGTIKVPRVSSLCLSLHPFAMLTAPK	113	143	2.062
Q14004	CDK13_HUMAN	GMTDDVSTIKAPRKDLSLGLDDSRTNTPQG	1031	1061	2.061
Q9HC36	RMTL1_HUMAN	DLDARRWVRALRRSPVKVVFPSGEVVEQKR	22	52	2.059
Q96SB3	NEB2_HUMAN	AHHKKYGSNVHRIKSMFLQMGTTAGPSGEA	44	74	2.057
Q9ULE3	DEN2A_HUMAN	LGDPQNGRKKRKIPKLVLRINAIYEVRRGK	467	497	2.056
Q09666	AHNK_HUMAN	FKMPDMHFKAPKISMPDLDLHLKSPKAKGE	2373	2403	2.055
Q14676	MDC1_HUMAN	DKNGESASPERDRESLKVEIETSEEIQEKQ	874	904	2.055
Q9BVA0	KTNB1_HUMAN	DDAATAKEAAKPSPAMDVQFPVPNLEVLPR	408	438	2.053
Q9BZE3	BARH1_HUMAN	RGPSAPPPALQRPLVPRILIHGLQGASEPP	280	310	2.05
Q8NFU7	TET1_HUMAN	ICKKRKCEELKKKPSVVVPLEVIKENKRPQ	617	647	2.05
Q8ND82	Z280C_HUMAN	KPSYKQKRQRNRKNKMSLALKNIRCRRGIH	589	619	2.05
Q6ZUJ8	BCAP_HUMAN	TRRQREKQKSGKQTDLEITVPIRHSQHLPA	657	687	2.049
Q99683	M3K5_HUMAN	RAKSCGERDVKGIRTLFLGIPDENFEDHSA	1000	1030	2.049
Q7Z4N2	TRPM1_HUMAN	QDEHHVAEAIPRIPRLSLTITDRNGMENLL	1505	1535	2.048
Q8IVF2	AHNK2_HUMAN	KLDLKGPKAEVRVPDVEVSLPSVEVDVQAP	3581	3611	2.047
Q9ULH7	MKL2_HUMAN	QQMDDLFDILIKSGEISLPIKEEPSPISKM	896	926	2.046
P25440	BRD2_HUMAN	EEEESRPMSYDEKRQLSLDINKLPGEKLGR	634	664	2.045
A6NEA5	F231A_HUMAN	STWANEVEDRRPQCTPALNLTPSHPHPPHS	114	144	2.045
P54198	HIRA_HUMAN	KKKKGRPRKDSRLMPVSLSVQSPAALTAEK	639	669	2.045
Q5JTC6	AMER1_HUMAN	LQPQASQSMRARPRDVLLPVDEPSCSSSSG	1035	1065	2.042
P59089	CU086_HUMAN	RPQATERRPRRERMFVKLLLEGKLPPTLNT	21	51	2.042
Q2KHR3	QSER1_HUMAN	STQVSNGGLQQKTSQVSVELAQSYSSAIPS	240	270	2.041
Q6ZU65	UBN2_HUMAN	YVSPLQATISKSQTNPVVKLSNNPQLSCSS	938	968	2.041
Q9NYJ8	TAB2_HUMAN	STSSSVNSQTLNRNQPTVYIAASPPNTDEL	349	379	2.04
P21580	TNAP3_HUMAN	DPENEMKEKLLKEYLMVIEIPVQGWDHGTT	292	322	2.04
Q09666	AHNK_HUMAN	PEVDLNLKGPKMKGDVDVSLPKVEGDLKGP	4131	4161	2.038
Q9BXM0	PRAX_HUMAN	EEEGSGEGASGRRGRVRVRLPRVGLAAPSK	1358	1388	2.037
Q9P209	CEP72_HUMAN	QHLDKSLEENSRLKSLLLSMKKEVKSADTA	517	547	2.035
Q86WS4	CL040_HUMAN	VNMNRDIKMPLRKHNLELTMSPHCVPSKLC	75	105	2.035
O14976	GAK_HUMAN	IAEMRKQDLAKDTDPLKLKLLDWIEGKERN	1200	1230	2.034
Q56UN5	M3K19_HUMAN	IAERAKPEMSRMVPLIHITFPVDGSPKEPV	469	499	2.034
Q8IVF2	AHNK2_HUMAN	PEGPVPEGASLKGHLPKVQMPSFKMPKVDL	4036	4066	2.033
Q96RT7	GCP6_HUMAN	QLQPDMSKLPARNKILMLSFDLRVGGLGPK	55	85	2.033
A8MVM7	YD021_HUMAN	MIATVPLRHSIRDRKPSLHFLHSLASSSSL	18	48	2.033
P38398	BRCA1_HUMAN	CATFSAHSGSLKKQSPKVTFECEQKEENQG	881	911	2.032
Q3T906	GNPTA_HUMAN	HTQKTIGGNVTKEKPPSLIVPLESQMTKEK	820	850	2.031
Q9UKP3	ITBP2_HUMAN	PKSAETLRRERPKSELPLKLLPLNISQALE	93	123	2.031
Q5QJ74	TBCEL_HUMAN	PATPQGSPMKDRLNLPSVLVLNSCGITCAG	34	64	2.031
A6NL46	YF016_HUMAN	PRAAGHRPRKRKLSGPPLQLQQTPPLQLRW	238	268	2.028
Q96PZ2	F111A_HUMAN	TIYVTLKVNHRRNQDMKLKLTHSENSSLYM	76	106	2.027
Q9NRR6	INP5E_HUMAN	SPRLPSLLPPRPPPALSLDIASDSLRTANK	181	211	2.025
Q9NVR5	KTU_HUMAN	DDGRGKAQFNKARRQLVVTLPVVLPAARRE	326	356	2.025
Q8N895	ZN366_HUMAN	PQESEETKQKVERVDVNVQIDDSYYVDVGG	218	248	2.025
Q9UPS8	ANR26_HUMAN	IEERARQEIAEKLKEVNLFLQAQAASQENL	1480	1510	2.022
P51813	BMX_HUMAN	VPTFPDRVLKIPRAVPVLKMDAPSSSTTLA	162	192	2.022
Q13191	CBLB_HUMAN	LNGTHGPSSEKKSNIPDLSIYLKGDVFDSA	742	772	2.022
Q6P1J9	CDC73_HUMAN	SQARPPPNQKKGSRTPIIIIPAATTSLITM	344	374	2.022
Q09666	AHNK_HUMAN	PDVNLNLKGPKVKGDMDVSVPKVEGEMKVP	2186	2216	2.02
B2RXH2	KDM4E_HUMAN	ELSNWRDDIVLRRAALGLRLLPNLTAQCPT	353	383	2.02
Q99747	SNAG_HUMAN	SPLFKYMDNDYAKLGLSLVVPGGGIKKKSP	255	285	2.019
P28290	SSFA2_HUMAN	GESSSPSPSAEKGKILNVSVIEESGNKNDQ	311	341	2.019
Q96S38	KS6C1_HUMAN	AAFDDVSGTDEGRPDLLVNLPGELESTREA	675	705	2.013
Q17R98	ZN827_HUMAN	ESYKETQMVKIKEEPMEVDIQDSHVSISPS	661	691	2.013
Q13233	M3K1_HUMAN	TPGNTSKQGDPSKNSMTLDLNSSSKCDDSF	1065	1095	2.012
Q9NRJ4	TULP4_HUMAN	GPAAYPIPVQNIKPLLTVSFTSGDISLMNN	242	272	2.012
Q6ZVN7	CG076_HUMAN	PWIHESKHPAFAKQQINLEMPNSRATTELA	42	72	2.007
Q09666	AHNK_HUMAN	PDVDLHLKGPKVKGDVDVSLPKLEGDLTGP	2119	2149	2.005
Q5TG08	YV009_HUMAN	NMRGKEEREREEKQKLNISFHSLPSPEELH	564	594	2.005
P07814	SYEP_HUMAN	PYEPVSPYSCKEAPCVLIYIPDGHTKEMPT	682	712	2.004
A2VCK2	DCD2B_HUMAN	FYARPQQTIQPRSKLPTLSFPSGVIGVYGA	261	291	2.003
Q14765	STAT4_HUMAN	CEVSRPTERGDKGYVPSVFIPISTIRSDST	679	709	2.003
Q9H930	SP14L_HUMAN	KLSFQESDRKEREERPDIKLSLKQGEVPES	150	180	2.002
Q9NYJ8	TAB2_HUMAN	SANAATGDEQVMRNQPTLFISTNSGASAAS	389	419	2.002
Q68D51	DEN2C_HUMAN	RAGEVANTKRKNLPRLVLKIDDIFESKRGK	394	424	2
Q9BT43	RPC7L_HUMAN	PRELKIRVRKLQKERITILLPKRPPKTTED	113	143	1.999
Q8NEY1	NAV1_HUMAN	-----MLGSSVKSVQPEVELSSGGGDEGAD	0	25	1.998
O43303	CP110_HUMAN	PINACELSPKGKEQAMDLIIQDTDENTNVP	392	422	1.997
Q8IWI9	MGAP_HUMAN	NSTDTLWRPMPKLAPLGLKVANPSSDADGQ	2937	2967	1.997
Q8WXI7	MUC16_HUMAN	DLSPKGTPNSRGETSLELILSTTGYPFSSP	238	268	1.996
O00160	MYO1F_HUMAN	GMDRNGVPPSARGGPLPLEIMSGGGTHRPP	951	981	1.996
P29973	CNGA1_HUMAN	MLEEKGKQILMKDGLLDLNIANAGSDPKDL	593	623	1.995
Q99459	CDC5L_HUMAN	DPSYVKQMERESREHLRLGLLGLPAPKNDF	460	490	1.993
Q03164	KMT2A_HUMAN	EEEEVQLKSARRATSMDLPMPMRFRHLKKT	3796	3826	1.993
Q9P2N6	KANL3_HUMAN	HHPSSPLPGSKTSKRPKIKVSLISQGDTAG	628	658	1.992
Q6P2S7	GNN_HUMAN	ISDKSKCAPGKGKKKPIICISAEEKIQRKT	1171	1201	1.991
Q15751	HERC1_HUMAN	WTYCINKKMMERLHKIKICIKESGQKLKKS	2228	2258	1.989
Q5TC82	RC3H1_HUMAN	PAPSYTREEIFRESPIPIEIPPAAVPSYVP	676	706	1.989
P12757	SKIL_HUMAN	LHPSYYLYMCDKVVAPNVSLTSAVSQSKEL	395	425	1.989
Q9Y2I6	NINL_HUMAN	SGELSGLGALPARRDLTLELEEPPQGPLPR	741	771	1.988
Q6ZQQ6	WDR87_HUMAN	KRLRGELDIAKEEKALNLEMKRLAEEKMRL	1947	1977	1.987
A6H8Y1	BDP1_HUMAN	IVGFASTEKVEKRTDPILSLSNQQDATSVA	526	556	1.986
Q6VMQ6	MCAF1_HUMAN	PSGLYSPSTNRGPIQMKIPISAFSTSSAAE	893	923	1.986
Q09666	AHNK_HUMAN	PDFDLHLKGPKVKGDVDVSLPKVESDLKGP	4461	4491	1.985
Q9Y6F6	MRVI1_HUMAN	TKLREEHILMRNQNLVGLKLPDLSEAAEQE	424	454	1.984
Q9UJQ4	SALL4_HUMAN	ISEFLEHKKNCTKNPPVLIMNDSEGPVPSE	83	113	1.982
O95754	SEM4F_HUMAN	RQQRRRQRELLARDKVGLDLGAPPSGTTSY	682	712	1.982
Q96C24	SYTL4_HUMAN	ISAESPTGLPSHKGELVVSLKYIPASKTPV	483	513	1.982
O14733	MP2K7_HUMAN	AKLKQENREARRRIDLNLDISPQRPRPTLQ	14	44	1.981
Q5VUA4	ZN318_HUMAN	GRNSPEKAENKRNTGIKLQLKEEVKKESPT	1239	1269	1.98
Q14162	SREC_HUMAN	PFAIPRTSSLARAKRPSVSFAEGTKFAPQS	572	602	1.979
P0C671	CF222_HUMAN	DVSSPEAWPPKKSSFLPLCVSGHRPSISSS	314	344	1.978
Q5VV67	PPRC1_HUMAN	DHDYCVRSRTPPKKMPALVIPEVGSRWNVK	1294	1324	1.978
Q9Y2T1	AXIN2_HUMAN	EPATFAAELISRLEKLKLELESRHSLEERL	365	395	1.977
O15117	FYB_HUMAN	PLFTLGPPPPKPNRPPNVDLTKFHKTSSGN	348	378	1.977
Q6ZT12	UBR3_HUMAN	APQLTTAILEIKESILSLLIKLHHKLSGKQ	1074	1104	1.977
Q09666	AHNK_HUMAN	PDIDLNLKGPKVKGDVDISLPKLEGDLKGP	3545	3575	1.976
Q96GN5	CDA7L_HUMAN	KATPRRSRSRRSSIGLRVAFQFPTKKLANK	126	156	1.976
Q6IBW4	CNDH2_HUMAN	TEEQPMEVSVCRSPVPALGFSQEPGPSPEG	219	249	1.972
Q86WN1	FCSD1_HUMAN	QHGEVGFVPERYLNFPDLSLPESSQDSDNP	511	541	1.972
Q8NDX1	PSD4_HUMAN	PEKAQPSLPAGKMSKPFLQLAQDPTVPTYK	749	779	1.971
Q8NC44	F134A_HUMAN	ELAGFSPVVDVKKTALALAITDSELSDEEA	285	315	1.965
Q8IVF2	AHNK2_HUMAN	PEGPVSEGAGLKGHLPKVQMPSFKMPKVDL	1561	1591	1.961
Q02930	CREB5_HUMAN	FPTEDHLMIHRHKHEMTLKFPSIKTDNMLS	26	56	1.96
Q86XN7	PRSR1_HUMAN	CYAPSAIPTPQRTSTPGLALFPGLPSPVAN	517	547	1.959
P53804	TTC3_HUMAN	VVAPSPKTKGQKAEDVPVRIALGASSCEIC	1930	1960	1.959
Q5H9M0	MUML1_HUMAN	SAPPTEETAYGRSLKVALGILNERTNLSQA	76	106	1.957
P54368	OAZ1_HUMAN	EGDKPSATIHASRTMPLLSLHSRGGSSSES	19	49	1.957
O94913	PCF11_HUMAN	APHQVPVQSEKSRPGPSLQIQDLKGTNRDP	267	297	1.957
Q9H1J1	REN3A_HUMAN	AVAARGPSGREKLSALEVQFHRDSQQQEAE	13	43	1.956
O95628	CNOT4_HUMAN	NSDTPSPPPGLSKSNPVIPISSSNHSARSP	295	325	1.951
O95359	TACC2_HUMAN	SDSGGQEDSPAKGLSVRLEFDYSEDKSSWD	2247	2277	1.95
Q9BYE9	CDHR2_HUMAN	PAIPGTNMYNTERANPMLNLPNKDLGLEYL	1205	1235	1.949
O95235	KI20A_HUMAN	VEAMKTLLLKERQEKLQLEMHLRDEICNEM	566	596	1.949
Q7Z3H0	ANR33_HUMAN	CPDHPPSLGTRSKSVPELLVPAEAQSFRTP	202	232	1.948
O75925	PIAS1_HUMAN	ASHHQSSNKNKKVEVIDLTIDSSSDEEEEE	444	474	1.948
Q99962	SH3G2_HUMAN	QASSQPRREYQPKPRMSLEFPTGDSTQPNG	245	275	1.947
O94812	BAIP3_HUMAN	HMRLMLKKGEGRQGLPCLEVPLRSGSPAPP	89	119	1.946
A6NMT0	DBX1_HUMAN	LLAPPAGYPSLLRPTPTLTLPQSLQSAFSG	5	35	1.945
Q9BQE6	CK048_HUMAN	LPAVPIQDFSQKSHLPSIVVESSEVNEESG	69	99	1.942
Q6DN90	IQEC1_HUMAN	PSLERQEQRLRVEHLPLLTIEPPSDSSVDL	362	392	1.942
Q9Y2H2	SAC2_HUMAN	NFTKPEMKVNFLKPNLKVNLWKSDSSLETM	804	834	1.942
Q8IVF2	AHNK2_HUMAN	PEGHVPEGAGLKGHLPKLQMPSFKMPKVDR	3046	3076	1.941
Q9HAZ2	PRD16_HUMAN	AECPFDLTTKPKDVKPILPMPKGPSAPASG	768	798	1.941
Q8IVF2	AHNK2_HUMAN	PEGPVPEGAGLKGHLPKVQMPSFKMPEMDL	2551	2581	1.94
O14686	KMT2D_HUMAN	PRLKKWKGVRWKRLRLLLTIQKGSGRQEDE	4976	5006	1.94
Q3SXY8	AR13B_HUMAN	PLGETHHNDFYRKPLPPLAVPQRPNSDAHD	395	425	1.939
Q8NDH2	CC168_HUMAN	GMKERAGQKQDRTGRPHVILTKTHPFMPSL	175	205	1.939
Q9BZ95	NSD3_HUMAN	TMHKGSLDLQKCNMSPVVKIEQVFALQNAT	483	513	1.939
Q9H6A9	PCX3_HUMAN	ASGSPKGGTPKSQAPLDLSLSLSLSLSPDV	1951	1981	1.939
Q9NS28	RGS18_HUMAN	TSKEAKIRAKEKRNRLSLLVQKPEFHEDTR	32	62	1.939
Q9NWB6	ARGL1_HUMAN	QKEEQKIILGKGKSRPKLSFSLKTQD	247	273	1.938
Q96EA4	SPDLY_HUMAN	ETSSKLEKETCKKLHPILYVSSKSTPETQC	572	602	1.937
Q96PY6	NEK1_HUMAN	RSHSHLPPKNKNKNSLLIGLSTGLFDANNP	1015	1045	1.936
P48382	RFX5_HUMAN	ILQDVQKFSDNDKLYLYLQLPSGPTTGDKS	48	78	1.936
O75526	RMXL2_HUMAN	RYSRGRHRVGRPDRGLSLSMERGCPPQRDS	334	364	1.936
O15055	PER2_HUMAN	SKVDTHKELIKTLKELKVHLPADKKAKGKA	102	132	1.934
P46013	KI67_HUMAN	PQPESFKTSRSSKQRLKIPLVKVDMKEEPL	2466	2496	1.933
Q96NX9	DACH2_HUMAN	SSPSQMDHHLERMEEVPVQIPIMKSPLDKI	400	430	1.93
Q8IVT2	MISP_HUMAN	--------MDRVTRYPILGIPQAHRGTGLV	0	22	1.93
Q8WXI7	MUC16_HUMAN	TTASTPISTFSRVQRMSISVPDILSTSWTP	3668	3698	1.928
P41225	SOX3_HUMAN	ARSPRVPADLARSILISLPFPPDSLAHRPP	10	40	1.926
Q9P2Q2	FRM4A_HUMAN	HSTRSVDISPTRLHSLALHFRHRSSSLESQ	685	715	1.923
Q8TCN5	ZN507_HUMAN	SAQKIISSSPNKKGHVNVIVERLPSAEETL	379	409	1.923
Q8TAB3	PCD19_HUMAN	DHPAEERPTLKGKRTVDVTICSPKVNSVIR	1023	1053	1.922
P30414	NKTR_HUMAN	EVKVLTTVPEMKPQGLRIEIKSKNKVRPGS	1246	1276	1.921
Q9Y520	PRC2C_HUMAN	PANLPSLKAENKGNDPNVNIVPKDGTGWAS	56	86	1.919
Q9NRL2	BAZ1A_HUMAN	DSQEEEEVSLPKRGRPQVRLPVKTRGKLSS	1250	1280	1.918
Q9H9D4	ZN408_HUMAN	LLEGKKALQLAREPRLGLDLGWNPSGEGCT	7	37	1.918
Q9BTC0	DIDO1_HUMAN	HFQGQAPQVMKPGPRPLLELPSHPPQHRKD	2009	2039	1.917
O60271	JIP4_HUMAN	SRLFSSSSNTTKKPEPPVNLKYNAPTSHVT	556	586	1.916
Q7Z465	BNIPL_HUMAN	LALCGQRPMRKRLSAPELRLSLTKGPGNDG	74	104	1.915
O60282	KIF5C_HUMAN	LQELSNHQKKRATEILNLLLKDLGEIGGII	535	565	1.914
Q9BYW2	SETD2_HUMAN	SLSKVKNDQLRSFCPIELNINGSPGAESDL	653	683	1.913
A8MTZ7	CL071_HUMAN	SNSDIEDDSSKSNSNLSLSVGYFPCEDTPC	5	35	1.912
P78312	F193A_HUMAN	PAAPTSRNYAEMREKLRLRLTKRKEEQPKK	802	832	1.912
Q9NVW2	RNF12_HUMAN	AVSRTNPNSGDFRFSLEINVNRNNGSQNSE	123	153	1.911
Q8IVF2	AHNK2_HUMAN	PEGHVLEGAGLKGHLPKLQMPSFKMPKVDR	3211	3241	1.91
Q9Y6I3	EPN1_HUMAN	REEHDKEERIRRGDDLRLQMAIEESKRETG	220	250	1.91
Q9UM54	MYO6_HUMAN	VLKDGKPEMNKQIKNLEISIDTLMAKIKST	858	888	1.909
Q14690	RRP5_HUMAN	TNVLPKEKQTKPAEAPRLQLSSGFAWNVGL	1513	1543	1.909
Q9H792	PEAK1_HUMAN	YQEVWTSSTSPRQKIPKVELITSGTGPNVP	530	560	1.908
Q09666	AHNK_HUMAN	PEVDLNLKGPKVKGDMDISLPKVEGDLKGP	4595	4625	1.907
Q96NN9	AIFM3_HUMAN	-----MGGCFSKPKPVELKIEVVLPEKERG	0	25	1.907
Q96LQ0	PPR36_HUMAN	YPSLMENNNMRIQDTLDLVMKTLSSHTSCP	391	421	1.906
Q15047	SETB1_HUMAN	GTLSQMSGELSKDGDLIVSMRILGKKRTKT	182	212	1.906
Q9BXA7	TSSK1_HUMAN	EILSHCWMQPKARGSPSVAINKEGESSRGT	264	294	1.906
Q9NYF3	FA53C_HUMAN	TGVKRRHEEDPRRLRPSLDFDKMNQKPYSG	282	312	1.903
Q5T1R4	ZEP3_HUMAN	GPSGLSEEQSRAFPTPYLRVPVTLPERKGT	1378	1408	1.903
Q86US8	EST1A_HUMAN	MKELKEARPRKDNRRPDLEIYKPGLSRLRN	31	61	1.902
P04049	RAF1_HUMAN	SSEGSLSQRQRSTSTPNVHMVSTTLPVDSR	245	275	1.902
Q6WKZ4	RFIP1_HUMAN	PPISSPRAPQTRAVKPRLEVSPEAQPTARL	524	554	1.902
Q96ST8	CEP89_HUMAN	SPPAPQRTQQKDGKHPVLNLKDEKPPLCEK	187	217	1.9
Q9P2J2	TUTLA_HUMAN	RRRAARRRRKRLRQDPPLIFSPTGKSAAPS	761	791	1.9
Q8NBA8	DTWD2_HUMAN	LYPKPMPKNKRKLRKMELLMNSVKI	273	298	1.899
Q8NHM5	KDM2B_HUMAN	TPSEDQEALGKKPKAPALRFLKRTLSNESE	448	478	1.899
A1L390	PKHG3_HUMAN	QEEAGEPLGGKGKRKPVLSLFDYEQLMAQE	968	998	1.898
Q6WKZ4	RFIP1_HUMAN	KLKSKPGKKDKERGEIEVDIQFMRNNMTAS	126	156	1.898
Q9NR09	BIRC6_HUMAN	SDSVTGHTSQKEAMEVSLDITALSILQQPE	487	517	1.896
O75417	DPOLQ_HUMAN	LDKVSSPLENEKLKSMTINFSSLNRKNTEL	1645	1675	1.896
Q9H8W2	CF155_HUMAN	WGLRGGPESVRGLPHLGLRISGTPLGIFSS	97	127	1.895
Q9UBK2	PRGC1_HUMAN	HTQSQSQHLQAKPTTLSLPLTPESPNDPKG	242	272	1.895
Q8WWL7	CCNB3_HUMAN	QEKPSIKKETLLKKPLALKMSTINEAVLFE	898	928	1.894
Q5JU67	CI117_HUMAN	PHQESQSHGPPKESRPSIQLPRTGSLLPQL	421	451	1.893
Q09666	AHNK_HUMAN	PDIDLNLKGPKVKGDVDVTLPKVEGDLKGP	4723	4753	1.892
Q8N3K9	CMYA5_HUMAN	SVLPDMVDEPKKGVKPKLVLNVTSELEQRK	1240	1270	1.892
Q8IWN7	RP1L1_HUMAN	QGTEQATGAAVTREPLVLGLSCSWDSEGAS	595	625	1.892
P51816	AFF2_HUMAN	NKATAHKPAPRKEPRPNIPLAPEKKKYRGP	670	700	1.891
Q96MI9	CBPC4_HUMAN	VKTGRSTVHLGSKKNPGVNLYQNVQSNSLR	372	402	1.891
Q8N6K4	YP021_HUMAN	APALRSGPSQPRGLRLPVPVPACAGSSAPG	102	132	1.888
Q5T5U3	RHG21_HUMAN	QTSTPVLTQPGRAYRMEIQVPPSPTDVAKS	229	259	1.887
Q8IVF2	AHNK2_HUMAN	DVSLPSMQGDLKTTDLSIQLPSVDLEVQAG	3340	3370	1.886
Q9H1K0	RBNS5_HUMAN	VQKVYELIDALSKKILTLGLNQDPPPHPSN	321	351	1.886
P12757	SKIL_HUMAN	QEKLNLILQKKQQLQMEVKMLSSSKSMKEL	541	571	1.886
Q8IY92	SLX4_HUMAN	GLETPKGANRKKNLPPKVPITPMPQYSIME	1540	1570	1.886
Q8N163	CCAR2_HUMAN	QQDSGRLYLENKIHTLELKLEESHNRFSAT	820	850	1.885
Q15021	CND1_HUMAN	TRRHPNTQQRASKKKPKVVFSSDESSEEDL	1345	1375	1.885
Q9ULJ3	ZBT21_HUMAN	PKGKALELALKRPRPPVLSVCSSSETPYLL	262	292	1.885
Q96IW2	SHD_HUMAN	RRPPPRSPQPAERVDPALPLEKQPWFHGPL	215	245	1.884
Q8N5C8	TAB3_HUMAN	HSPDDNRMNRNRLLHINLGIHSPSSYHPGD	58	88	1.884
Q92859	NEO1_HUMAN	VKTASIGTLGRSRPPMPVVVPSAPEVQETT	1396	1426	1.883
Q96B33	CLD23_HUMAN	QHRPPPAQHRKPKPKPKVGFPMPRPRPKAY	227	257	1.882
Q8NEP4	CQ047_HUMAN	SQLTTPDFEPKCSPSLDLLLSGFKIDSSPF	439	469	1.882
Q66K41	Z385C_HUMAN	PKPSSQHSKLQKHAALAVSILKSKLALQKQ	322	352	1.881
P10398	ARAF_HUMAN	APANAPLQRIRSTSTPNVHMVSTTAPMDSN	200	230	1.879
Q6IQ23	PKHA7_HUMAN	PAERVTVKPPDQRRSVDISLGDSPRRARGH	589	619	1.877
O43497	CAC1G_HUMAN	RKAARRLAQVSRAAGVRVGLLSSPAPLGGQ	444	474	1.876
A6NE52	K1875_HUMAN	LQAQRMLAPKRSWGTPQLRLRVLSETLKSF	1415	1445	1.876
Q96AY2	EME1_HUMAN	PSSTKRRQPEREEKIVVVDISDCEASCPPA	29	59	1.874
P31629	ZEP2_HUMAN	TKHMKSKAHMKKCLELGVSMTSVDDTETEE	1842	1872	1.872
Q96GN5	CDA7L_HUMAN	EDKATPRRSRSRRSSIGLRVAFQFPTKKLA	124	154	1.871
Q9Y2W2	WBP11_HUMAN	RDNGERDNNEEKKSGLSVRFADMPGKSRKK	290	320	1.871
O15061	SYNEM_HUMAN	KDSPKEKSVREREVPISLEVSQDRRAEVSP	563	593	1.87
Q9UQF2	JIP1_HUMAN	DSTPDEPDVHFSKKFLNVFMSGRSRSSSAE	445	475	1.869
Q99650	OSMR_HUMAN	PVEAPHCSEYKMQMAVSLRLALPPPTENSS	935	965	1.867
O14686	KMT2D_HUMAN	NKQTKVGDIARKTDRPALHLRIPPQPGALG	2084	2114	1.864
Q8N163	CCAR2_HUMAN	PPPPLEPAVIARPGCVNLSLHGIVEDRRPK	500	530	1.863
Q9UF72	T73AS_HUMAN	LTAHPCHPPLPRQPQPQLILSGSPSIGTVP	16	46	1.862
O43379	WDR62_HUMAN	EPALRSWGNHEARANLRLTLSSACDGLLQP	1276	1306	1.862
Q02779	M3K10_HUMAN	LSPPARPHGRREDVGPGLGLAPSATLVSLS	720	750	1.86
Q9UIF8	BAZ2B_HUMAN	VKPLSLVNQAKKETYMKLIVPSPDVLKAGN	383	413	1.859
O60840	CAC1F_HUMAN	KATMVSQPSARRGSGISVSLPVGDRLPDSL	1661	1691	1.859
Q96K30	RITA1_HUMAN	GVTFRSPLVTSRARSVSISVPSTPRRGGAT	231	261	1.858
Q86US8	EST1A_HUMAN	DPNNPDQKPALKTQTPQLHFLDTDDEVSPT	456	486	1.857
Q8N1W2	ZN710_HUMAN	SRKPRTLRHLPRTPRPELNVAPYDPHFPAP	164	194	1.857
Q13387	JIP2_HUMAN	DTSPDSPDLTFSKKFLNVFVNSTSRSSSTE	561	591	1.856
Q8IVF2	AHNK2_HUMAN	KVDLKGPQVDIKGPKLDLKVSKAEVTAPDV	3732	3762	1.855
Q5T7N3	KANK4_HUMAN	GHKQGNQSPAERVLLPQLSLPQGPEQVLTS	459	489	1.855
Q8WXI7	MUC16_HUMAN	PKTTPKFSHSKSDTTLPVAITSPGPEASSA	11504	11534	1.854
Q9UFV1	TBC29_HUMAN	PRVPGQQALSRGDKGISVSLSLPSLPSRRG	113	143	1.853
Q9ULV5	HSF4_HUMAN	GPLQAGPSNAGGKRKLSLMLDEGSSCPTPA	193	223	1.852
O15553	MEFV_HUMAN	PFEVYLPSGKMRPRSLEVTISTGEKAPANP	227	257	1.852
O14733	MP2K7_HUMAN	IDLNLDISPQRPRPTLQLPLANDGGSRSPS	27	57	1.852
Q8N3K9	CMYA5_HUMAN	LPDMVDEPKKGVKPKLVLNVTSELEQRKLS	1242	1272	1.851
Q92794	KAT6A_HUMAN	MQAGPRALAVQRGMNMGVNLMPTPAYNVNS	1883	1913	1.851
Q9BRR9	RHG09_HUMAN	APTGRDQGSGDRENPLELRLSGSGPAELSA	446	476	1.851
Q8NFU7	TET1_HUMAN	TMALRSTSLSRRLSQPPLVVAKSKKVPLSK	102	132	1.849
Q9BXT5	TEX15_HUMAN	SVLSKPIFCFVKDVHPDLEMNDTVFELQDN	2508	2538	1.849
P41279	M3K8_HUMAN	TGSTEESEMLKRQRSLYIDLGALAGYFNLV	428	458	1.848
Q03188	CENPC_HUMAN	NKKRICLDNDERKTNLMVNLGIPLGDPLQP	794	824	1.845
A6NEL2	SWAHB_HUMAN	PSKAGTAPSPRVDAGLSLKLAEVKAVVAER	531	561	1.845
Q6ZV73	FGD6_HUMAN	MPKRASEKPVWKLPHPILPFSGNPEFLKSV	556	586	1.844
Q9UBZ9	REV1_HUMAN	KKSTEEEHKEVFRAAVDLEISSASRTCTFL	861	891	1.844
Q7Z3K6	MIER3_HUMAN	NMCSEESERPAKRLKMGIAVPESFMNEVSV	468	498	1.843
Q5HYW2	NHSL2_HUMAN	KKGKIPPPVPKKPSVLYLPLTSPTAQMEAY	629	659	1.843
Q8NF91	SYNE1_HUMAN	KYQDSLQSISTKMEAIELKLSESPEPGRSP	5966	5996	1.843
Q9UK80	UBP21_HUMAN	-MPQASEHRLGRTREPPVNIQPRVGSKLPF	0	29	1.843
Q09666	AHNK_HUMAN	PDFDLHLKGPKVKGDVDVSLPKVEGDLKGP	2581	2611	1.841
Q09666	AHNK_HUMAN	PDFDLHLKGPKVKGDVDVSLPKVEGDLKGP	4259	4289	1.841
P56524	HDAC4_HUMAN	YDAKDDFPLRKTASEPNLKLRSRLKQKVAE	232	262	1.841
Q15937	ZNF79_HUMAN	RDRFKEGIPGKSRSLVLLGLPVSQPGMNSQ	59	89	1.84
Q8TF40	FNIP1_HUMAN	SCGPNPGIVRKKKIAIGVIFSLSKDEDENN	316	346	1.838
Q5TAP6	UT14C_HUMAN	LKEKREAVEASKPKDVDLTLPGWGEWGGVG	607	637	1.838
Q9BVJ6	UT14A_HUMAN	LKEKREAVEASKPKDVDLTLPGWGEWGGVG	608	638	1.838
Q9H165	BC11A_HUMAN	SQWLAGYAASRQLKDPFLSFGDSRQSPFAS	656	686	1.837
O75592	MYCB2_HUMAN	TFEMSMHNTMKSKSPLPLTLQHLVAFWEDI	3102	3132	1.837
O75128	COBL_HUMAN	PNRTEDKEENRKSTMVSLPLGSGSHCSPDG	350	380	1.835
O43491	E41L2_HUMAN	QAKGDAEEMAQKKQEIKVEVKEEKPSVSKE	123	153	1.834
P56645	PER3_HUMAN	QSEGHPFITSRSSSPLQLNLLQEEMPRPSE	909	939	1.834
Q9H9J4	UBP42_HUMAN	SQSLGAPEAAERPPAPVLDMAPAGHPEGDA	886	916	1.834
Q96Q89	KI20B_HUMAN	VSTENDQSTRFPKPELEIQFTPLQPNKMAV	1607	1637	1.833
P11137	MTAP2_HUMAN	LGLGGRSAIEQRSMSINLPMSCLDSIALGF	686	716	1.833
Q96HE9	PRR11_HUMAN	ALRRKFQLAHPRSPTPTLPLSTSSFDEQN	331	360	1.832
Q5H9M0	MUML1_HUMAN	RSETSSNSKRKKAFSLEVQILSLDEKIKLD	21	51	1.83
O75807	PR15A_HUMAN	GQGSQFADGQRAPLSPSLLIRTLQGSDKNP	128	158	1.829
Q8WUY9	DEP1B_HUMAN	PESAALLFPEKPKPKPQLLMWALKKPFQPF	491	521	1.828
Q14160	SCRIB_HUMAN	SPEQLSFRERQKYFELEVRVPQAEGPPKRV	1347	1377	1.828
Q9H6B1	Z385D_HUMAN	PKYSPYNKLQKTAHPLGVKLVFSKEPSKPL	301	331	1.828
Q9C0D2	K1731_HUMAN	AFEDMYNADRKVKGNLILHLEPEPLPTVTN	306	336	1.827
Q86X10	RLGPB_HUMAN	DSNMDLMPGILKQPSLTLELFPNHTDNLNS	1285	1315	1.827
Q14721	KCNB1_HUMAN	PKSSMKTNNPLKLRALKVNFMEGDPSPLLP	656	686	1.825
Q96B97	SH3K1_HUMAN	MLPNRTEEKERPEREPKLDLQKPSVPAIPP	370	400	1.825
Q9H7P9	PKHG2_HUMAN	VQAPAATPLPKQEGPLHLQVPALTTFSDQG	946	976	1.824
Q9UMN6	KMT2B_HUMAN	KPATSKIILVNKLGQVFVKMAGEGEPVPPP	2184	2214	1.823
Q13029	PRDM2_HUMAN	TIKIMASGIKTKDPDVRLGLNQHYPSFKPP	1271	1301	1.823
Q2TAZ0	ATG2A_HUMAN	SKALDPKSTGRKYFLPQVVVTVNPQSSSTQ	718	748	1.822
Q5SW79	CE170_HUMAN	ADGRKFVQSSGRIRQPSVDLTDDDQTSSVP	1002	1032	1.822
Q2KJY2	KI26B_HUMAN	NSCGFVEGKPRPMGSPRLGIASLSKTSEYK	1050	1080	1.822
Q12967	GNDS_HUMAN	PEALSPVPALKPTPELELALTPARAPSPVP	257	287	1.821
P21980	TGM2_HUMAN	QDDGSVHKSINRSLIVGLKISTKSVGRDER	406	436	1.821
P52732	KIF11_HUMAN	QPNSSAKKKEEKGKNIQVVVRCRPFNLAER	3	33	1.82
Q0VD83	APOBR_HUMAN	AEADRTSRRGWRLQAVAVGLPDREDAQTGS	720	750	1.819
Q6UY09	CEA20_HUMAN	GNSFSPWKPPPKPLMPPLRLVSTVPKNMES	546	576	1.819
Q3MII6	TBC25_HUMAN	DGLQQLRDNMGSRRDPLVQLPHPAALISSK	507	537	1.819
Q14995	NR1D2_HUMAN	DAVRFGRIPKREKQRMLIEMQSAMKTMMNS	171	201	1.818
Q2TAM9	TUSC1_HUMAN	RARLEKLEAMYRRALLQLHLEQRGPRPSGD	157	187	1.818
Q17RS7	GEN_HUMAN	NSSHFKESGHNKLSSPKIHIKETEQCVRSY	827	857	1.817
P51825	AFF1_HUMAN	SNNSKGYCPAKSPKDLAVKVHDKETPQDSL	233	263	1.815
P38432	COIL_HUMAN	KEEPSTKNTTADKLAIKLGFSLTPSKGKTS	280	310	1.815
O95503	CBX6_HUMAN	ETVSPSAPSWREPEVLDLSLPPESAATSKR	297	327	1.811
Q09666	AHNK_HUMAN	PDFDLHLKGPKVKGDVDVSLPKMEGDLKAP	4003	4033	1.81
Q9UKV3	ACINU_HUMAN	AQKDLEPESDRSAQPLPLKIEELALAKGIT	513	543	1.809
Q6PRD7	CEMP1_HUMAN	HPPQNSNGEKVKTITPDVGLHQSLTSDPTV	171	201	1.808
Q8N6Y0	USBP1_HUMAN	SCQREAARLAERNAWLRLALSSREDELVRT	167	197	1.807
Q09FC8	ZN415_HUMAN	QRDRRGIGNKSIKHQLGLSFLPHPHELQQF	171	201	1.807
Q99466	NOTC4_HUMAN	ATPGREAGPFPRARTVSVSVPPHGGGALPR	1830	1860	1.806
Q09MP3	R51A2_HUMAN	NISSSVLKISKSQNQPSLEIAKPSYFRDSG	225	255	1.806
Q8IX15	HOMEZ_HUMAN	NHSTTVPQPQARDKPPPIALIASSCKEESA	248	278	1.804
P19878	NCF2_HUMAN	LSPGQKQKEEPKEVKLSVPMPYTLKVHYKY	330	360	1.804
F5H4A9	CC080_HUMAN	DPSCASEHEMRVVSPVFLQLPSYEEVKYLP	173	203	1.8
Q8WXU2	DYXC1_HUMAN	KLKEDSIPAPRSVGSIKINFTPRVFPTALR	222	252	1.799
Q8WZ42	TITIN_HUMAN	PEKKAPAVVAKKPELPPVKVPEVPKEVVPE	11628	11658	1.798
P35452	HXD12_HUMAN	GAPCAPGFKDDTKGPLNLNMTVQAAGVASC	154	184	1.797
Q5CZC0	FSIP2_HUMAN	KKDLIQMVLNKITNFVSLPLKVSPKDNPKP	2628	2658	1.796
Q96T23	RSF1_HUMAN	KKKERAERRKERLVYVGISIENIIPPQEPD	958	988	1.796
Q6ZNL6	FGD5_HUMAN	VSRVESFEDRSRPPFLPLPLTKPRSISFPS	738	768	1.795
O60292	SI1L3_HUMAN	LTHDQMIDLLRTSVTVKVVIIPPFEDGTPR	1017	1047	1.795
Q9ULL0	K1210_HUMAN	SDRSKFQPQMSSKGPVNVPVKQSSGEKHLP	1336	1366	1.794
O43166	SI1L1_HUMAN	LETESHGLDRKTESSLSLDIHSKSQAGSTP	1376	1406	1.792
Q2KJY2	KI26B_HUMAN	CENCNARLVELKRQALRLLLPGPFPGKDPA	128	158	1.791
O00311	CDC7_HUMAN	AQIQIKQGKDGKEGSVGLSVQRSVFGERNF	262	292	1.79
P15924	DESP_HUMAN	KIQSQFTDAQKHYQTLVIQLPGYPQHQTVT	606	636	1.79
O43318	M3K7_HUMAN	VTGTEPGQVSSRSSSPSVRMITTSGPTSEK	444	474	1.789
A8MWP4	YU008_HUMAN	EQSQQGECAIDPRGPPRLELSWGEDPLSGV	198	228	1.789
O15297	PPM1D_HUMAN	AQPASLPTTSQRKNSVKLTMRRRLRGQKKI	560	590	1.788
Q5TGY3	AHDC1_HUMAN	PVVSTRKGKCRGVRRMVVKMAKIPVSLGRR	458	488	1.786
Q9BQS8	FYCO1_HUMAN	PVGQDSEICLLKSGELMIKVPLTVDEIASF	1330	1360	1.784
Q15942	ZYX_HUMAN	APIPPPPQPREKVSSIDLEIDSLSSLLDDM	128	158	1.784
Q96JA3	PKHA8_HUMAN	GSPQLAMLKSSKMKHPIIPIHNSLERQMEL	187	217	1.783
Q13409	DC1I2_HUMAN	SVLQLHSDSDLGRGPIKLGMAKITQVDFPP	120	150	1.782
Q9Y2D5	AKAP2_HUMAN	TQPEPTERTASRQAPPHIELSNSSPDPMAE	97	127	1.78
Q96LS8	CB048_HUMAN	FQDLNQFSHCRVWRSPALIVKGEPPWCSQQ	65	95	1.779
Q8IVF2	AHNK2_HUMAN	PEGHLPEGAGLKGHLPKVEMPSFKMPKVAL	1066	1096	1.778
Q8IWN7	RP1L1_HUMAN	QPESEGETQGEKKGSPQVSLGDGQSEEASE	2317	2347	1.778
Q14DG7	T132B_HUMAN	QKTKRKSVLAVGKGNVKVKFEPSSDEHQGG	769	799	1.778
Q5VT97	SYDE2_HUMAN	VTVKKLQKWMYKGRLLSLGMKGRARGTAPK	185	215	1.777
Q8WUF5	IASPP_HUMAN	TASYERLDVFARPASPSLQLLPWRESSLDG	265	295	1.776
Q9H0E3	SP130_HUMAN	LRKKPATDGAKPKSEIHVSMATPVTVSMET	670	700	1.776
Q8IVF2	AHNK2_HUMAN	PEGHVPEGAGLKGHLPKLQMPSFKMPEVDL	2716	2746	1.775
Q96PU4	UHRF2_HUMAN	EPAPWTSEGIERSRRLCLRLQYPAGYPSDK	615	645	1.773
Q3KR16	PKHG6_HUMAN	LLHSPKLKELTKAHELEVRLHTFSMFGMPR	90	120	1.77
O60880	SH21A_HUMAN	SSARSTQGTTGIREDPDVCLKAP	105	128	1.769
Q12968	NFAC3_HUMAN	ESKYSPLGGPKPFECPSIQITSISPNCHQE	93	123	1.768
C9JH25	PRRT4_HUMAN	SSMLLCSSPDRPPRCPLVCVLSPPRPSGSS	813	843	1.766
Q99996	AKAP9_HUMAN	DLKFSLESQKQRNLQLNLLLEQQKQLLNES	3247	3277	1.765
Q49A88	CCD14_HUMAN	SKRYGSKKKRHEKHTIPLVVQKETSSSDNK	141	171	1.765
Q4G0A6	F188B_HUMAN	PSSSSTQPQEESRKVPELFVCTQQDILASS	233	263	1.765
Q9C0D2	K1731_HUMAN	TSILGKPGIYEDRDPLRVSISREQSFFGSP	1861	1891	1.765
Q9Y6V0	PCLO_HUMAN	TEVSKTEVSATRSTAPSVGLSSISITIPPE	2602	2632	1.765
P35368	ADA1B_HUMAN	PSASPSPGYLGRGAPPPVELCAFPEWKAPG	421	451	1.763
Q09666	AHNK_HUMAN	RVSAPEVSVGHKGGKPGLTIQAPQLEVSVP	329	359	1.763
Q9UHG0	DCDC2_HUMAN	SGQDEADVDPQRPPRPEVKITSPEENENNQ	437	467	1.763
Q9ULL0	K1210_HUMAN	ARHKMTLNPRKQKKNLQVIIRGLPVWFSHF	403	433	1.763
Q9UHP9	SMPX_HUMAN	DEEKKPIPGAKKLPGPAVNLSEIQNIKSEL	50	80	1.762
Q9Y5X3	SNX5_HUMAN	LQQQEEDRSKLRSVSVDLNVDPSLQIDIPD	7	37	1.762
Q9NZM5	GSCR2_HUMAN	TKVQKKSLLLKKPLRVDLILENTSKVPAPK	102	132	1.761
Q12796	PNRC1_HUMAN	APPPLPRIPDPRALPPTLFLPHFLGGDGPC	37	67	1.761
A0AVI2	FR1L5_HUMAN	PKTPTVHGLGPKKERLALYLLHTQGLVPEH	1671	1701	1.76
Q96DD0	LRC39_HUMAN	EEMANLRFVNFRDNPLKLKVSLPPSEGTDE	264	294	1.76
Q8TBF8	FA81A_HUMAN	RTRQEEEKMHGRITKLELQMNQNIKEMKAE	294	324	1.759
Q8WUY3	PRUN2_HUMAN	LDLNDTHPRRIKLTAPNINLSLDQSEGSIL	2790	2820	1.758
Q9NVP1	DDX18_HUMAN	ETMGSRKVKKSKQKPMNVGLSETQNGGMSQ	45	75	1.756
Q9P2D1	CHD7_HUMAN	SEDITTSPQLSKEDALNLSVPRQRRRRRRK	2376	2406	1.755
Q9Y566	SHAN1_HUMAN	AVHKKAPQQAKRLPPPTISLRSKSMTSELE	764	794	1.753
Q7Z591	AKNA_HUMAN	PGRQRARSSSVPREVLRLSLSSESELPSLP	1151	1181	1.752
Q6DN14	MCTP1_HUMAN	PPAASSSFQARLWKNLQLGVGRSKGGGGGR	12	42	1.752
Q9NQL9	DMRT3_HUMAN	LEVLKKIFPNQKPTVLELILKGCGGDLVSA	251	281	1.751
P48506	GSH1_HUMAN	FSTLTRNIRHRRGEKVVINVPIFKDKNTPS	185	215	1.751
Q9C0D4	Z518B_HUMAN	VSTVGQISSQHKSEYLHINITGEDRSQQPG	582	612	1.751
Q8IYM0	F186B_HUMAN	GPTYKQPFLSRHRACVPLQMARQQGKQMEA	823	853	1.75
Q14093	CYLC2_HUMAN	QPLWMYRSLMRISERPSVYLAARRQPLKPT	72	102	1.746
Q9ULD9	ZN608_HUMAN	KEDSPRKTPNKESGVPSLPVSLTSIKEEPK	1266	1296	1.745
Q9NP85	PODO_HUMAN	YLHTLQSLSTEKPSTVVLPLPFDLLNCLSS	322	352	1.743
Q2NKX9	CB068_HUMAN	KVSAHTPLDPPMREALKLRIQEEIAKRQSQ	135	165	1.742
Q01995	TAGL_HUMAN	KREFTESQLQEGKHVIGLQMGSNRGASQAG	159	189	1.742
Q8IVF2	AHNK2_HUMAN	LEGPVPEEVGLKGHLPKLQMPSFKVPKVDL	2221	2251	1.74
O15211	RGL2_HUMAN	GAVFTVTSRQYRPLDPLVPMPPPRSSRRLR	63	93	1.74
P14649	MYL6B_HUMAN	KAEPAVPQAPQKTQEPPVDLSKVVIEFNKD	34	64	1.739
Q8IUC6	TCAM1_HUMAN	LEPVKNPCSVKDQTPLQLSVEDTTSPNTKP	318	348	1.739
Q2NKX9	CB068_HUMAN	RRRHTPAPTRPRKPDLQVYLPRHRDVSAHP	51	81	1.738
Q92859	NEO1_HUMAN	NGSHKYKGNSKDVKPPDLWIHHERLELKPI	1145	1175	1.738
Q8WZ74	CTTB2_HUMAN	KPSLSLPRKTKDRRLVSISVGTEGTVTRSV	275	305	1.737
Q6PIW4	FIGL1_HUMAN	NVKKENHSSAKENIGLNVFLSNQSCFPAAC	222	252	1.737
Q659C4	LAR1B_HUMAN	SSNQRKRANKHKWVPLHLDVVRSESQERPG	65	95	1.737
P48634	PRC2A_HUMAN	PGPPVQFGTSDKDSDLRLVVGDSLKAEKEL	1755	1785	1.735
Q8NFU7	TET1_HUMAN	EKSKNSEVDKKRTKSPKLFVQTVRNGIKHV	733	763	1.735
Q7Z591	AKNA_HUMAN	PPTASPPPARRHRHSIQLDLGDLEELNKAL	1372	1402	1.732
Q02410	APBA1_HUMAN	GGEAGQRYSKEKRDAISLAIKDIKEAIEEV	330	360	1.731
Q9NQW8	CNGB3_HUMAN	SVRRTVLPRGTSRQSLIISMAPSAEGGEEV	768	798	1.731
Q03112	EVI1_HUMAN	FSQSMYPFPDRDLRSLPLKMEPQSPGEVKK	514	544	1.731
Q86VD1	MORC1_HUMAN	ENKRKISEDKLKNLRIKLALLLQKLQLGGP	906	936	1.73
Q15424	SAFB1_HUMAN	RGTERTVVMDKSKGVPVISVKTSGSKERAS	557	587	1.73
Q9UBL0	ARP21_HUMAN	REKEKDKNKDKTSEKPKIRMLSKDCSQEYT	112	142	1.729
O75474	FRAT2_HUMAN	PGPLAAAVPADKARPPAVPLLLPPASAETV	73	103	1.728
Q8TD35	LKAM1_HUMAN	ALLIQRQKSARAAIRLELFLPPQLKPARIP	138	168	1.728
P08047	SP1_HUMAN	SKHIKTHQNKKGGPGVALSVGTLPLDSGAG	701	731	1.728
Q9NZJ0	DTL_HUMAN	TPSKPKKKQNSKGLAPSVDFQQSVTVVLFQ	195	225	1.726
Q9Y6W6	DUS10_HUMAN	DRVVVALSRPVRPQDLNLCLDSSYLGSANP	7	37	1.726
Q07912	ACK1_HUMAN	APSPSPGGDDKPQVPPRVPIPPRPTRPHVQ	725	755	1.724
Q9NR48	ASH1L_HUMAN	GRPKRQMRSPVKMKPPVLSVAPFVATESPS	890	920	1.722
Q2TAZ0	ATG2A_HUMAN	PEPDPWAGQAVRAEQLRLELSEPQFRSELS	653	683	1.722
Q6ZU64	CC108_HUMAN	LTGCRLVEKTQKVENPSVSFASSFPLIPLL	3	33	1.722
Q8NAV2	CH058_HUMAN	LPERPQCRPHRKTFMPSLVVKKQRAKNLSV	334	364	1.722
Q8NA47	CCD63_HUMAN	VYQQLQHCLLMEKKTMNLAIEQSSQAYEQR	194	224	1.72
Q9HAP2	MLXIP_HUMAN	PKQPHKIVPAPKPEPVSLVLKNARIAPAAF	550	580	1.72
Q86Y91	KI18B_HUMAN	GHFSARELDGDRSKQLALKVLCVAQRQYSL	512	542	1.719
Q15459	SF3A1_HUMAN	MPEEEFLRRNKGPVSIKVQVPNMQDKTEWK	691	721	1.718
Q99698	LYST_HUMAN	LNRISQPKRTMKEDLLSLAIKSDPIPSELG	1023	1053	1.717
Q9UHD8	SEPT9_HUMAN	LSGPKAAEPVSRRTELSIDISSKQVENAGA	94	124	1.717
A2RTX5	SYTC2_HUMAN	QLRAENCDLRHRLCSLRLCLAEERSRQATL	55	85	1.717
Q8TCN5	ZN507_HUMAN	SPSLEIDEQRKTKPDPLIHVIQKLSKIVEN	27	57	1.717
Q8TEQ6	GEMI5_HUMAN	TDPETSQPEPNRPSELDLRLTEEGERMLST	1325	1355	1.716
Q9UI56	YYY4_HUMAN	---------MQSRDTVNVKFTPRSFWGSRP	0	21	1.716
Q6ZN30	BNC2_HUMAN	PSADLAPKKKPRKSSMPVKIEKEIIDTADE	622	652	1.715
Q7LGC8	CHST3_HUMAN	ELDSAFSQLQSRLRNLSLQLGVEPAMEAAG	81	111	1.714
Q15056	IF4H_HUMAN	NMDFREPTEEERAQRPRLQLKPRTVATPLN	193	223	1.713
Q9Y6S9	RPKL1_HUMAN	LSSGSTQERMKAQLNPHLNLLTPARLPSGH	239	269	1.712
Q5VWI1	TCRGL_HUMAN	PEEAKREDKGTRTPPPQILLPLEERVTHFR	428	458	1.712
Q96PE6	ZIM3_HUMAN	LTTQKGVECDGSKKILPLGIDDVSSLQHYV	111	141	1.712
Q9H3M9	ATX3L_HUMAN	SRQETNREDEHLRSTIELSMQGSSGNTSQD	235	265	1.711
Q6ZU65	UBN2_HUMAN	SRAEQPPRPPRETVRLELVLKDPTDESCVE	113	143	1.711
Q96L96	ALPK3_HUMAN	SCDPGLIDSLKNYLLLLLKLSSTETSGAGG	1152	1182	1.71
Q96BY7	ATG2B_HUMAN	TCSLPRHLSTSKEPNLVISFSGPKQPSQND	1748	1778	1.71
Q3C1V1	CK091_HUMAN	GRRGSHSPTMSQRSAPPLYFPSLYDRGISS	3	33	1.71
Q6KB66	K2C80_HUMAN	GLSKAPSRKKKGSKGPVIKITEMSEKYFSQ	416	446	1.708
Q5T2P9	AGA10_HUMAN	---MGNILTCRVHPSVSLEFDQQQGSVCPS	0	27	1.707
Q5VW22	AGAP6_HUMAN	---MGNILTCRVHPSVSLEFDQQQGSVCPS	0	27	1.707
Q96P64	AGAP4_HUMAN	---MGNILTCRVHPSVSLEFDQQQGSVCPS	0	27	1.707
Q5SRD3	AGAP8_HUMAN	---MGNILTCRVHPSVSLEFDQQQGSVCPS	0	27	1.707
Q5VUJ5	AGAP7_HUMAN	---MGNILTCRVHPSVSLEFDQQQGSVCPS	0	27	1.707
A8MT82	CTLFB_HUMAN	---MGNILTCRVHPSVSLEFDQQQGSVCPS	0	27	1.707
Q96KN7	RPGR1_HUMAN	VDPTSGDLPVRDIDAIPLVLPASKGKNMKT	4	34	1.707
Q9H2G2	SLK_HUMAN	IDKEKKEIPVSIKKEPEVTVVSQPTEPQPV	678	708	1.707
P78312	F193A_HUMAN	RAVKKKKKERPSKDCPKLDMLTRNFQAATE	930	960	1.706
Q8TF01	PNISR_HUMAN	KRKRESERTFSRSGSISVKIIRHDSRQDSK	711	741	1.706
Q9HCS4	TF7L1_HUMAN	QPMYSLPPGGFRHPYPALAMNASMSSLVSS	256	286	1.706
A6NCL7	AN33B_HUMAN	ASLLPLQRLRRRSVRPGVVVPRVRVSKAPA	403	433	1.705
Q9UHR4	BI2L1_HUMAN	SPKMPPAPSGRAYTSPLIDMFNNPATAAPN	280	310	1.705
Q9NSI6	BRWD1_HUMAN	GLSNGEETPRRGFRRLSLDIQSPPNIGLRR	679	709	1.704
Q92800	EZH1_HUMAN	TKTCKQVFQFAVKESLILKLPTDELMNPSQ	461	491	1.703
O94993	SOX30_HUMAN	RPEPPPQPRPLRPAPPPLPVEGTSFWAAAM	4	34	1.703
Q9NXG0	CNTLN_HUMAN	EARKEVEVSQSKYNALSLQLSNKQTELIQK	290	320	1.701
Q86WZ0	HEAT4_HUMAN	SPEKRIAVGPFRSDYPALYLGKFSERTFFS	982	1012	1.7
O75914	PAK3_HUMAN	--MSDGLDNEEKPPAPPLRMNSNNRDSSAL	0	28	1.7
Q9C086	IN80B_HUMAN	ARQRALLQKARSQPSPMLPLPVAEGCPPPA	177	207	1.699
Q969V6	MKL1_HUMAN	PKAPAATSILHKAGEVVVAFPAARLSTGPA	390	420	1.699
Q9Y2W6	TDRKH_HUMAN	PTAPLVTPPPKGGGDMAVVVSKEGSWEKPS	245	275	1.699
Q6ZR93	YC025_HUMAN	GVRARPASCGGRGGSVKLALARASSHPPLP	2	32	1.699
Q09666	AHNK_HUMAN	PDVDLHLKGPKVKGDMDVSVPKVEGEMKVP	1655	1685	1.697
Q09666	AHNK_HUMAN	PDVDLHLKGPKVKGDMDVSVPKVEGEMKVP	1991	2021	1.697
Q9BQG1	SYT3_HUMAN	LTSQPDPSSEERPPALPLPLPGGEEKAKLI	237	267	1.697
Q2LD37	K1109_HUMAN	NVDEEPTSVTGRKDSLSINLEFVKVSLSRI	4185	4215	1.696
P36507	MP2K2_HUMAN	------MLARRKPVLPALTINPTIAEGPSP	0	24	1.696
Q8N1V8	CJ085_HUMAN	SSGAGQDSSAQKLGILSVQISLKIWTWEKP	54	84	1.695
Q03060	CREM_HUMAN	LAQVSVAGSGTRRGSPAVTLVQLPSGQTIH	53	83	1.695
O94941	RNF37_HUMAN	CSTGPLSHEQKLSQSLEIALASTLGSMPSF	415	445	1.695
Q12982	BNIP2_HUMAN	SLEVNGNKVRKKLMAPDISLTLDPSDGSVL	40	70	1.693
Q92665	RT31_HUMAN	DMKVARSATARVRSRPELRIQFDEGYDNYP	206	236	1.692
Q96GE4	CEP95_HUMAN	QHSDGIVEYGPKKSRPGLSMRRKPPYRSHS	419	449	1.69
Q15468	STIL_HUMAN	DKDCVLNATLKQLRSLGVKIDSPTKVKKNA	989	1019	1.69
Q86VD1	MORC1_HUMAN	PVKETVRKLKSKLREILLYFFPEHQLPSEL	812	842	1.689
Q8IYM0	F186B_HUMAN	ASFPVTGTSIRRLTWPSLQISPANIKKKVY	632	662	1.688
P29375	KDM5A_HUMAN	KQPRKSPLVPRSLEPPVLELSPGAKAQLEE	1417	1447	1.688
P78312	F193A_HUMAN	LPPGHQFLSPEKPTHPALHLYPHIHGHVPL	431	461	1.686
Q9UKY7	CDV3_HUMAN	RHKNRGRDEVSKNQALKLQLDNQYAVLENQ	220	250	1.684
Q969G9	NKD1_HUMAN	DSSVNHSPTSSKMLRVKLTVAPDGSQSKRS	167	197	1.682
Q9Y4A5	TRRAP_HUMAN	QEPRERENSESKEEDVEIDIELAPGDQTST	2543	2573	1.68
O15265	ATX7_HUMAN	HPIQQSRVPHGRIMTPSVKVEKIHPKMDGT	238	268	1.678
Q92793	CBP_HUMAN	EQKSEPMEVDEKKPEVKVEVKEEEESSSNG	1039	1069	1.678
Q9HAV7	GRPE1_HUMAN	MAAQCVRLARRSLPALALSLRPSPRLLCTA	0	30	1.678
Q9UL68	MYT1L_HUMAN	EDDSDKNENLGRKSELSLDLDSDVVRETVD	233	263	1.677
P82909	RT36_HUMAN	MASASRVVQVVKPHTPLIRFPDRRDNPKPN	5	35	1.677
Q8NA31	TERB1_HUMAN	AATFVLHNCKKITEKLSLSLGEYPFDENET	358	388	1.677
Q96LS8	CB048_HUMAN	SSGRSDQPYVLKGNPLLLRVRCYSGCASGS	27	57	1.675
Q8NFH5	NUP53_HUMAN	SSPGLGSTPLTSRRQPNISVMQSPLVGVTS	98	128	1.673
Q14157	UBP2L_HUMAN	LPAENVTITAGQRIDLAVLLGKTPSTMEND	268	298	1.673
Q5TG92	CA195_HUMAN	SPRSCLKPSCGKQVCLLLSVRRSQSLAHPG	28	58	1.672
P0CG20	CP011_HUMAN	SHLYNHMKYSLCKDSLSLLLDSPDWACRRG	49	79	1.672
P60896	DSS1_HUMAN	--------MSEKKQPVDLGLLEEDDEFEEF	0	22	1.672
P52701	MSH6_HUMAN	MQRADEALNKDKIKRLELAVCDEPSEPEEE	175	205	1.671
Q7L8A9	VASH1_HUMAN	GRDDFRKELERHARDMRLKIGKGTGPPSPT	285	315	1.67
Q8N5S3	CB073_HUMAN	SKSTQRSDFQKPSCPLVLPVKHSKMQKPSC	97	127	1.669
Q8N5Q1	F71E2_HUMAN	PWGEMKEPPWDPKGPPKVPFRSKPTSASLK	778	808	1.669
Q8NDX1	PSD4_HUMAN	PPFPAAVGSQRRFVRPILPVGPAQSSLEEQ	896	926	1.669
Q8ND99	YS038_HUMAN	PWGEMKEPPWDPKGPPKVPFRSKPTSASLK	423	453	1.669
P46100	ATRX_HUMAN	RGGIKSKTTAKVTKELYVKLTPVSLSNSPI	570	600	1.668
Q9UQL6	HDAC5_HUMAN	YDSRDDFPLRKTASEPNLKVRSRLKQKVAE	245	275	1.668
Q15773	MLF2_HUMAN	RLESSGAGGRRAEGPPRLAIQGPEDSPSRQ	212	242	1.668
Q9Y2K2	SIK3_HUMAN	QLHAQQLLKRPRGPSPLVTMTPAVPAVTPV	499	529	1.668
P0CB47	UBFL1_HUMAN	FKSQAEELQKQYKVKLDLWLKTLSPENYAA	268	298	1.667
Q15772	SPEG_HUMAN	EAVFEAKFKRSRESPLSLGLRLLSRSRSEE	2329	2359	1.665
O94782	UBP1_HUMAN	ESNGLSRGSPSKKNRLSLKFFQKKETKRAL	7	37	1.665
P0CB48	UBFL6_HUMAN	YKSQAELLQKEYKVELDLWLKTLSPEDYAA	275	305	1.663
Q9Y6Z4	KIAS1_HUMAN	VTWSSVSCCRGRLAAVRVMIARDPSTCHLA	120	150	1.662
P29122	PCSK6_HUMAN	GPGFRPLAPRPWRWLLLLALPAACSAPPPR	37	67	1.66
Q8N122	RPTOR_HUMAN	LAQSWRMKDRMKTVSVALVLCLNVGVDPPD	44	74	1.659
Q99590	SCAFB_HUMAN	KTDKKLQIQEKAAQEVKLAIKPFYQNKDIT	1371	1401	1.659
P48552	NRIP1_HUMAN	LSGSEIENLLERRTVLQLLLGNPNKGKSEK	697	727	1.658
Q9NR48	ASH1L_HUMAN	TPEERRHNQRERLNQILLNLLEKIPGKNAI	2911	2941	1.657
Q12840	KIF5A_HUMAN	DKEPDTQDADEVKKALELQMESHREAHHRQ	683	713	1.655
Q9NRE2	TSH2_HUMAN	LTNKLRPIAPKWKVMPLVSMPTHLAPYTQV	570	600	1.655
Q8IZL2	MAML2_HUMAN	FNIDLGQQSQRSTPRPSLPMEKIVIKSEYS	339	369	1.654
O15018	PDZD2_HUMAN	EAGTLLPQMAKSPSIMTLTISRQNPPETSS	2405	2435	1.654
Q9Y6X0	SETBP_HUMAN	VITPVKKKRGRPKKQPLLTVETIHEGTSTS	578	608	1.653
Q86UV5	UBP48_HUMAN	VHKVVDNKKVMKDSAPELNVSSSETEEDKE	865	895	1.653
Q09666	AHNK_HUMAN	KSPKTKKTMFGKMYFPDVEFDIKSPKFKAE	5075	5105	1.652
Q8N5C8	TAB3_HUMAN	EYHSPDDNRMNRNRLLHINLGIHSPSSYHP	56	86	1.652
Q8IVF5	TIAM2_HUMAN	SPRVLIKTLGKLDGCLRVEFHNGGNPSKVP	157	187	1.651
Q15059	BRD3_HUMAN	EEEEGLPMSYDEKRQLSLDINRLPGEKLGR	564	594	1.65
Q70SY1	CR3L2_HUMAN	TLTITAISTPLEKEEPPLEMNTGVDSSCQT	142	172	1.65
Q8N365	CIART_HUMAN	GEPMKLSGEGPRCYSLPVTLPSDWSYTLSP	322	352	1.649
Q5VWN6	F208B_HUMAN	ETLDKAVCSLQKETPLPVSLPSDKTMVMEA	1131	1161	1.649
Q09666	AHNK_HUMAN	PDFDLHLKGPKVKGDVDISLPKVEGDLKGP	2965	2995	1.648
O43521	B2L11_HUMAN	LAPPASPGPFATRSPLFIFMRRSSLLSRSS	63	93	1.648
Q9UJT9	FBXL7_HUMAN	TVAMVHSPPPTRLTHPLIRLASRPQKEQAS	83	113	1.648
P12270	TPR_HUMAN	SLNKEKQVTEEVRKNIEVRLKESAEFQTQL	974	1004	1.647
O43566	RGS14_HUMAN	PDATRKKPKLKPGKSLPLGVEELGQLPPVE	203	233	1.644
A6NHR9	SMHD1_HUMAN	QKLPGTSHGGSKKLLVELKVILHSSSGNKE	730	760	1.644
O60583	CCNT2_HUMAN	PIPPTDKSASKEELKMKIKVSSSERHSSSD	509	539	1.643
Q8IVF2	AHNK2_HUMAN	LEGPVPEGAGLKGHLPKVEMPSLKTPKVDL	3541	3571	1.642
P55291	CAD15_HUMAN	DQDAYDISQLRHPTALSLPLGPPPLRRDAP	662	692	1.642
Q5T3J3	LRIF1_HUMAN	QTVSSSPVTEISREVVNIVLAKSKSSQMET	396	426	1.642
Q96MG8	PCMD1_HUMAN	MKPEEPPQNLLREKIMKLPLPESLKAYLTY	323	353	1.641
Q9BWN1	PRR14_HUMAN	GPEEGPSQKVDRAPQPTLVVMLEDIASPRP	135	165	1.641
P43243	MATR3_HUMAN	SLGRMNQGTARLASLMNLGMSSSLNQQGAH	40	70	1.639
Q8NA70	FA47B_HUMAN	KHPLAMYPNLGKDMPPDLLLQVLKQLDPER	127	157	1.638
P17035	ZNF28_HUMAN	QHDQRHAGNKHIKDQLGLSFHSHLPELHIF	124	154	1.638
Q8IVF5	TIAM2_HUMAN	NESIASTPPGEDRKSPRVLIKTLGKLDGCL	143	173	1.637
Q09666	AHNK_HUMAN	PDVDLHLKGPKVKGDVDVSVPKVEGEMKVP	1197	1227	1.635
P52292	IMA1_HUMAN	NKGKDSTEMRRRRIEVNVELRKAKKDDQML	18	48	1.635
Q8TDN6	BRX1_HUMAN	PAEEKPIEIQWVKPEPKVDLKARKKRIYKR	309	339	1.633
Q9UMD9	COHA1_HUMAN	ASSSTRGRSQTRESEIRVRLQSASPSTRWT	126	156	1.633
Q6KC79	NIPBL_HUMAN	LQSQSLPCSSPRDVPPDILLDSPERKQKKQ	296	326	1.632
Q9NR12	PDLI7_HUMAN	KASAPAADPPRYTFAPSVSLNKTARPFGAP	92	122	1.632
A4D2B0	MBLC1_HUMAN	AEPEGVGDAVRADGSVTLVLPQTRGPASSH	28	58	1.63
Q8N3F8	MILK1_HUMAN	TPKPSEGTPAPRKDPPWITLVQAEPKKKPA	354	384	1.63
Q8TF64	GIPC3_HUMAN	PPPAPSEPPAAPRARPRLVFRTQLAHGSPT	19	49	1.629
Q5ST30	SYVM_HUMAN	SEGEAGTQRQQKLSSLQLELSKLDKAASHL	1018	1048	1.629
Q13319	CD5R2_HUMAN	PPVGKGGKGESRLKRPSVLISALTWKRLVA	41	71	1.628
Q12766	HMGX3_HUMAN	RGPRQASVRSLRSEPVLLFLPFRTPYRDSE	132	162	1.626
Q6ZUF6	NC336_HUMAN	HCSKVNHTVLSPRKGVPLQLTAAHSSSQEV	160	190	1.626
Q76I76	SSH2_HUMAN	PQDANQKGLCTKERMICLEFTSREFHAGQI	512	542	1.626
Q9P243	ZFAT_HUMAN	SGKEARQLSGAKKPIISVVLTAHEAIPGAT	184	214	1.626
P57796	CABP4_HUMAN	----MTTEQARGQQGPNLAIGRQKPPAGVV	0	26	1.625
Q9BWT1	CDCA7_HUMAN	REGCRTRSQCRHSGPLRVAMKFPARSTRGA	54	84	1.624
Q8IVF2	AHNK2_HUMAN	KLDLKDPKVEMRVPDVEVSLPSMEVDVQAP	2096	2126	1.622
Q8N6N2	TTC9B_HUMAN	--------MQRGALSPVLMLSAAPEPPPRP	0	22	1.622
Q09666	AHNK_HUMAN	SDIDLNLKGPKIKGDMDISVPKLEGDLKGP	4521	4551	1.621
Q96PU8	QKI_HUMAN	VPAAEGEDSLKKMQLMELAILNGTYRDANI	179	209	1.621
Q9H967	WDR76_HUMAN	HTESNKLQPKRTADAMNLSVDVESSQDGDS	116	146	1.621
Q9ULI0	ATD2B_HUMAN	PVPPLIVDRERLKKLLDLLVDKSNNLAVDQ	1389	1419	1.62
Q9UKV0	HDAC9_HUMAN	QDAKDDFPLRKTASEPNLKVRSRLKQKVAE	206	236	1.619
Q9ULL1	PKHG1_HUMAN	TPSKSARDSVRPKSTPELAFTKRQAGHSKG	681	711	1.618
Q15434	RBMS2_HUMAN	RPGISTFGYNRNNKKPYVSLAQQMAPPSPS	7	37	1.617
Q9P278	FNIP2_HUMAN	AMLDLGHGGDRTGGSLEVELPLPRSQSIST	907	937	1.614
Q99549	MPP8_HUMAN	EEKNDVSENNRKREEIPLDFKTIDDHKTKE	455	485	1.614
O60508	PRP17_HUMAN	DSLMHLTKSPSSKPSLAVAVDSAPEVAVKE	34	64	1.613
P08047	SP1_HUMAN	HLSKHIKTHQNKKGGPGVALSVGTLPLDSG	699	729	1.613
P15822	ZEP1_HUMAN	SASLDIEDVSKTEASPKIDFLNKAEFLMIP	1318	1348	1.613
Q5HY64	FA47C_HUMAN	PEPPKTRISNLRSEPPKIGVSHLCLEPPKT	403	433	1.612
Q8NAV2	CH058_HUMAN	SWERGDKFRGVGREALFLKLASRDSGVEMA	44	74	1.611
Q5VZI3	CI091_HUMAN	MKTSQESLLRSRLSQLCVVMETGVSPATAE	216	246	1.611
Q96SC8	DMTA2_HUMAN	LDILTRVFPGHRRGVLELVLQGCGGDVVQA	316	346	1.61
A2AJT9	CX023_HUMAN	DVKPSPINLRKKSLTVKVDVKKTVDTFRVA	397	427	1.609
Q13177	PAK2_HUMAN	--MSDNGELEDKPPAPPVRMSSTIFSTGGK	0	28	1.609
Q5SR53	CA200_HUMAN	ASQSTGMTGMSYRSQPQLGFKSTPPAHSSV	104	134	1.607
Q9NRM7	LATS2_HUMAN	SDSPPQSLLTPSRNSLNVDLYELGSTSVQQ	339	369	1.607
Q2TAL5	SMTL2_HUMAN	IAQNFSAPDPPRPRPVSLSLRLPHQPVTAI	170	200	1.606
Q09666	AHNK_HUMAN	IEGPEGKLKGPKFKMPDVHFKSPQISMSDI	4494	4524	1.605
Q8IVF2	AHNK2_HUMAN	MPSFKVPKVDLKGPQIDVNVPKLDLKGPKV	4385	4415	1.605
Q09666	AHNK_HUMAN	PDVDLHLKGPKVKGDVDVSVPKLEGDLTGP	1924	1954	1.603
Q8NFM4	ADCY4_HUMAN	TAGGLLSSLEGLKMRPSLLMTRYLESWGAA	458	488	1.6
Q7Z5J4	RAI1_HUMAN	PLDSFSKFVAGERDCPRLLLSALAQEDLAS	579	609	1.6
Q8IYH5	ZZZ3_HUMAN	NFEREFKNRKRHTRRVKLVFDKVGLPARPK	575	605	1.6
Q7Z422	SZRD1_HUMAN	KITQKESRKSKSPPKVPIVIQDDSLPAGPP	27	57	1.599
Q9NR48	ASH1L_HUMAN	DFLKRRLPKLSKSTAPSLALLADSEKPSHK	772	802	1.598
Q8N878	FRMD1_HUMAN	CETRATLPSKRSSNCLALDLFGEAPPQEFV	518	548	1.598
Q8WV37	ZN480_HUMAN	YALGSNAEDKPIKKQLGVSFHLHLSELELF	112	142	1.598
O76039	CDKL5_HUMAN	GGSSNIRQEPAPKGRPALQLPDGGCDGRRQ	883	913	1.596
Q70CQ2	UBP34_HUMAN	SKASASLNGDLRALALLLSVHTPKQLNPAL	3282	3312	1.595
Q9P266	JCAD_HUMAN	AVPRKFDSGGERGAGLPLSLSNKNRGLSAP	1016	1046	1.593
Q9UPW6	SATB2_HUMAN	DSPDRRSGSPDVKGPPPVKVARLEQNGSPM	11	41	1.593
Q5CZ79	AN20B_HUMAN	KTERNVKLALERTQDVSVQVEMSSAISKVK	624	654	1.592
Q6UB98	ANR12_HUMAN	KKKTKKEAGNKKSTPVSILFGYPLSERKQM	107	137	1.592
Q8IYY4	DZI1L_HUMAN	LEKQLEAPAKKPAGGVSLFFMPNAGPQRAA	677	707	1.592
Q8NF91	SYNE1_HUMAN	IDKVDTVMMGKKLKTLEVLLKDMEKGHSLL	3734	3764	1.592
Q8NHZ8	CDC26_HUMAN	-------MLRRKPTRLELKLDDIEEFENIR	0	23	1.59
Q68D51	DEN2C_HUMAN	LFRAGEVANTKRKNLPRLVLKIDDIFESKR	392	422	1.589
Q6P4R8	NFRKB_HUMAN	KPTEASSSAFRLMPALGVSVADQKGKSTVA	1048	1078	1.588
Q8IVF2	AHNK2_HUMAN	PEGHMPEVAGLKGHLPKVEMPSFKMPKVDL	4531	4561	1.585
Q9H4M7	PKHA4_HUMAN	TDWGRPPGGDKDLASPHLGLGSPRVSRASS	537	567	1.585
Q09666	AHNK_HUMAN	PDVDLNLKGPKIKGDVDVSVPEVEGKLEVP	2455	2485	1.584
Q7Z3H0	ANR33_HUMAN	QAQVAPSLLERLQATLSLPFAPSPQEGGVL	150	180	1.584
P14316	IRF2_HUMAN	LLPGMASFVTSNKPDLQVTIKEESNPVPYN	272	302	1.583
A1A5D9	BICR2_HUMAN	SALSDRDEAVNKALELSLQLNRVSLERDSL	401	431	1.582
O95886	DLGP3_HUMAN	EELRSLARQRKWRPSIGVQVETISDSDTEN	619	649	1.582
Q9BUR4	WAP53_HUMAN	SVWDTDGPGNDGKPEPVLSFLPQKDCTNGV	437	467	1.581
O95600	KLF8_HUMAN	-----MVDMDKLINNLEVQLNSEGGSMQVF	0	25	1.58
Q5QJE6	TDIF2_HUMAN	LYTSAPNTSQGKDNSVLLVLSSDESQQSEN	425	455	1.58
Q9BSQ5	CCM2_HUMAN	KKAHEKVTERRPLHTVVLSLPERVEPDRLL	29	59	1.579
Q14558	KPRA_HUMAN	PDAAKRAQSYAERLRLGLAVIHGEAQCTEL	177	207	1.579
Q8WXX0	DYH7_HUMAN	KLASKEKFKAPARALPQLSMVSTKPHWQQA	27	57	1.578
Q9BYX2	TBD2A_HUMAN	GREPEDSPKPAPKPSLTISFAQKAKRQNNT	260	290	1.578
Q9UBN1	CCG4_HUMAN	SSRSTEASPSRDVSPMGLKITGAIPMGELS	245	275	1.577
Q9BXM0	PRAX_HUMAN	APKSPVREKSPKFRFPRVSLSPKARSGSGD	1397	1427	1.577
Q9UPZ9	ICK_HUMAN	RSAAKQHYLKHSRYLPGISIRNGILSNPGK	481	511	1.576
Q8IVF2	AHNK2_HUMAN	PEGPVPEGAGPKVHLPKVEMPSFKMPKVDL	901	931	1.575
Q86TB3	ALPK2_HUMAN	ESALADSRESHKGEEPTISVHWRSLSSRGF	1303	1333	1.573
Q5HY64	FA47C_HUMAN	PEPSETGVSHLRPEPPKILVSSLHQAPPES	511	541	1.573
Q13625	ASPP2_HUMAN	GSERIAHGMRVKFNPLALLLDSSLEGEFDL	911	941	1.572
P15924	DESP_HUMAN	QQKACGSEIMQKKQHLEIELKQVMQQRSED	1275	1305	1.572
O95359	TACC2_HUMAN	GSSLPQDDDAPKKQALYLMFDTSQESPVKS	2531	2561	1.572
Q09666	AHNK_HUMAN	LQGPEAKIKFPKFSMPKIGIPGVKMEGGGA	5223	5253	1.571
Q96JN8	NEUL4_HUMAN	AGTASILSCRPLKGEPGVGFEEPGENCAPP	1438	1468	1.571
Q69YH5	CDCA2_HUMAN	TPKNPVKRKDLLRHDPDLHMHQGYDKYDVS	627	657	1.57
Q92609	TBCD5_HUMAN	LQQQQQQQRLMKSESMPVQLNKGLSSKNIS	507	537	1.57
Q7Z5K2	WAPL_HUMAN	TTTRFRPSNTKSKKDVKLEFFGFEDHETGG	408	438	1.569
Q8N1A0	KT222_HUMAN	EGSFFKDNPRLRKKSVSLRFDLHLAATDEG	231	261	1.568
P0C7X2	ZN688_HUMAN	VPRAKGPRKAPVKESPEVLVERNPDPAISV	116	146	1.568
Q68CP9	ARID2_HUMAN	QAHIHVVGVKRRAIPLPIQMYYQQQPVSTS	590	620	1.567
Q4AC94	C2CD3_HUMAN	SLDPGSQCILEKSSNLVLQVSSLITDLQTI	1935	1965	1.567
Q68DE3	K2018_HUMAN	SSSSSSGDIQGRNTSPNVSVQKSNPMRITE	1897	1927	1.567
Q8WVM7	STAG1_HUMAN	LEKFLTEQMMERREDVWLPLISYRNSLVTG	1025	1055	1.567
P0CG40	SP9_HUMAN	SDTDASNLETPRSESPDLILHDSGVSAARA	425	455	1.566
P24864	CCNE1_HUMAN	GGAEFSARSRKRKANVTVFLQDPDEEMAKI	19	49	1.564
O60476	MA1A2_HUMAN	NKVVQEMKIKENKPLPPVPIPNLVGIRGGD	141	171	1.564
Q9BUH6	CI142_HUMAN	EETAVSPRKSPRPAGPQLFLPDPDPQRGGP	142	172	1.563
Q8WYP3	RIN2_HUMAN	EGGAKTLSGGRPGAGPELELGTAGSPGGAP	370	400	1.562
Q9NYF3	FA53C_HUMAN	QALSKRTLCQRDFGDLDLNLIEEN	368	392	1.561
P53814	SMTN_HUMAN	STGRVLLPTGNQRAELTLGLRAPPTLLSTS	472	502	1.561
O94953	KDM4B_HUMAN	EVPSEELEAKPRPIIPMLYVVPRPGKAAFN	511	541	1.56
Q9BY89	K1671_HUMAN	RSVRKCISLFREDSTLALAVGSESPLATPA	434	464	1.559
Q659C4	LAR1B_HUMAN	RGRGRGRGRGRGRGNPRLNFDYSYGYQEHG	150	180	1.559
Q96KR7	PHAR3_HUMAN	DSFQGRESKGSPKKRLDVRLSRTSSVERGK	307	337	1.559
Q9P1A2	PP4RL_HUMAN	SPASLTRSAKPVRSEPELPVEGTSAKTSDC	314	344	1.559
Q5VUA4	ZN318_HUMAN	EEVSVMPKKSILKKRIEVDIMEPSMQLESF	370	400	1.558
Q96RK1	CITE4_HUMAN	TSLELELGLHRVRELPELFLGQSEFDCFSD	142	172	1.557
Q8TE67	ES8L3_HUMAN	PGDPNSRPSSPKPAQPALKMQVLYEFEARN	435	465	1.555
Q86Y26	NUTM1_HUMAN	TPHSGAQLGVPREKPLALGVVRPSQPRKRR	1086	1116	1.555
P35236	PTN7_HUMAN	PAKKHVRLQERRGSNVALMLDVRSLGAVEP	30	60	1.555
Q9BY89	K1671_HUMAN	AMDQRMDRWRRRTLPPNVKFDTFSSLVPED	938	968	1.554
Q07820	MCL1_HUMAN	DGYEPEPLGKRPAVLPLLELVGESGNNTST	126	156	1.554
O60296	TRAK2_HUMAN	NSGSSLLGGLRRNQSLPVIMGSFAAPVCTS	874	904	1.554
Q9BX69	CARD6_HUMAN	EKSIEERKKVFKDVLLCLNMDRSRKVLPDF	275	305	1.553
O95503	CBX6_HUMAN	IINRKVKPREPKRNRIILNLKVIDKGAGGG	158	188	1.553
Q9H930	SP14L_HUMAN	SFQESDRKEREERPDIKLSLKQGEVPESPE	152	182	1.553
Q9HC77	CENPJ_HUMAN	GPFKDTRTQEDKRRDVDLDLSDKDYSSDES	738	768	1.551
Q92837	FRAT1_HUMAN	PGPLAAAVPADKARSPAVPLLLPPALAETV	73	103	1.551
Q71F56	MD13L_HUMAN	KTAERQEKGDKLQKRPLIPFHHRPSVAEEL	467	497	1.551
P28290	SSFA2_HUMAN	PVTELMQEQSYLKSELGLGLGEMGFEIPPG	1069	1099	1.55
Q14202	ZMYM3_HUMAN	MKSKGSQTEEWKPQVIVLPIPVPIFVPVPM	849	879	1.55
Q14680	MELK_HUMAN	KLMTGVISPERRCRSVELDLNQAHMEETPK	490	520	1.549
Q7Z3E2	CJ118_HUMAN	KHISKTNETEQKVTQILVELRSSTFPESAN	102	132	1.548
O15021	MAST4_HUMAN	SERSAARADTCREPSMELCFPETAKTSDNS	1985	2015	1.548
Q9UPW5	CBPC1_HUMAN	QTAPGFTAEMKKDCSLPLTVLTCAKACPHM	544	574	1.547
Q15911	ZFHX3_HUMAN	LRCPLCQDMLNNKIHLQLHLTHLHSVAPDC	1251	1281	1.546
O95397	PKHA9_HUMAN	GSPQLAMLKSSKMKHPIIPIHNSLERQTEL	71	101	1.545
Q03164	KMT2A_HUMAN	ESGPEQSKQKKVAPRPSIPVKQKPKEKEKP	1335	1365	1.543
Q4VXU2	PAP1L_HUMAN	CKCSSAAHSTYRVQEPAVHIPGQEPLTASM	505	535	1.543
Q6XYQ8	SYT10_HUMAN	KEIKENEKPAVKAIEPAIKISHTSPDIPAE	113	143	1.543
Q9ULJ6	ZMIZ1_HUMAN	HLRPTVHQTLMWRSDLELQFKCYHHEDRQM	590	620	1.542
Q07866	KLC1_HUMAN	LNDPENMEKRRSRESLNVDVVKYESGPDGG	509	539	1.541
P83369	LSM11_HUMAN	GARSAGAGSPARPPSPRLDVSSDSFDPLLA	6	36	1.541
P47895	AL1A3_HUMAN	QPDRKPPALPRPIRNLEVKFTKIFINNEWH	11	41	1.54
Q96RV3	PCX1_HUMAN	ATIKGDTDTAKTSDDISLSLGQSSSLCKEG	167	197	1.54
Q02224	CENPE_HUMAN	IVSEMEQFKPKDSALLRIEIEMLGLSKRLQ	1401	1431	1.539
Q09666	AHNK_HUMAN	IEGPDAKLKGPKFKMPEINIKAPKISIPDV	4824	4854	1.538
P33241	LSP1_HUMAN	DEEGGGHVPERPKQEMLLSLKPSEAPELDE	47	77	1.536
Q86XP0	PA24D_HUMAN	NTSSPSMFRPGRRLDLILSFDYSLSAPFEA	652	682	1.536
Q9BVV6	TALD3_HUMAN	LFSCGQKLAPKILEDIGLYLTNLNDSLSST	1234	1264	1.536
Q86UU0	BCL9L_HUMAN	VHSAPNRGLGRRPSDLTISINQMGSPGMGH	901	931	1.535
Q9BTC0	DIDO1_HUMAN	VEQFLTIARRRGRRSMPVSLEDSGEPTSCP	73	103	1.535
Q0VAK6	LMOD3_HUMAN	DVIKTLKPVPRNRPPPLVEITPRDQLLNDI	512	542	1.535
Q8IY92	SLX4_HUMAN	PEAENKSRKKKPPVSPPLLLVQDSETTGRQ	452	482	1.535
Q9H9V9	JMJD4_HUMAN	AGPEPQALAGQKRGALRLLVPRLVLTVSAP	2	32	1.533
Q9H361	PABP3_HUMAN	PHPFQNKPSAIRPGAPRVPFSTMRPASSQV	437	467	1.533
Q5JVG2	ZN484_HUMAN	RKRPHNCNSCGKNLEPIITLYNRNNATENS	171	201	1.532
Q8IVF2	AHNK2_HUMAN	PEGHVPEGAGLKGHLPKVQMPSFKMPKVDL	2881	2911	1.53
Q3KQU3	MA7D1_HUMAN	QLSAWESSIVDRLMTPTLSFLARSRSAVTL	287	317	1.53
Q9H611	PIF1_HUMAN	LRTAELSLGRNERRELMLRLQAPGPAGRPR	37	67	1.53
Q9C0G0	ZN407_HUMAN	QQAPVKDKVRKPEEMMSLTMSSNYGSPSRF	1168	1198	1.53
Q8IZT9	FAM9C_HUMAN	VLRTTQLKRQKRDYRISLKLPNVLEEFITD	101	131	1.528
Q14C86	GAPD1_HUMAN	SDDTDVREVSSRPSTPGLSVVSGISATSED	747	777	1.528
A2A3L6	TTC24_HUMAN	AHLPFVGPGPPRAEYPSILVPNGPQANRSS	528	558	1.528
Q96K76	UBP47_HUMAN	KTGHRVTYSPRKEKALKIYLDGAPNKDLTQ	1344	1374	1.528
E7EW31	PROB1_HUMAN	LPPSSPGPPHRVYTPLALGLGLYPPAYGPI	917	947	1.527
Q9NWS8	RMND1_HUMAN	EFENTTCSTLTIRQSLDLFLPDKTASGLNK	34	64	1.527
P61129	ZC3H6_HUMAN	PSPGEAILPQKPSPNVGVTLEGPADPQADV	1087	1117	1.527
Q9P291	ARMX1_HUMAN	GSGAKLQGDSEVKPEVSLGLEDCPGVKEKA	64	94	1.526
Q8NG08	HELB_HUMAN	SDNPTLPISIQDKTFIFVRLPEEDASSQSS	682	712	1.524
Q9BXM0	PRAX_HUMAN	PRPAAPEVVESKLKLPTIKMPSLGIGVSGP	402	432	1.524
Q9ULJ7	ANR50_HUMAN	EGYPSSETELSLKQALKLQIEGSDPSFNYK	1394	1424	1.523
Q8IYE0	CC146_HUMAN	QREKERDFRNLRKMELLLKVSWDALRQTQA	353	383	1.523
Q13402	MYO7A_HUMAN	QLPEGQKKSSVRHKLVHLTLKKKSKLTEEV	1096	1126	1.52
P0C025	NUD17_HUMAN	MAEDKERVSTGTKFALKLWLQHLGRTPPPC	270	300	1.52
Q8TCU4	ALMS1_HUMAN	MDKTKTDYTRIKSLSINVNLGNKEVMDTTK	3533	3563	1.519
Q8IZD0	SAM14_HUMAN	PTIGLDKKTRRKFLDLGVTLRRASTGKSRK	179	209	1.519
Q6P0Q8	MAST2_HUMAN	GWLWESECAQAVKEDPALSITQVPDASGDR	1723	1753	1.518
Q14591	ZN271_HUMAN	SSLRMFSRILKAKNSVNLGINEKDQNVFKR	44	74	1.518
Q8WXI9	P66B_HUMAN	LEKTLLEIPPPKPPAPLLHFLPSAANSEFI	359	389	1.517
Q9NWS0	PIHD1_HUMAN	TPAPGRAESGPEKPHLNLWLEAPDLLLAEV	194	224	1.517
Q6ZUT3	FRMD7_HUMAN	HASEPVLESRRRNSALEVTFATELEHSKPE	369	399	1.516
Q86VF2	IGFN1_HUMAN	-----MAGKLRKSHIPGVSIWQLVEEIPEG	0	25	1.516
O60890	OPHN1_HUMAN	TMTPMEQKPGAKQGPLDLTLKYCVRRKTES	298	328	1.516
Q8N0U7	CA087_HUMAN	KPMTDNARQMSRDTPVPINFTDQQTTDNPD	51	81	1.514
Q5SW79	CE170_HUMAN	EMRVPEEALKHEKFTIQLQLSQKSSESELS	101	131	1.514
Q68D86	C102B_HUMAN	GSGNGETKTGLRLKAINLPLENEVTEISAL	230	260	1.512
Q63ZY3	KANK2_HUMAN	VLQVKLSVLQEEKRQLTVQLKSQKFLGHPT	210	240	1.512
Q9BXM0	PRAX_HUMAN	GAEEGEKAKSPKLRLPRVGFSQSEMVTGEG	1318	1348	1.512
Q9NQC7	CYLD_HUMAN	IIPALSESVTQERRPPKLAFMSRGVGDKGS	301	331	1.511
Q15751	HERC1_HUMAN	PESDEEGYALSGRRNVDLDLAASHRKRGPM	1518	1548	1.511
Q8TCU4	ALMS1_HUMAN	WKDFFQHHPDKHREHMCLPLPYQNMDKTKT	3509	3539	1.51
Q01954	BNC1_HUMAN	MPFDALPKKKSRKSSMPIKIEKEAVEIANE	526	556	1.51
Q9H0K1	SIK2_HUMAN	KDIMLANQPSPRMTSPFISLRPTNPAMQAL	535	565	1.51
Q16594	TAF9_HUMAN	SLQKKASTSAGRITVPRLSVGSVTSRPSTP	130	160	1.51
Q86TC9	MYPN_HUMAN	SSSFSDLSERRERSSVPIPIPADTRDNEVN	195	225	1.509
Q14164	IKKE_HUMAN	SPPPIAPYPSPTRKDLLLHMQELCEGMKLL	663	693	1.508
Q9C0D0	PHAR1_HUMAN	LYTSSLAMKVCRKDSLAIKLSNRPSKRELE	408	438	1.508
A4D1U4	LCHN_HUMAN	VEQGDAAPLLRWAEGPAVSLPQAPQPQAGG	1	31	1.506
Q8N3F0	MTURN_HUMAN	KTLHEVLEKVFKSFRPLLGLPDADDDAFEE	79	109	1.506
Q96C24	SYTL4_HUMAN	DIWPGRKIIQERQKEPSVLFEVPKLKSGKS	163	193	1.506
O43825	B3GT2_HUMAN	YIINEPEKCQEKSPFLILLIAAEPGQIEAR	137	167	1.504
Q9BQ67	GRWD1_HUMAN	EEEEDEEDEEERKPQLELAMVPHYGGINRV	125	155	1.504
O60673	DPOLZ_HUMAN	DDEENEPQIEKEEMELSLVMSQRWDSNIEE	449	479	1.503
A1A4T8	CN182_HUMAN	RGLSRSHTVLRHRHFVFLPLSSGAHPSVPP	38	68	1.502
Q09013	DMPK_HUMAN	SGGGETLSDIREGAPLGVHLPFVGYSYSCM	378	408	1.502
O60303	K0556_HUMAN	RGWHQKSVQIRTEAGPRLHIEPPVDYSDDF	131	161	1.502
Q8WXI9	P66B_HUMAN	SARRSEPERGRLTPSPDIIVLSDNEASSPR	107	137	1.502
Q92610	ZN592_HUMAN	AVGGPVLEALAKFPVPELHMFDHFCKKEPK	176	206	1.502
Q9UJY5	GGA1_HUMAN	PPESQQVRWEKQQPTPRLTLRDLQNKSSSC	435	465	1.501
Q8TEE9	SAP25_HUMAN	EDVFLSDPLLPRGQRVPLYLSKAPQQMMGS	79	109	1.501
Q9NYF8	BCLF1_HUMAN	NLDAREKSTFREESPLRIKMIASDSHRPEV	517	547	1.5
Q14004	CDK13_HUMAN	PSSGGTLKNDKAKTKPPLQVTKVENNLIVD	525	555	1.5
P40189	IL6RB_HUMAN	VQYSTVVHSGYRHQVPSVQVFSRSESTQPL	756	786	1.499
Q9NSU2	TREX1_HUMAN	GPPPTVPPPPRVVDKLSLCVAPGKACSPAA	106	136	1.499
Q5JSZ5	PRC2B_HUMAN	PANLPSLKSENKGNDPNIVIVPKDGTGWAN	59	89	1.496
Q12923	PTN13_HUMAN	SPYQFKTSGPEKKPIPGIDVLSKKKIWASS	272	302	1.496
Q9UFE4	CCD39_HUMAN	ERLSKIEKLKNRYEILTVVMLPPEGEEEKT	629	659	1.495
P78310	CXAR_HUMAN	PPAKVAAPNLSRMGAIPVMIPAQSKDGSIV	335	365	1.494
Q9NXL9	MCM9_HUMAN	PREKVMCAPEKRIIQPELELGNETGCAHLT	1002	1032	1.494
O94827	PKHG5_HUMAN	GTHGTPSAPSRSLSELCLAVPAPGIRTQGS	945	975	1.494
P0C7T7	FMAS1_HUMAN	LPPEPSRAGRGRLFGLSVVLLKRNAGGEAT	287	317	1.493
Q9UNZ5	L10K_HUMAN	PKKARVVQQQKLKKNLEVGIRKKIEHDVVM	37	67	1.492
Q14493	SLBP_HUMAN	KYSRRSWDQQIKLWKVALHFWDPPAEEGCD	176	206	1.492
Q17RM4	CC142_HUMAN	-----MAQASRSGSLPPLVIVPPLRAQPGG	0	25	1.491
P43146	DCC_HUMAN	HVKTASLGLAGKARSPLLPVSVPTAPEVSE	1377	1407	1.491
Q96PK6	RBM14_HUMAN	RTQPMTAQAASYRAQPSVSLGAPYRGQLAS	261	291	1.49
Q96PP4	TSG13_HUMAN	KYSKVYALRTQKKMYPQLTFAPVHERDMRK	188	218	1.489
Q8WYQ9	ZCH14_HUMAN	ATGTPSTVLHAARPPIKLLLSSSVPADSAI	621	651	1.489
P31629	ZEP2_HUMAN	TRSRSTSPQPPRFSSLPVNVGAVPHGVPSD	1930	1960	1.489
Q5VT06	CE350_HUMAN	FVKQLRTRTETDRKSPSVSLSQSKEGTLDS	1487	1517	1.488
Q86UE4	LYRIC_HUMAN	ASFPVGSKKNKGDSHLNVQVSNFKSGKGDS	237	267	1.485
Q8WU20	FRS2_HUMAN	VNTTGVQEERKNRTSVHVPLEARVSNAESS	196	226	1.484
Q8TD08	MK15_HUMAN	LGNGERPPGAKEAPPLTLSLVKPSGRGAAP	423	453	1.484
O60641	AP180_HUMAN	ESTPEVAAAPKPDAAPSIDLFSTDAFSSPP	568	598	1.483
Q9UPA5	BSN_HUMAN	PEADTQGQPAPSKGTPKIVFNDASKEAGPK	368	398	1.482
P46013	KI67_HUMAN	FKTSRSSKQRLKIPLVKVDMKEEPLAVSKL	2471	2501	1.482
O95071	UBR5_HUMAN	TLDTPQLERKRTRELLELGIDNEDSEHEND	1965	1995	1.482
Q9UPP5	K1107_HUMAN	DNNNKDSVSEQKPHKPLINLASEISDAEAL	591	621	1.481
P46013	KI67_HUMAN	SKAYSKITEGKVSGNPQVHIKNVKEDSTAD	139	169	1.479
Q9BVV6	TALD3_HUMAN	PNIAIVEMKSEKKDPPQLTVQVLPSVDIDS	778	808	1.479
Q6ZQQ6	WDR87_HUMAN	ENLTLSHRDEKPAFSLDVSMPSELKSSLKP	1035	1065	1.479
Q4G0X9	CCD40_HUMAN	FQAALKNYLNRQIEKLKLDLQELVVATKQS	290	320	1.478
Q711Q0	CJ071_HUMAN	SSWCPDSREHRPRKHLSLRLCNRDPEPGGA	629	659	1.478
Q13492	PICAL_HUMAN	AIPSLNPFLTKSSGDVHLSISSDVSTFTTR	431	461	1.478
Q9BXF6	RFIP5_HUMAN	APVEGSPDRKQSRSSLSIALSSGLEKLKTV	532	562	1.478
Q5UIP0	RIF1_HUMAN	NACKVTESNLEKAKTMELNVGNEASFHGQE	1901	1931	1.478
Q8WXI7	MUC16_HUMAN	AETTLTSTPGNRAISLTLPFSSIPVEEVIS	1918	1948	1.477
Q7Z6E9	RBBP6_HUMAN	LQPLMRSPISRQQDPLMIPVTSSSTHPAPS	353	383	1.476
A6NKL6	T200C_HUMAN	RPPGERGSQEIPRGELDLSMTNLRGAEGSM	402	432	1.476
Q7Z3E2	CJ118_HUMAN	HIIKKLIKENKKHQELFVDICSEKDNLREE	206	236	1.474
Q68CQ1	MROH7_HUMAN	KETMNVASSGHSRSDLSVTITQASYVTLIP	272	302	1.474
Q9UKL3	C8AP2_HUMAN	AMKAESGPNETKNKDLKLSFMKKLNLTLSP	538	568	1.473
Q96GM5	SMRD1_HUMAN	DIQEALKRPIKQKRKLRIFISNTFNPAKSD	166	196	1.473
Q8IU99	CAHM1_HUMAN	QGTMNRLLTSWHKCKPPLRLGQEEPPLMGN	295	325	1.472
Q6UUV9	CRTC1_HUMAN	WDTKKTGSRPKSCEVPGINIFPSADQENTT	203	233	1.472
P19484	TFEB_HUMAN	APGHGSPFPSLSKKDLDLMLLDDSLLPLAS	417	447	1.471
Q641Q2	FA21A_HUMAN	LPTAASQISEVKPVLPELAFPSSEHRRSHG	968	998	1.469
Q5SNT6	FA21B_HUMAN	LPTAASQISEVKPVLPELAFPSSEHRRSHG	880	910	1.469
Q9Y4E1	FA21C_HUMAN	LPTAASQISEVKPVLPELAFPSSEHRRSHG	945	975	1.469
Q8IUG5	MY18B_HUMAN	RQRKQLAVASPEREIPEISISQPNSKSSSG	52	82	1.469
Q9H1K0	RBNS5_HUMAN	DEKEHTPDIVKLYEKLRLCMEKVDQKAPEY	266	296	1.469
Q68CQ1	MROH7_HUMAN	SHTQPTLGMRERSELVNVCVHSVFSLPSVQ	489	519	1.466
Q9UM47	NOTC3_HUMAN	LLNPGTPVSPQERPPPYLAVPGHGEEYPAA	2194	2224	1.466
Q92665	RT31_HUMAN	KVARSATARVRSRPELRIQFDEGYDNYPGQ	208	238	1.466
Q9H869	YYAP1_HUMAN	SVNLPIPSTPEDKAHMNVDIACAVADGENA	667	697	1.466
Q5TGS1	HES3_HUMAN	SVPPPQPASSRCAESPGLGLRVWRPWGSPG	152	182	1.464
O00512	BCL9_HUMAN	PIGPDQRTNSRLSHMPPLPLNPSSNPTSLN	802	832	1.462
Q9BUH6	CI142_HUMAN	LSKVPGPEAAPRLRALTLGLAKRVWSLERR	108	138	1.462
Q9C086	IN80B_HUMAN	DAGPTQPSPAKPQLKLKIKLGGQVLGTKSV	55	85	1.461
Q9ULG1	INO80_HUMAN	KEDELDGKRRKEGVNLVIPFVPSADNSNLS	1309	1339	1.461
Q9BTC0	DIDO1_HUMAN	PGSAALVGAVRKPVVPSVPMASPAPGRLGA	628	658	1.46
Q8IX01	SUGP2_HUMAN	NPGTEDIQFPIQKIPLGLDLKNLRLPRRKM	284	314	1.459
Q9HCK8	CHD8_HUMAN	IMGPGQSPGQRLSVPVKVVLQPQAGSSQGA	382	412	1.458
Q9BW04	SARG_HUMAN	RLSYQGQSRDKLPRPPCVSVKISPKGVPNE	557	587	1.458
A6NHJ4	ZN860_HUMAN	RYDRRHPGNKPIKDQLGLSFHSHLPELHIF	139	169	1.458
Q86UR5	RIMS1_HUMAN	RGRWSPSLDRRRPPSPRIQIQHASPENDRH	1132	1162	1.457
Q9Y2H2	SAC2_HUMAN	TQSESTEQTPSRPSQLDVSLSATGPQFLSV	998	1028	1.457
Q8TBZ2	MYBPP_HUMAN	SMWLRSVLGLPEKETIYLNVPEEQDQKSPP	784	814	1.455
Q05C16	LRC63_HUMAN	KPEGQWPEHFKSTATLTLRVTEFPGFVSLP	210	240	1.453
Q9H4Z3	PCIF1_HUMAN	LSEEQPSGNGVKKPKIEIPVTPTGQSVPSS	114	144	1.452
Q13439	GOGA4_HUMAN	SLEDKSLEFKKLSEELAIQLDICCKKTEAL	1197	1227	1.45
Q09666	AHNK_HUMAN	FKMPEMSIKPQKISIPDVGLHLKGPKMKGD	1438	1468	1.449
Q96SQ7	ATOH8_HUMAN	VATNGLRDRTHRLQPVPVPVPVPVPVAPAV	54	84	1.448
Q9UGY1	NOL12_HUMAN	RNKKKKRDGDDRRPRLVLSFDEEKRREYLT	2	32	1.448
Q9Y2F5	K0947_HUMAN	STNFDKSRLRNRPVKPSIWISSQIYDQNFE	1501	1531	1.447
O00515	LAD1_HUMAN	QGASDPPTVASRLPPVTLQVKIPSKEEEAD	323	353	1.447
P41180	CASR_HUMAN	SLEAQKSSDTLTRHQPLLPLQCGETDLDLT	996	1026	1.446
Q14D33	CB085_HUMAN	PETNAGGLPSQVKGSLALPFPADVQGKDAF	405	435	1.446
Q5TB30	DEP1A_HUMAN	FLHLNNLNSFKSTECLLLSLLHREKNKEES	329	359	1.446
Q9Y6Q9	NCOA3_HUMAN	QRLQGQQFLNQSRQALELKMENPTAGGAAV	1175	1205	1.446
Q5TF21	SOGA3_HUMAN	PKGEAGGPPSTREAELKLRLRLVEEEANIL	571	601	1.446
Q8IX06	GOR_HUMAN	TATTSSKRIVRRASLPSLSLKKPIILRSSG	259	289	1.445
Q92738	US6NL_HUMAN	RTAKYTMEGKGRAAHPALAVTVPGPAEVRV	497	527	1.445
Q5JWF2	GNAS1_HUMAN	MPFEFDQPAQRGCSQLLLQVPDLAPGGPGA	161	191	1.444
Q9Y597	KCTD3_HUMAN	VKGATGECNISERKSPGVEIKSLRELDSGL	696	726	1.444
Q96Q89	KI20B_HUMAN	CEVSTENDQSTRFPKPELEIQFTPLQPNKM	1605	1635	1.444
Q8N0Z3	SPICE_HUMAN	VQLPLRAWTEGAKRTIEVSIPGAEAPESSK	765	795	1.444
Q8NFU7	TET1_HUMAN	SKGLEKQHDCDYKILPALGVKHSENDSVPM	130	160	1.442
P57773	CXA9_HUMAN	KDSKRNYYSRGHRSIPGVAIDGENNMRQSP	375	405	1.441
O14513	NCKP5_HUMAN	QSAHEKGLKTRLPVGLKVLMKSPQLLRKSS	1134	1164	1.44
Q9Y4F9	FA65B_HUMAN	ILKCKPAVSRSRSSSLSLTVESALESFDFL	637	667	1.438
Q3SY00	T10IP_HUMAN	VDREGTPRKPRSHRSVGVRMEHSPQRPPRT	505	535	1.438
Q8N4L1	T151A_HUMAN	RSVSSNSLPPARPSGPRLPFSRSRLSLGAG	381	411	1.438
Q14151	SAFB2_HUMAN	EVKKEKLSSVDRHHSVEIKIEKTVIKKEEK	498	528	1.435
Q6AHZ1	Z518A_HUMAN	EKDKYEKRMAKTSAGLKLILKRYKIGASRK	295	325	1.435
Q96QS3	ARX_HUMAN	AAAAAAWDTLKISQAPQVSISRSKSYRENG	149	179	1.434
Q6ZV77	CI139_HUMAN	MQTPGGSSCRKEAVLPRLRVTRPLVPEPAI	54	84	1.434
O75410	TACC1_HUMAN	NDSGVELGEESRSSPLKLEFDFTEDTGNIE	302	332	1.434
Q8WW12	PCNP_HUMAN	FGFAIGSQTTKKASAISIKLGSSKPKETVP	70	100	1.431
Q9H0G5	NSRP1_HUMAN	DSIYDEMQKKKEENNPKLLLGKDRKPKYIH	75	105	1.43
Q9UKM9	RALY_HUMAN	RPRVTVPLVRRVKTNVPVKLFARSTAVTTS	146	176	1.43
Q9NZB8	MOCS1_HUMAN	HAGMFSISQMKNRPMILIELFLMFPNSPPA	365	395	1.427
Q07912	ACK1_HUMAN	PQVPPRVPIPPRPTRPHVQLSPAPPGEEET	736	766	1.426
Q9NYZ3	GTSE1_HUMAN	LAGEKFVEVYKEAHLLALHIESSSRNQAAQ	73	103	1.426
Q9HAW4	CLSPN_HUMAN	KSLYQENLEAQVKPCLELSLQSGNSTDFTT	116	146	1.425
Q9BZS1	FOXP3_HUMAN	TATGVFSLKARPGLPPGINVASLEWVSREP	135	165	1.425
Q96EP0	RNF31_HUMAN	QVATVTLEVLLLRTELSLLLQNTHPRQQAL	144	174	1.425
P46013	KI67_HUMAN	PQPDPVKTPTSSKQRLKISLGKVGVKEEVL	1983	2013	1.424
P29475	NOS1_HUMAN	LQGRGENNELLKEIEPVLSLLTSGSRGVKG	195	225	1.424
Q8IVF2	AHNK2_HUMAN	PEGQVPEGAGLKGHLPKVDMPSFKMPKVDL	1891	1921	1.423
Q8TDI0	CHD5_HUMAN	PREEVLPEKEKILDKLELSLIHSRGDSSEL	1635	1665	1.423
Q9UKN7	MYO15_HUMAN	HTWRRLSEPPTRAVKPQVRLPFHRPPRAGA	869	899	1.423
Q9Y467	SALL2_HUMAN	RGNLKVHFHRHREKYPHVQMNPHPVPEHLD	412	442	1.423
Q5JPB2	ZN831_HUMAN	RSVPLPAEQKAKAASVYLAVHFPGSSLRDE	1189	1219	1.422
Q9BYV9	BACH2_HUMAN	EADSESCPVQDRGQEVKLPFPVDQITDLPR	597	627	1.421
Q9UJ78	ZMYM5_HUMAN	KKIEGIPEKKEKTSQLQLSVECGTDTLLIQ	453	483	1.421
Q9UKN8	TF3C4_HUMAN	PGPSAAFRLMVTRREPAVKLQYAVSGLEPL	40	70	1.42
Q9H4H8	FA83D_HUMAN	TTDFHNPGYPKYLGTPHLELYLSDSLRNLN	498	528	1.419
Q6UVJ0	SAS6_HUMAN	PPAHSSSNTIRSGISPNLNVVDGRLTYPTC	495	525	1.419
P0C879	YJ018_HUMAN	VSPVTRPRVVARGKTPRVSLAGLETLSSLL	102	132	1.419
Q96T21	SEBP2_HUMAN	QQPQDNFKNNVKKSQLPVQLDLGGMLTALE	430	460	1.418
Q8IYJ3	SYTL1_HUMAN	PRVPPSPDDLPSRGLLALSLKYVPAGSEGA	386	416	1.418
Q8IYA2	C144C_HUMAN	EEMRIEQGKLEWKNQLKLVINELKQRFGEI	225	255	1.415
Q9H7N4	SFR19_HUMAN	SSSSCSSRKVKLQSKVAVLIREGVSSTTPA	821	851	1.415
Q9H1J1	REN3A_HUMAN	DSPAPRKERLANKDRPALQLYDPGARFRAR	421	451	1.414
Q69YH5	CDCA2_HUMAN	GGQNAENLCQFFKISPDLNIKCERKDDFLG	741	771	1.413
O43900	PRIC3_HUMAN	PNLRPDDSAFGRQSTPRVSFRDPLVSEGGP	456	486	1.413
Q9P2P6	STAR9_HUMAN	KLGPTSALFVDRASSPILTLSASTQEPGLS	3884	3914	1.412
Q2LD37	K1109_HUMAN	RGLKTNNAAVFKVGAISINIPQHPATLHSM	2881	2911	1.411
O43426	SYNJ1_HUMAN	PPQSSLPPPAQRLQEPLVPVAAPMPQSGPQ	1247	1277	1.41
Q9NYF5	FA13B_HUMAN	EEYREYKKIKAKLRLLEVLISKQDSSKSI	886	915	1.409
Q96AQ8	MCUR1_HUMAN	GQRTQRLPGRQRLLFLPVGLSGRPGGSETS	7	37	1.409
Q86XP0	PA24D_HUMAN	FINTSSPSMFRPGRRLDLILSFDYSLSAPF	650	680	1.409
Q9UN79	SOX13_HUMAN	DVKGTQESLAEKELQLLVMIHQLSTLRDQL	136	166	1.409
Q9ULE0	WWC3_HUMAN	CRSSLAELMARTSLDLELDLQASRTRQRQL	953	983	1.409
Q7Z6J6	FRMD5_HUMAN	HGPRLSSVPRTRRRAVHISIMEGLESLRDS	356	386	1.408
Q5SQ80	A20A2_HUMAN	KTERNLKLALERTRDVSVQVEMSSAISKVK	624	654	1.407
Q5VUR7	A20A3_HUMAN	KTERNLKLALERTRDVSVQVEMSSAISKVK	624	654	1.407
P22570	ADRO_HUMAN	PQQVLPSPDGRRAAGVRLAVTRLEGVDEAT	310	340	1.407
Q8TE73	DYH5_HUMAN	ASNMKQNSLPIFRASVTLAIPNIVMAPALE	998	1028	1.405
Q9Y6R0	NUMBL_HUMAN	GFPALSQKNSPFKRQLSLRLNELPSTLQRR	307	337	1.405
Q5U649	CL060_HUMAN	KSAADLLEQIVKAMGPILEILQKAIKTMEM	204	234	1.404
Q9H201	EPN3_HUMAN	EGLEQALPSGKPSSPVELDLFGDPSPSSKQ	435	465	1.404
Q5VWN6	F208B_HUMAN	EAATPVGKVMPFRHQPGLLLQQKPPDDPVV	686	716	1.404
Q3T8J9	GON4L_HUMAN	SVNLPIPSTPEDKAHVNVDIACAVADGENA	1211	1241	1.404
Q86WB0	NIPA_HUMAN	SRSFFDPTSQHRDWCPWVNITLGKESRENG	414	444	1.404
P48634	PRC2A_HUMAN	PANLPSLKAENKGNDPNVSLVPKDGTGWAS	58	88	1.404
Q8N1G2	CMTR1_HUMAN	RKDIVEASSQKGRRGLGLTLRGFDQELNVD	112	142	1.403
Q6UWL6	KIRR2_HUMAN	TKDPTNGYYKVRGVSVSLSLGEAPGGGLFL	595	625	1.403
Q56UN5	M3K19_HUMAN	DPSGGRQDWQPRTEGVEITVTFPRDVSPPQ	64	94	1.403
Q5T011	SZT2_HUMAN	KDLGGTGIKATKSHVPVLSVTLASDNAQNQ	1175	1205	1.403
Q8TCU4	ALMS1_HUMAN	GNLEIVNGAKKHTRDVGITFPTPSSSEAKL	3888	3918	1.402
Q9UPN3	MACF1_HUMAN	TLFSSKQANEGKVNNLSLCLTLKPEENLSR	3066	3096	1.402
Q14151	SAFB2_HUMAN	RGMERTVVMDKSKGEPVISVKTTSRSKERS	565	595	1.402
Q16665	HIF1A_HUMAN	TTDELKTVTKDRMEDIKILIASPSPTHIHK	619	649	1.401
Q8WY54	PPM1E_HUMAN	-MAGCIPEEKTYRRFLELFLGEFRGPCGGG	0	29	1.4
Q8N5L8	RP25L_HUMAN	SPDTGLDPLTVRRHVPAVWVLLSRDPLDPN	99	129	1.4
P0C7T7	FMAS1_HUMAN	VDEVYFTLTRVDRSCPYLTVPGPPGAESGA	16	46	1.399
O75586	MED6_HUMAN	KEEPSSIFQRQRVDALLLDLRQKFPPKFVQ	164	194	1.399
O95996	APC2_HUMAN	RSAEQSRGAGKNRAGLELPLGRPPSAPADK	1449	1479	1.398
Q8N573	OXR1_HUMAN	SALLKEKQRHRLHKFLCLRVGKPMRKTFVS	543	573	1.398
Q9HC10	OTOF_HUMAN	GTPLDISPRKPKKYELRVIIWNTDEVVLED	1718	1748	1.397
Q9NSC2	SALL1_HUMAN	LSDLLLHKKNCTKNQLVLIVNENPASPPET	54	84	1.397
Q08050	FOXM1_HUMAN	MKTSPRRPLILKRRRLPLPVQNAPSETSEE	0	30	1.396
Q9BZE0	GLIS2_HUMAN	NSKFPEKVEGRFSAAPLVDLSLSPPSGLDS	61	91	1.395
Q8TCU4	ALMS1_HUMAN	QNMDKTKTDYTRIKSLSINVNLGNKEVMDT	3531	3561	1.394
Q15032	R3HD1_HUMAN	APAQLSTLKTVRPSGPPLSIMPQFSRPFVP	893	923	1.394
P05423	RPC4_HUMAN	EPDVKPWLAGPKEEDMEVDIPAVKVKEEPR	194	224	1.394
O95076	ALX3_HUMAN	GPAEAEEKTSKAASFPQLPLDCRGGPRDGP	88	118	1.393
Q86WZ0	HEAT4_HUMAN	DQSVILPPQEKKKPELLLPVYYRLPSYFQQ	271	301	1.392
O15231	ZN185_HUMAN	SPAGSQELSSRGEEIVRLQILTPRAGLRLV	267	297	1.392
Q2TAZ0	ATG2A_HUMAN	SSSTQWEVAPEKGEELELSVESPCELREPE	743	773	1.391
Q8IVF2	AHNK2_HUMAN	PEGQVPEGAGLKEHLPKVEMPSLKMPKVDL	3706	3736	1.39
Q2NKX9	CB068_HUMAN	KVRRRHTPAPTRPRKPDLQVYLPRHRDVSA	49	79	1.39
O60934	NBN_HUMAN	AIEDEVLEQLFKDTKPELEIDVKVQKQEED	556	586	1.39
P82094	TMF1_HUMAN	HEETVNKESDMKVPTVSLKVSESVIDVKTT	176	206	1.39
Q2KHN1	RN151_HUMAN	ELHNAWSVRQERRRPLLLSLLRRVRWLDQA	162	192	1.389
Q8IYE0	CC146_HUMAN	LARENEATSLTERGILDLNLRNSLIDKQNY	316	346	1.388
Q9BZR9	TRIM8_HUMAN	HLGERMQEAKKLLGSLQLLFDKTEDVSFMK	270	300	1.388
Q496Y0	LONF3_HUMAN	ASKQDPPTDQGDKPALSLPLASFDASDLEC	437	467	1.387
O43439	MTG8R_HUMAN	KRVCTISPAPRHSPALTVPLMNPGGQFHPT	257	287	1.385
O43426	SYNJ1_HUMAN	SPPVDPFTTLASKASPTLDFTER	1550	1573	1.385
Q7Z5L2	R3HCL_HUMAN	QQESERCRVRARRPDMALYVPKARRGAVLL	1	31	1.382
Q8TBM8	DJB14_HUMAN	QKAEKLYPLPSARALLEIIMKNGSTAGNSP	31	61	1.381
P38398	BRCA1_HUMAN	KNRLRRKSSTRHIHALELVVSRNLSPPNCT	607	637	1.38
O95180	CAC1H_HUMAN	AVTPNGHLEGRGSLSPPLIMCTAATPMPTP	1058	1088	1.38
O15211	RGL2_HUMAN	EPPGSSDPPAPRVLRPTLVISQWTEVLGSV	510	540	1.38
Q9BSW7	SYT17_HUMAN	LTRRISSLESRRPSSPLIDIKPIEFGVLSA	104	134	1.379
Q8IYM0	F186B_HUMAN	GHKDKDQEDYFQKGGLQIKFHCSKQLSLES	437	467	1.378
P46013	KI67_HUMAN	KKQRVAPRARGKSSEPVVIMKRSLRTSAKR	3028	3058	1.378
P0CAP2	GRL1A_HUMAN	EEMQAKLAAQKLAERLNIKMRSYNPEGESS	320	350	1.374
Q6MZP7	LIN54_HUMAN	GQKLILTTLGKSGSPIVLALPHSQLPQAQK	136	166	1.374
O95759	TBCD8_HUMAN	QSGSQSPDSRMSREQIKISLWNDHFVEYGR	458	488	1.374
Q4UJ75	A20A4_HUMAN	KTERNLKLALERTQDVSVQVEMSSAISKVK	624	654	1.373
Q9BZD3	GCOM2_HUMAN	EEMQAKLAAQKLAERPNIKMRSYNPEGESS	320	350	1.373
Q96AQ8	MCUR1_HUMAN	RAPAARGGVSRASPLLLLLLVPSPRLAAAA	54	84	1.373
Q12873	CHD3_HUMAN	AADTVILWARSKNDQLRISFPPGLCWGDRM	2	32	1.372
Q86US8	EST1A_HUMAN	GEGEQKNSAKEYRGTLRVTFDAEAMNKESP	334	364	1.372
Q96NX5	KCC1G_HUMAN	RPPETQASETSRPSSPEITITEAPVLDHSV	335	365	1.37
Q6UN15	FIP1_HUMAN	EDTWKAYCEKQKRIRMGLEVIPVTSTTNKI	181	211	1.368
Q9P2P6	STAR9_HUMAN	KTDCQESSKEAVRRHINVSFALPSGPELYL	1697	1727	1.368
P37275	ZEB1_HUMAN	DSTVNLQSPLKMTNSPVLPVGSTTNGSRSS	671	701	1.367
Q9BXX3	AN30A_HUMAN	EGSPVKDGLLKANCGMKVSIPTKALELMDM	717	747	1.366
Q6NV74	K121L_HUMAN	VRVFSQENVCDRIKALQLKIQCNVKMGPPP	108	138	1.366
Q53QV2	LBH_HUMAN	DPSDFDRCCKLKDRLPSIVVEPTEGEVESG	46	76	1.366
Q96B01	R51A1_HUMAN	WVPPAASGGSRSSSSPLVVVSVKSPNQSLR	303	333	1.366
P30291	WEE1_HUMAN	SNRTSRLIGKKMNRSVSLTIY	625	646	1.366
Q6PGQ7	BORA_HUMAN	SPYIDGCSPIKNWSPMRLQMYSGGTQYRTS	317	347	1.365
Q4KMQ2	ANO6_HUMAN	--------MKKMSRNVLLQMEEEEDDDDGD	0	22	1.364
Q2TAK8	MUM1_HUMAN	PAAPLEELAYRRSLRVALDVLSEGSIWSQE	77	107	1.364
Q8WU08	ST32A_HUMAN	IFNREKVNRDFNKRQPNLALEQTKDPQGED	360	390	1.364
Q9UMS6	SYNP2_HUMAN	LQLSLSQERHKGASGPLVALPGAEKSKSPD	198	228	1.364
Q8NEG5	ZSWM2_HUMAN	SRQPVSHSVNTKSTELSLIIEGVQL	608	633	1.364
Q6NSI3	FA53A_HUMAN	PVKTVLSSPCDSRGLPGITMPGCSQRGLRT	315	345	1.363
Q8NEM8	CBPC3_HUMAN	LTKNKDEQANKNDGQPTLYLKFQRES	975	1001	1.362
Q09666	AHNK_HUMAN	PDLDLNLKGPKMKGEVDVSLANVEGDLKGP	3221	3251	1.361
Q86VH2	KIF27_HUMAN	LRQISALELSLRRSSLGVGIGSMAADSIEV	1362	1392	1.361
Q8NB16	MLKL_HUMAN	KDVNRKLSDVWKELSLLLQVEQRMPVSPIS	98	128	1.361
Q96KR1	ZFR_HUMAN	LKGRRHRLQYKKKVNPDLQVEVKPSIRARK	600	630	1.361
O60673	DPOLZ_HUMAN	PSRKYTNIRKIEKDSPFIHMHRHPNENTLG	673	703	1.36
Q5FWF5	ESCO1_HUMAN	RETPRNHSLPKCNSHLEITIPKDLKLKEAE	568	598	1.36
Q8TED9	AF1L1_HUMAN	KRHASSCSEKSHRVDPQVKVKRHASSANQY	578	608	1.359
Q99569	PKP4_HUMAN	SQHSQLGQDLRSAVSPDLHITPIYEGRTYY	391	421	1.359
Q13905	RPGF1_HUMAN	VKGVIKAVLDGVKELVRLTIEKQGRPSPTS	187	217	1.359
Q8IVF2	AHNK2_HUMAN	PEGHVPEGAGLKGHLPKVEMPSFKMPKVDL	3376	3406	1.358
P11831	SRF_HUMAN	GAVSGAKPGKKTRGRVKIKMEFIDNKLRRY	128	158	1.358
Q6UUV9	CRTC1_HUMAN	GPLLPSASLTRGPQPPPLAVTVPSSLPQSP	395	425	1.355
Q6IQ23	PKHA7_HUMAN	SADDTYLQLKKDLEYLDLKMTGRDLLKDRS	650	680	1.355
O43149	ZZEF1_HUMAN	VNPESLAKECIEKSLLLLKFLPTGISSKES	1410	1440	1.355
Q6KC79	NIPBL_HUMAN	AMYDIISSPSKDSTKLTLRLSRVRSSDMDQ	342	372	1.354
Q92581	SL9A6_HUMAN	ELAFGDHELVIRGTRLVLPMDDSEPPLNLL	631	661	1.354
Q5T8I3	F102B_HUMAN	GESESLQEDRKGGETLKVHLGIADLSAKSA	162	192	1.353
O95714	HERC2_HUMAN	HIRPARVKRRKQSPVPALPIVVQLMEMGFS	2441	2471	1.352
Q8N7X1	RMXL3_HUMAN	GNSPDACSEGRSSEALPVVLPDAYSRDHSP	333	363	1.352
Q8N398	VW5B2_HUMAN	TLHSSRELPSRPDGVLHVALPTVLTPLAPP	132	162	1.352
Q9P2K1	C2D2A_HUMAN	AEVSRREDVKKRSVYLKVLFNNKEVSRTVS	668	698	1.351
Q14114	LRP8_HUMAN	PKNPLSELPVVKSKRVALSLEDDGLP	937	963	1.351
P78314	3BP2_HUMAN	FLKIAEEDPPREAAMPGLFVPPVAPRPPAL	358	388	1.35
Q9NU22	MDN1_HUMAN	ELLRRLPKLRKRMRKMCLTFMKESPLPRLV	4051	4081	1.349
Q92817	EVPL_HUMAN	LSDLHSKYSVVEKQRPKVQLQERVHEIFQV	1172	1202	1.348
Q8TF76	HASP_HUMAN	PSLTVTPKRWKLRARPSLTVTPRRLGLRAR	91	121	1.348
Q8NFC6	BD1L1_HUMAN	TVKLKHKRSPGKVKDISIDVERRNENSEVD	1453	1483	1.347
Q15149	PLEC_HUMAN	ALKASFEKAAAGKAELELELGRIRSNAEDT	2065	2095	1.346
P78325	ADAM8_HUMAN	RHPASSVALKRPPPAPPVTVSSPPFPVPVY	736	766	1.345
Q8N1W1	ARG28_HUMAN	QSLLGHWKHGRQRSLPAVLLPGGPEVMELN	1524	1554	1.345
Q9C0I9	LRC27_HUMAN	EAPPVREMTLRDLPSPGLELSGDHASNQGA	184	214	1.345
O15417	TNC18_HUMAN	SSREGKHKRAAKTRKMEVGFKARGQPKSAH	1689	1719	1.345
P41162	ETV3_HUMAN	AIGGGGIGHQKRKPDIMLPLFARPGMYPDP	213	243	1.344
Q9UHX1	PUF60_HUMAN	QAPGVITGVTPARPPIPVTIPSVGVVNPIL	374	404	1.344
O14559	RHG33_HUMAN	PTPGFFSPAPRECLPPFLGVPKPGLYPLGP	1027	1057	1.344
O60522	TDRD6_HUMAN	ELPTAQLPLDDKMDPLSLGVSQKAQESMCT	1907	1937	1.344
Q8TC76	F110B_HUMAN	AKPPVCPAAKRALGSPTLKVFGNHAKTESG	80	110	1.343
Q9UPU9	SMAG1_HUMAN	QLPVTEPDINNRLESLCLSMTEHALGDGVD	683	713	1.343
Q8WYQ5	DGCR8_HUMAN	PAVRKFSPDLKLLKDVKISVSFTESCRSKD	102	132	1.342
Q9BQK8	LPIN3_HUMAN	AESELSLPEKLRPEPPGVQLEEKSSLQPKD	169	199	1.342
A6NDR6	ME3L1_HUMAN	VLRFHLLELEKGKMPIDLVIEDRDGGCRED	54	84	1.342
P57058	HUNK_HUMAN	QPGPGSTGIPHKEDPLMLDMVRSFESVDRD	538	568	1.341
Q6N021	TET2_HUMAN	SLFDHKALTLKSQKQVKVEMSGPVTVLTRQ	1038	1068	1.339
P55209	NP1L1_HUMAN	EEEETGEETKLKARQLTVQMMQNPQILAAL	22	52	1.338
Q9H4L7	SMRCD_HUMAN	NESAESSSNWEKQESIVLKLQKEFPNFDKQ	239	269	1.337
P0C671	CF222_HUMAN	GAASPEARRPKRPSFLPLCVGGHRPSTSSS	459	489	1.336
O14512	SOCS7_HUMAN	LCPRHRCALDPKALPPGLALERTWGPAAGL	26	56	1.336
Q66K74	MAP1S_HUMAN	ASSRPGVSATPPKSPVYLDLAYLPSGSSAH	931	961	1.335
Q2TAZ0	ATG2A_HUMAN	MEQQTVFRLSAPRATLRLRFPIADLRPEPD	627	657	1.334
P43354	NR4A2_HUMAN	PGTPVSSCQMRFDGPLHVPMNPEPAGSHHV	182	212	1.333
Q9BZA7	PC11X_HUMAN	KEVVRSCTPMKESTTMEIWIHPQPQRKSEG	1013	1043	1.331
Q9P2K1	C2D2A_HUMAN	PRAEVSRREDVKKRSVYLKVLFNNKEVSRT	666	696	1.33
Q99990	VGLL1_HUMAN	SPNQWRYSSPWTKPQPEVPVTNRAANCNLH	75	105	1.329
O95503	CBX6_HUMAN	NRKVKPREPKRNRIILNLKVIDKGAGGGGA	160	190	1.328
Q8IVW4	CDKL3_HUMAN	SVLGKEIEKEKKPKEIKVRVIKVKGGRGDI	340	370	1.327
Q9BVV6	TALD3_HUMAN	IAIVEMKSEKKDPPQLTVQVLPSVDIDSIS	780	810	1.327
Q9NX55	HYPK_HUMAN	EREKELAKVTIKKEDLELIMTEMEISRAAA	79	109	1.326
Q5SQN1	SNP47_HUMAN	EDVSMTSCEPFGKEGILIKIPAVISHRTES	238	268	1.326
Q8N5U6	RNF10_HUMAN	ERRIEIEENKKQGKYPEVHIPLENLQQFPA	614	644	1.323
Q8N895	ZN366_HUMAN	VTLALHSEENKNHGLPNLPLLFPQPPRPKY	94	124	1.323
Q8IYA6	CKP2L_HUMAN	EVEETKCFIFRRNEALPVTLGFQTPES	718	745	1.322
Q8NDH2	CC168_HUMAN	KTPSETDVDKKTTAHLSLQMLPGIHMDMTE	1233	1263	1.321
Q2M2Z5	KIZ_HUMAN	LPSILNDNSGIKEAKPAVWLNSVPTREQEV	509	539	1.321
Q9UPX6	K1024_HUMAN	APERRPTYLVPKDQQPILPIAYAAKQNGLK	406	436	1.32
Q02080	MEF2B_HUMAN	VHPLFSPSHLTSKTPPPLYLPTEGRRSDLP	182	212	1.319
Q6NUK4	REEP3_HUMAN	KEVRYGSLKYKVKKRPQVYF	235	255	1.318
Q8IVF2	AHNK2_HUMAN	PEGHVPEGAGLKGHLPKVEMPSLKMPKVDL	2056	2086	1.316
Q5T9S5	CCD18_HUMAN	SENSDYAPNPSRSEKLILDVQPSHPGLLNY	48	78	1.316
Q9UK61	F208A_HUMAN	TCAKVENAQFKGTQSLLLEVDATSKYSVAI	828	858	1.314
P46779	RL28_HUMAN	TLSSIRHMIRKNKYRPDLRMAAIRRASAIL	88	118	1.314
Q9ULV5	HSF4_HUMAN	MELSLMQPLVPERGEPELAVKGLNSPSPGK	413	443	1.313
P45974	UBP5_HUMAN	PATGTGDPPRKKPTRLAIGVEGGFDLSEEK	83	113	1.313
O43847	NRDC_HUMAN	ETRGRCEDSAAARPFPILAMPGRNKAKSTC	30	60	1.312
Q49AM3	TTC31_HUMAN	PHPLKPQDPSKGWDILGLGLQHLSQAR	492	519	1.311
Q96JL9	ZN333_HUMAN	HKRTHVGRETIRNGSLPLSMSHPYCGPLAN	635	665	1.311
Q4G0X9	CCD40_HUMAN	QEHMTSNKTTKYFNQLILRLQKEKTNMMTH	636	666	1.31
Q69YN4	VIR_HUMAN	SVPPMTYDPYDRELVPLLYFSCPYKTTFEI	331	361	1.309
P51587	BRCA2_HUMAN	LCRQTENLKTSKSIFLKVKVHENVEKETAK	1619	1649	1.308
Q7L2J0	MEPCE_HUMAN	ETPKSSPLPAKGRDPVEILIPKDITDPLSL	211	241	1.308
Q8N8W4	PLPL1_HUMAN	QAVALLVSSKPKSAVPLVHVKETVSKPYVT	460	490	1.308
A3KN83	SBNO1_HUMAN	EKHFPAPDRKKLYSLLGIDLTAPSNNSSPR	665	695	1.308
Q9HAW4	CLSPN_HUMAN	PPEKVRRFTLDRLKQLGVDVSIKPRLGADE	484	514	1.307
Q09666	AHNK_HUMAN	VDLPSVNLSMPKVSGPDLDLNLKGPSLKGD	5284	5314	1.306
A6NMD2	GOG8J_HUMAN	HMKRSLRYFEEKSKDLAVRLQHSLQRKGEL	150	180	1.306
A6NC78	GOG8I_HUMAN	HMKRSLRYFEEKSKDLAVRLQHSLQRKGEL	150	180	1.306
Q8TEW0	PARD3_HUMAN	PNARPATQSGRHSVSVEVQMQRQRQEERES	1183	1213	1.306
Q8N9Y4	F181A_HUMAN	AEPYLKRGSEDRPRRLLLDLGPDSSPGGGG	125	155	1.305
Q8WXI7	MUC16_HUMAN	KTSLFLGPSMARQPNILVHLQTSALTLSPT	3052	3082	1.304
Q5VWI1	TCRGL_HUMAN	PIPGGCHNSLKVTSSPAIAIATAAAAAMVS	220	250	1.304
Q8TBE0	BAHD1_HUMAN	PLSKALESPLGLRPHLPLLMGGQAALKPEP	298	328	1.303
O96028	NSD2_HUMAN	GIGTPPNTTPIKNGSPEIKLKITKTYMNGK	106	136	1.303
Q13574	DGKZ_HUMAN	PGTKTPGPPPPRGAQPLLPLPRYLRRASSH	135	165	1.302
Q569H4	PRR16_HUMAN	GDICCIPNSNLDKAPVQLLMHRPEKDRCPQ	168	198	1.302
Q09666	AHNK_HUMAN	LKMPEMHFKAPKISMPDVDLHLKGPKVKGD	2104	2134	1.301
Q07890	SOS2_HUMAN	PPAIPPRQPPPPKVKPRVPVPTGAFDGPLH	1171	1201	1.301
Q86VY9	T200A_HUMAN	MKLENKEDPMDRLLVPQVAIKKDFTNKEKL	430	460	1.301
Q9NUA8	ZBT40_HUMAN	VSAPSSETFRKEPEKPQVEILSSEGAGEPH	128	158	1.301
O94776	MTA2_HUMAN	ALTHLEMRRAARRPNLPLKVKPTLIAVRPP	618	648	1.3
O14879	IFIT3_HUMAN	QAIELSPDNQYVKVLLGLKLQKMNKEAEGE	197	227	1.299
O60437	PEPL_HUMAN	ESWELMDSAGNKLIAPAVCFVIPPTDPEAL	430	460	1.299
Q9NR82	KCNQ5_HUMAN	GKSLSVQNLIRSTEELNIQLSGSESSGSRG	826	856	1.297
Q8IZD2	KMT2E_HUMAN	NKMKSPETKQRKLSPLRLSVSNNQEPDFID	517	547	1.296
Q8WXI7	MUC16_HUMAN	SESLVSFRMNKDPWTVSIPLGSHPTTNTET	2187	2217	1.296
P10301	RRAS_HUMAN	PPSPPSAPRKKGGGCPCVLL	198	218	1.296
Q9BQN1	FA83C_HUMAN	FCGGEDPLSPRALRPPPVALAFRPDVPSPT	309	339	1.295
Q05209	PTN12_HUMAN	TVTTVWQDNDRYHPKPVLHMVSSEQHSADL	375	405	1.295
O15016	TRI66_HUMAN	PSLENALCKVKLEEPINLSVKKPPLAPVVS	788	818	1.295
Q9P2M7	CING_HUMAN	TSVRRKVSLVLEKMQPLVMVSSGSTKAVAG	324	354	1.293
O14978	ZN263_HUMAN	PQRDPQAVKERALSAPWLSLFPPEGNMEDK	178	208	1.293
Q96IZ7	RSRC1_HUMAN	AGLEHLPPAEQAKARLQLVLEAAAKADEAL	171	201	1.292
Q96JP2	MY15B_HUMAN	PLQLGPSSSIKEKQGPLLDLFGQKLPIAHT	1159	1189	1.291
Q09666	AHNK_HUMAN	PDLDLHLKSPKAKGEVDVDVPKLEGDLKGP	2388	2418	1.29
Q8NI08	NCOA7_HUMAN	EDILPSKEEKSKTPPMFLCIKVGKPMRKSF	641	671	1.29
Q9Y6V0	PCLO_HUMAN	MPVPTESSSQKTAVPPQVKLVKKQEQEVKT	1075	1105	1.29
Q13127	REST_HUMAN	KEKSNMQSERARKEQVLIEVGLVPVKDSWL	820	850	1.29
Q14566	MCM6_HUMAN	EAFRLLNKSIIRVETPDVNLDQEEEIQMEV	646	676	1.289
Q9C0I3	CCSE1_HUMAN	AADQTSPYKNKTCQLPSLCLSNFLKDKELA	770	800	1.288
Q08050	FOXM1_HUMAN	MSSELARHSKRVRIAPKVLLAEEGIAPLSS	405	435	1.286
Q8IVF2	AHNK2_HUMAN	LEGHVPEEAGLKGHLPKVQMPSFKMPKVDL	3871	3901	1.285
Q9ULL8	SHRM4_HUMAN	SRAQLLNGEQRRASEPVVPLPQKEKLSLEP	285	315	1.285
Q6ZSG2	F196A_HUMAN	YALDPNRQIKKRNKALQVRFKDICEAQNEQ	29	59	1.284
Q6UX07	DHR13_HUMAN	PDLSKMTHRIQAKVEPEIQLS	356	377	1.283
Q96LX8	ZN597_HUMAN	KILSGTPTYKRRVISLLVTIENHTPLVELS	103	133	1.283
Q2TBE0	C19L2_HUMAN	KSGKDDTQIIKRDEWMTVDFMSVKTVSSSS	139	169	1.282
Q3V6T2	GRDN_HUMAN	TRRTSIHDFLTKDSRLPISVDSPPAAADSN	1815	1845	1.282
Q68DE3	K2018_HUMAN	SCDMSLGAINTRNSTLNIPFSSSSSSGDIQ	1877	1907	1.282
Q99440	CD006_HUMAN	LSVEFGKEGTRKNFYLLLSIGHYGRKSRRA	23	53	1.279
P43243	MATR3_HUMAN	WSQHINGASHSRRCQLLLEIYPEWNPDNDT	305	335	1.278
Q6R327	RICTR_HUMAN	SESKTSNRRIRTLTEPSVDFNHSDDFTPIS	1121	1151	1.278
Q5T0N5	FBP1L_HUMAN	TGKPRIPSFRSLKRGVSLIMGPALEDFSHL	368	398	1.277
Q96LT9	RBM40_HUMAN	EVDASNIGFGKIFPKPNLDITEEIKEDSDE	353	383	1.277
Q6PFW1	VIP1_HUMAN	QASDNPFSPPRTLHSPPLQLQQRSEKPPWY	1137	1167	1.277
Q96AP0	ACD_HUMAN	HVPSPHQALVTRPQKPSLEFKEFVGLPCKN	438	468	1.275
Q86XP3	DDX42_HUMAN	ITNLTPQQLIDLRHKLNLRVSGAAPPRPGS	223	253	1.274
Q09666	AHNK_HUMAN	SLEGDLRGPDVKLEGPDVSLKGPGVDLPSV	5260	5290	1.271
Q5U649	CL060_HUMAN	GSLESSLSHLMKFPIMNLQLSDFYTEDTKE	133	163	1.27
Q96MR6	WDR65_HUMAN	DPQSNDPSQSDKQDVLCLCFSPSEETLVAS	326	356	1.27
P10075	GLI4_HUMAN	QAAAGPEGAPERAAELGVNFGRSRQGSARG	149	179	1.269
O95948	ONEC2_HUMAN	TSMASILDGGDYRPELSIPLHHAMSMSCDS	107	137	1.269
Q9BXM0	PRAX_HUMAN	GEGASGRRGRVRVRLPRVGLAAPSKASRGQ	1363	1393	1.269
Q5VUA4	ZN318_HUMAN	KDKEDGKTEAGKAKPIKIKLSGKTVVAHTS	1304	1334	1.269
Q9NTK1	DEPP_HUMAN	PRPPHRPAQACRKGRPAVSLRDITARFSGQ	62	92	1.268
Q8IXT2	DMRTD_HUMAN	RGFQPVGPCLRPSPAPSVALHIGRLGSISL	335	365	1.268
Q711Q0	CJ071_HUMAN	EPSECQSRDSYKSKAPSLLFNLKDVRKRVK	481	511	1.267
Q9H7H1	RUIT1_HUMAN	KLRSGLSGEIKVSLSLSLYLTHTHTHTHTQ	44	74	1.267
P40818	UBP8_HUMAN	TNAKVTPPPRRQNEEVSISLDFTYPSLEES	312	342	1.267
Q96KR1	ZFR_HUMAN	VSAVPTNMAAKKTSTPKINFVGGNKLQSTG	484	514	1.267
O60879	DIAP2_HUMAN	GNRAANEEETKNKPKLNIQIKTLADDVRDR	28	58	1.266
O60890	OPHN1_HUMAN	GTITSSIEPPKPPQHPKLPIQRSGETDPGR	620	650	1.266
O00257	CBX4_HUMAN	EQLMGYRKRGPKPKPLVVQVPTFARRSNVL	63	93	1.265
Q96ET8	TV23C_HUMAN	AAPGNCQQMAPARLFLSLRLWAWRGGGESP	227	257	1.265
Q6IQ55	TTBK2_HUMAN	GPWAENDHLKKETSGVVLALSAEGPPTAAS	600	630	1.264
Q9Y478	AAKB1_HUMAN	TPRRDSSGGTKDGDRPKILMDSPEDADLFH	18	48	1.263
Q9P2E2	KIF17_HUMAN	NGFWKIPHPVITKTSLPVAVSTGPQNKPAR	889	919	1.263
Q5K651	SAMD9_HUMAN	ANPSAMSTTAKGSKSLKVELIEDKIDYTKE	122	152	1.263
Q9NR48	ASH1L_HUMAN	SEEPSENINTPTRLTPQLQMKPMSNRERNF	2329	2359	1.262
Q96F46	I17RA_HUMAN	ACPLLGSPGAGRNSVLFLPVDPEDSPLGSS	701	731	1.262
Q8IYE0	CC146_HUMAN	RKQREKERDFRNLRKMELLLKVSWDALRQT	351	381	1.261
Q86TC9	MYPN_HUMAN	VLVNHNEPRSSSRIGLRVHFNLPEDDKGSE	580	610	1.261
Q5JTD0	TJAP1_HUMAN	LPTEPDSGFPREEEELNLPISPEEERQSLL	470	500	1.261
Q9BWU0	NADAP_HUMAN	KTETQTTGAENKAKKLTLPLFGAMKGGSKF	587	617	1.26
Q9BXM0	PRAX_HUMAN	VVESKLKLPTIKMPSLGIGVSGPEVKVPKG	409	439	1.26
Q06730	ZN33A_HUMAN	IGENLMNEMDIRNFQPQVSLHNASEYSHCG	770	800	1.26
Q9ULL5	PRR12_HUMAN	EEAGGTRLEPLKPLKIKLSVPKAGEGLGTS	390	420	1.259
Q9Y2H0	DLGP4_HUMAN	SESHPEAAPKRKLSSIGIQVDCIQPVPKEE	651	681	1.257
A6NKC9	SH2D7_HUMAN	TVVPDKAASPRSSPKPQVSFLHAQKSLDVS	174	204	1.255
Q9P2P6	STAR9_HUMAN	MSGTLEQAQQGKREKLGVQVRPENWCSQMD	3425	3455	1.255
O76064	RNF8_HUMAN	RSLQMFKVTMSRILRLKIQMQEKHEAVMNV	243	273	1.254
Q92664	TF3A_HUMAN	SLTRHAVVHDPDKKKMKLKVKKSREKRSLA	292	322	1.254
Q68CP9	ARID2_HUMAN	QDTAKGDQLERISNGPVLTLGGSSVSSIQE	1403	1433	1.252
Q6PK04	CC137_HUMAN	VTFRKTLEKEAKGEEPDIAVPKFKQRKGES	91	121	1.252
P28370	SMCA1_HUMAN	EERERAEKKKRATKTPMVKFSAFS	1030	1054	1.252
Q86VQ0	LCA5_HUMAN	APRKPSPKGLPNRKGVRVGFRSQSLNREPL	63	93	1.251
Q8N7Z5	ANR31_HUMAN	LTNNNSSAQNFRMQDPALMIDGKEKNMHSA	421	451	1.25
O15014	ZN609_HUMAN	TSEESRLGSKEPRPSVHVPVSSPLTQHQSY	1194	1224	1.249
Q8IY63	AMOL1_HUMAN	QLAEEKKEEKTWKGSIGLLLGKEHHEHASA	813	843	1.248
Q5VZK9	LR16A_HUMAN	RAFEMEFDLDKALEEVPIHIEDPPFPSLRQ	933	963	1.248
O43182	RHG06_HUMAN	SITDLDDNQSRLLEALQLSLPAEAQSKKEK	365	395	1.247
Q562F6	SGOL2_HUMAN	LSASKKKRISKQCKLMRLPFARVPLTSNDD	136	166	1.247
Q9Y2L6	FRM4B_HUMAN	SSVSSTNASGNWRTQLTIGLSDYETPAHSS	948	978	1.245
Q99583	MNT_HUMAN	RLAHTLPVEEPRMEAPPLPLSPPAPPPAPP	47	77	1.245
Q6NZ36	FAP20_HUMAN	DERERLWAELLRTVSPELILDHEVPSLPAF	33	63	1.244
Q9P281	BAHC1_HUMAN	HPALVGKDKKGRAPIPPLPMGLALRKYAGQ	2247	2277	1.243
Q569K6	CC157_HUMAN	DACASVQGSLQKVGKVVISLCQSQNLPSSL	221	251	1.243
Q8IYT1	FA71A_HUMAN	EHVSSASMSLSREGSVSLAIAGVVLTSRTA	352	382	1.242
Q8WTX9	ZDHC1_HUMAN	VEWDRKKPLPWRSPLLLLAMWGPQAPPCLC	359	389	1.242
Q6PKG0	LARP1_HUMAN	CQRGGQKKKGNKHKWVPLQIDMKPEVPREK	237	267	1.241
Q8N6M0	OTU6B_HUMAN	LEQLKLTTKENKIDSVAVNISNLVLENQPP	66	96	1.24
Q9UGU0	TCF20_HUMAN	RDSSKDLPSPDSRNCPAVTLTSPAKTKILP	1313	1343	1.239
Q09666	AHNK_HUMAN	VKLPDMSVKTPKISMPDVDLHVKGTKVKGE	684	714	1.238
Q6RI45	BRWD3_HUMAN	GVSRVQEECRTAKGDIEISLYTVEKKKKPS	740	770	1.238
Q6ZU52	K0408_HUMAN	SQSNDVSGIWKTNAHMPVPMENVPDNPTKK	485	515	1.238
P52746	ZN142_HUMAN	DQADPNQGVGKDPTTPTVHLHDVQLEDPSP	1645	1675	1.238
Q8N5V2	NGEF_HUMAN	EEEEEPASPPERKTLPQICLLSNPHSRFNL	221	251	1.237
Q9UIG0	BAZ1B_HUMAN	AVGEECDFEVGKEKMLKVKIVKIHPLEKVD	114	144	1.236
Q9BSJ5	CQ080_HUMAN	SGDLKLDKIDPQRQELLVKLLDVPTGDCHI	200	230	1.236
A4UGR9	XIRP2_HUMAN	LRRQIKIETRGRDSPPTITIPVNINHAASG	3045	3075	1.236
Q9BSJ5	CQ080_HUMAN	SSLGKIQVMEKQEKGLTLGVETCGSKGNAE	284	314	1.235
Q9UPQ0	LIMC1_HUMAN	DSLDSFGSRSRQTPSPDVVLRGSSDGRGSD	202	232	1.234
B2RTY4	MYO9A_HUMAN	QKDSSSAHLPPKDRPVTVFFERKGSPCQSS	1585	1615	1.234
Q8IZT6	ASPM_HUMAN	SIFRTPISKTNKRTKPIIAVAQSSLTFIKP	642	672	1.233
A5PL33	KRBA1_HUMAN	QPHRSHSEEATREPVLPLGLQSCVRDGPSR	425	455	1.233
O43313	ATMIN_HUMAN	QNEPKTLNQDIEKSAPIINFSAQNSMLPSQ	548	578	1.232
Q9Y2U5	M3K2_HUMAN	NSIMQDLAVLHKASRPALSLQETRKAKSSS	7	37	1.23
Q8TE49	OTU7A_HUMAN	KGGGPRGDAWKYSTDVKLSLNILRAAMQGE	602	632	1.23
Q99687	MEIS3_HUMAN	NFCHRYITCLKGKMPIDLVIEDRDGGCRED	155	185	1.229
Q76FK4	NOL8_HUMAN	PGHKNWVVSKFGRVLPVLHLKNQHKRKIIK	135	165	1.229
A6NCW7	U17L4_HUMAN	DTDRPATQGELKRDHPCLQVPELDEHLVER	397	427	1.229
Q1ED39	KNOP1_HUMAN	--------MITKTHKVDLGLPEKKKKKKVV	0	22	1.227
Q659C4	LAR1B_HUMAN	AQSSNQRKRANKHKWVPLHLDVVRSESQER	63	93	1.225
Q9GZN2	TGIF2_HUMAN	ALQRAAEMELQKQQDPSLPLLHTPIPLVSE	204	234	1.225
Q96L73	NSD1_HUMAN	GPNPLEPGEIREYVPPPVPLPPGPSTHLAE	2208	2238	1.224
Q12888	TP53B_HUMAN	SEDSSVVIVDVKEPSPRVDVSCEPLEGVEK	750	780	1.224
Q9UPA5	BSN_HUMAN	ELDEEEKEIDAKLKYLELGITQRKESLAKD	2963	2993	1.223
Q9NSA3	CNBP1_HUMAN	PGKSPEEMYIQQKVRVLLMLRKMGSNLTAS	6	36	1.223
Q9BXX3	AN30A_HUMAN	EESPDNDGFLKAPCRMKVSIPTKALELMDM	836	866	1.222
Q86UU0	BCL9L_HUMAN	QYFPKSENQPPKAQPPNLHLMNLQNMMAEQ	1339	1369	1.222
Q14934	NFAC4_HUMAN	GGGAGGAGGGRVLECPSIRITSISPTPEPP	98	128	1.222
Q8IVF2	AHNK2_HUMAN	LEGHVPEGAGFKGHLPKVQMPSLKMPKVDL	1231	1261	1.22
Q9P2M7	CING_HUMAN	LREGSSESETSVRRKVSLVLEKMQPLVMVS	315	345	1.22
Q8WXG6	MADD_HUMAN	LTLPTKGAREKATPFPSLKVFGLNTLMEIV	865	895	1.22
Q96JM7	LMBL3_HUMAN	AQRRSAVFLSFKSPIPCLPLRWEQQSKLLP	665	695	1.219
Q9BTC0	DIDO1_HUMAN	PFEGPGLESPRPNIILGLVICQKIKRPANS	1175	1205	1.218
Q8NCN2	ZBT34_HUMAN	MLSCFRGGRARQKRALSVHLHSDLQGLVQG	310	340	1.218
Q6ZRI6	CO039_HUMAN	SGSKPLRGSLKEEVALDLSVRKPTAEASPV	558	588	1.217
Q9BQN1	FA83C_HUMAN	GGEDPLSPRALRPPPVALAFRPDVPSPTSS	311	341	1.216
B9A064	IGLL5_HUMAN	TPEELGPGPRQRWPLLLLGLAMVAHGLLRP	11	41	1.215
Q8N6C5	IGSF1_HUMAN	PANSPSSTSQRISVELPVPI	1316	1336	1.214
Q9UGP4	LIMD1_HUMAN	LSLASPKWGDKPGVSPSIGLSVGSGWPSSP	182	212	1.214
Q5JXC2	MIIP_HUMAN	QTPRSILAQQSKLSKPRVTFSEESAVPKRS	139	169	1.214
P54253	ATX1_HUMAN	WSAPESRKLEKSEDEPPLTLPKPSLIPQEV	773	803	1.212
P22670	RFX1_HUMAN	NSKYHYYGLRIKASSPLLRLMEDQQHMAMR	500	530	1.212
Q8N1H7	S6OS1_HUMAN	RNRNAVPEVQTEKESPGLSFLMSYTSRSPG	454	484	1.211
Q09666	AHNK_HUMAN	FKMPEMHFRAPKMSLPDVDLDLKGPKMKGN	1054	1084	1.21
Q96JK9	MAML3_HUMAN	PGLLEDLSKNGRLPEIKLPVNGCSDLEDSF	236	266	1.21
Q9Y6C5	PTC2_HUMAN	ASSSLPQSFARVTTSMTVAIHPPPLPGAYI	1144	1174	1.21
O75127	PTCD1_HUMAN	MDFVRLARLFARARPMGLFILQHLDPCRAR	0	30	1.21
Q9ULU4	PKCB1_HUMAN	TNPSAGTAKIDKQEKVKLNFDMTASPKILM	381	411	1.209
Q9NS62	THSD1_HUMAN	PEQPAVSAGERPPSRLDLNVTQASCAISPS	591	621	1.209
Q9H201	EPN3_HUMAN	PSPSSKQNGTKEPDALDLGILGEALTQPSK	458	488	1.208
Q9Y2W1	TR150_HUMAN	FPTGKSSFSITREAQVNVRMDSFDEDLARP	553	583	1.208
Q8N7Y1	KIAS3_HUMAN	--------MEKRGESLDLGVRCKRGEERDR	0	22	1.207
Q6PKG0	LARP1_HUMAN	RGGQKKKGNKHKWVPLQIDMKPEVPREKLA	239	269	1.207
Q96HP0	DOCK6_HUMAN	DPRYAEATVKARVAELYLPLLSIARDTLPR	1148	1178	1.206
Q9UNX9	IRK14_HUMAN	GVETEDGAASPRVLTPTLALTLPP	412	436	1.206
O75461	E2F6_HUMAN	PAETRLDVPAPREDSITVHIRSTNGPIDVY	204	234	1.205
Q9HCM4	E41L5_HUMAN	QLEMENSPLLSPRSNIDVNINSQEEVVKLT	510	540	1.205
Q96JM4	LRIQ1_HUMAN	ILVCQKREDSKASSIPTIRIPFKEVVMTNS	1292	1322	1.205
Q6ZR62	ZCH16_HUMAN	ISGPDKSTLLKQYENLILEFQQSFGKPTKQ	112	142	1.205
Q9NSC2	SALL1_HUMAN	DLTSSHAEKIIKEDSLGILFPFRDRGKFKN	970	1000	1.204
Q03188	CENPC_HUMAN	KRICLDNDERKTNLMVNLGIPLGDPLQPTR	796	826	1.203
Q9NQL9	DMRT3_HUMAN	VFRSSPVLPARATEDPRISIPDDGCPFVSK	417	447	1.203
Q9H329	E41LB_HUMAN	PASNPHCAHSRCSPPLSLPMKEETTGVCMY	769	799	1.202
O95208	EPN2_HUMAN	REVAEQEERLRRGDDLRLQMALEESRRDTV	287	317	1.202
Q10571	MN1_HUMAN	PRGVGAGEHGPKAPPPALGLGIMSNSTSTP	1085	1115	1.201
Q8TDF6	GRP4_HUMAN	KTCPSPREISKVMASMNLGLLSEGGCSEDE	30	60	1.199
O94804	STK10_HUMAN	KQLLDRDFVAKQKEDLELAMKRLTTDNRRE	690	720	1.199
Q9BVC5	ASHWN_HUMAN	NETKRSSTVDGLRKRPLIVFDGSSTSTSIK	84	114	1.198
O95073	FSBP_HUMAN	AITVEVKQEEDIKPPPPLVLNSQQSDTLEQ	148	178	1.198
Q2M1P5	KIF7_HUMAN	QRAGARPGSLPERKGPELCLEELDAAIPGS	648	678	1.198
O60336	MABP1_HUMAN	PAANPGPRRRGRWVQPGVELSVRSMLDLRQ	844	874	1.198
Q8WXI7	MUC16_HUMAN	TSQVTSSGTDRNMTIPTLTLSPGEPKTIAS	10739	10769	1.197
Q9Y6R4	M3K4_HUMAN	NKPYLSLGCSNAKLPVSVPMPIARPARQTS	184	214	1.196
P48552	NRIP1_HUMAN	IPNTNVHLSHDAKSAPFLGMAPAVQRSAPA	764	794	1.196
P54278	PMS2_HUMAN	SASQVDVAVKINKKVVPLDFSMSSLAKRIK	600	630	1.196
Q96PK6	RBM14_HUMAN	YVAPLTAQPATYRAQPSVSLGAAYRAQPSA	225	255	1.196
Q9BV38	WDR18_HUMAN	HLLGAEHGDEPRHGGLTLRLGLHQQGSEPS	341	371	1.196
Q5U649	CL060_HUMAN	GPILEILQKAIKTMEMNISVFKKASDK	218	245	1.195
Q9BSJ5	CQ080_HUMAN	TDVTVTETPEKNTESLILSLKMSSLGKIQV	262	292	1.194
Q9NYF3	FA53C_HUMAN	LPVPPAPPSKRHCRSLSVPVDLSRWQPVWR	105	135	1.191
Q14940	SL9A5_HUMAN	PILTCLPPHPRGTEEPQVPLHLPSDPRSSF	809	839	1.191
O95561	CA105_HUMAN	HTSATFLTSSKKNMNLPILFQVPDVLSKAR	38	68	1.19
Q5KU26	COL12_HUMAN	LTSLNNTLANIRLDSVSLRMQQDLMRSRLD	381	411	1.19
Q5R372	RBG1L_HUMAN	VPQYADDNSTKHEEKPQLKIVSNGDEQLEK	27	57	1.19
P78316	NOP14_HUMAN	QKQLCRPLTCEKSKPVPLKLFTPRLVKVLE	745	775	1.189
Q96PF1	TGM7_HUMAN	MKASRKMLGPQRASLPFLDLLESGGLRDQP	459	489	1.189
Q17RD7	SYT16_HUMAN	QVPSGVSEPISKCGDLDVIFEYRAASQKLT	338	368	1.188
Q9P278	FNIP2_HUMAN	EETCSSNPAMVRRKKIAISIIFSLCEKEEA	295	325	1.187
Q15468	STIL_HUMAN	CDPFSLLHINTDRSTVGLSLISPNNMSFAT	1089	1119	1.187
A6NDQ2	TRIX3_HUMAN	YHKADVELLLKLSPNLTLNLVEDASCDVDV	236	266	1.187
Q9NR09	BIRC6_HUMAN	CTNSELNSPLVRRTLPVLLLYSIKESDEKA	612	642	1.186
Q8TC76	F110B_HUMAN	FGNHAKTESGVQRENLKLEILKNIINSSEG	100	130	1.184
Q92833	JARD2_HUMAN	SDGIPWSEERVVRKVLYLSLKEFKNSQKRQ	17	47	1.183
Q6ZR52	ZN493_HUMAN	GKAFRRSSHLSRHKIIHIGIHTEETVQK	618	646	1.182
O94827	PKHG5_HUMAN	HTDDPSKECFTLKFDLNVDIETEIVPAMKK	123	153	1.181
Q13263	TIF1B_HUMAN	RSSIRQVSDVQKRVQVDVKMAILQIMKELN	277	307	1.181
Q16821	PPR3A_HUMAN	ESSWVITEYQKATSKLDLQLGMLPTDKTVF	846	876	1.18
Q8WZ42	TITIN_HUMAN	PPKKPEVPPTKVPEVPKVAVPEKKVPEAIP	11552	11582	1.179
Q8WZ42	TITIN_HUMAN	AINARGSGKPSRPSKPIVAMDPIAPPGKPQ	30934	30964	1.179
Q5T1R4	ZEP3_HUMAN	HVFTSHPRMLKRQPAIELPLGGEYSSEEPG	577	607	1.179
Q8NA03	FSIP1_HUMAN	KKQRREKEIKKQGLEMRIKLWEEIKSAKYS	130	160	1.178
A8MW92	P20L1_HUMAN	VPDVAHLPLEKLGPCLPLDLSRGSEVTAPV	457	487	1.177
O14490	DLGP1_HUMAN	PDKTGENKAPSKFQSVGVQVEEEKCFRRFT	661	691	1.176
Q8IZD9	DOCK3_HUMAN	RGSPSLPDKYRHAREMMLLLPTYRDRPSSA	1763	1793	1.176
Q99683	M3K5_HUMAN	SALSAGSNEYLRSISLPVPVLVEDTSSSSE	951	981	1.176
Q8IXW5	RPAP2_HUMAN	KPLPSYENLKKETEKLNLRIREFYRGRYVL	443	473	1.176
Q702N8	XIRP1_HUMAN	SATRKPLETPSFKGNPDVSVKSTQLAQDIG	1676	1706	1.176
Q96M63	CC114_HUMAN	RQKDLAAAAAKLDGTLSVDLASTQRAGSST	500	530	1.174
P51608	MECP2_HUMAN	EGVQVKRVLEKSPGKLLVKMPFQTSPGGKA	204	234	1.174
P31629	ZEP2_HUMAN	GQLEEEGKGHKRPVGMLVRMASAPSGNVAD	1591	1621	1.173
O15405	TOX3_HUMAN	HMDQSHTQVSQYRQDPSLIMRSIVHMTDAA	134	164	1.168
Q2WGJ9	FR1L6_HUMAN	LYHKDKPGMEQGRLQMWVDMFPKDMPQPGP	1554	1584	1.167
Q86WB0	NIPA_HUMAN	EPDASAPAEPGWKAVLTILLAHKQSSQPAE	446	476	1.167
Q9NPJ4	PNRC2_HUMAN	NPSDKEIMTFQLKTLLKVQV	119	139	1.167
Q9P2F6	RHG20_HUMAN	GSEGNHVKLFPKSKPVAISVASYSPMSSQD	783	813	1.167
Q8TE02	ELP5_HUMAN	FNLHLSKKEREARDSLILPFQFSSEKQQAL	253	283	1.165
Q9BWN1	PRR14_HUMAN	MGKVSRFRIRRTPARPQLNLTPMGLPRPIR	439	469	1.165
Q13424	SNTA1_HUMAN	GTAPTLALLTEKELLLYLSLPETREALSRP	307	337	1.164
Q04721	NOTC2_HUMAN	PPEGKHITTPREPLPPIVTFQLIPKGSIAQ	2287	2317	1.163
Q8TEW0	PARD3_HUMAN	ALSRIMGESGKYQLSPTVNMPQDDTVIIED	733	763	1.163
Q8TD55	PKHO2_HUMAN	PRHPLQPRERLYRAQLEVKVASEQTEKLLN	398	428	1.163
Q52LW3	RHG29_HUMAN	TNNVERHTPRTKIRPVSLPVDRLLLASPPN	1002	1032	1.163
Q9ULW0	TPX2_HUMAN	TKILEDVVGVPEKKVLPITVPKSPAFALKN	463	493	1.163
Q9UHB6	LIMA1_HUMAN	--MESSPFNRRQWTSLSLRVTAKELSLVNK	0	28	1.162
Q8TAB3	PCD19_HUMAN	PMPIRSKSPEHVRNIIALSIEATAADVEAY	975	1005	1.162
P51911	CNN1_HUMAN	QAGMTAPGTKRQIFEPGLGMEHCDTLNVSL	215	245	1.161
Q3KR16	PKHG6_HUMAN	RSPLSRLRQRALRRDPRLTFSTLELRDIPL	601	631	1.161
P11137	MTAP2_HUMAN	NIRHRPGGGRVKIESVKLDFKEKAQAKVGS	1712	1742	1.159
Q8N6T7	SIR6_HUMAN	IHGYVDEVMTRLMKHLGLEIPAWDGPRVLE	253	283	1.159
Q9HAP2	MLXIP_HUMAN	APCGLALSPVTRPPQPRLTFVHPKPVSLTG	518	548	1.158
Q6ZWH5	NEK10_HUMAN	RDFTGGTGSRPRPALLPLDLLLKVPPHMLR	943	973	1.157
Q09666	AHNK_HUMAN	NAKGPQVSGELKGPGVDVNLKGPRISAPNV	5422	5452	1.156
Q17R89	RHG44_HUMAN	MLEFYKKDGLRKIQSMGVRVMDTNWVARRG	499	529	1.156
Q09666	AHNK_HUMAN	FKMPEMHFKTPKISMPDVDLHLKGPKVKGD	1182	1212	1.155
Q09666	AHNK_HUMAN	FKMPEMHFKTPKISMPDVDLHLKGPKVKGD	1976	2006	1.155
Q9UKN7	MYO15_HUMAN	WRRLSEPPTRAVKPQVRLPFHRPPRAGAWR	871	901	1.155
Q09666	AHNK_HUMAN	FKMPEMHFKTPKISMPDVNLNLKGPKVKGD	2171	2201	1.151
Q9Y4K1	AIM1_HUMAN	STVTTKVTLPAKPKHVELNLKTPKNLDSLG	224	254	1.151
Q12955	ANK3_HUMAN	GPQSGFQLKQSKLSSIRLKFEQGTHAKSKD	2702	2732	1.151
Q56UN5	M3K19_HUMAN	TSHMKYSGRSIKFLLPPLSLLPTRSGVLTI	194	224	1.151
Q9BW04	SARG_HUMAN	SYQGQSRDKLPRPPCVSVKISPKGVPNEHR	559	589	1.15
Q4G0N8	SL9C1_HUMAN	QPCSLLGTKFNCKESPRINLRKVRKE	1151	1177	1.15
Q9NPG3	UBN1_HUMAN	QSKAKHHSLPRTSHGPQVAVPVPGPQVKVF	777	807	1.15
Q9Y4K1	AIM1_HUMAN	SDTDFMGLFKSSRYDPSISFSGMSLSDTMT	978	1008	1.149
Q6ZUB0	S31D4_HUMAN	PEDLILSSRPKPSPPPPLILSPDLITTLAD	177	207	1.148
P0C874	S31D3_HUMAN	PEDLILSSRPKPSPPPPLILSPDLITTLAD	177	207	1.148
Q14966	ZN638_HUMAN	MDEKEEKEFNTKETRMDLQIGTEKAEKNEG	1306	1336	1.148
Q9NS56	TOPRS_HUMAN	KKHKKHHGDNASRSPVVITIDSDSDKDSEV	890	920	1.147
A8MZ25	YQ037_HUMAN	LPSAGWGRWRGRPIHLGLWVSGSVRRKVSG	125	155	1.147
Q9H6X5	CS044_HUMAN	RKLFSVPSQLRAFTVPSVELSSAKPSQTSH	248	278	1.145
P47974	TISD_HUMAN	GGASGDLRAFGTRDALHLGFPREPRPKLHH	226	256	1.145
Q76L83	ASXL2_HUMAN	KNIPNPSASSKTDASVPVAVTPSPLTSLLT	862	892	1.144
Q4AC94	C2CD3_HUMAN	GFFTIVSSTSKKLGELQVSLALEPLSETYD	144	174	1.144
Q86UW6	N4BP2_HUMAN	PRDDEDIISEKEENILSLSLKHLEFTEEKN	607	637	1.143
Q9HCM1	K1551_HUMAN	KGNTEKSNMLEFKLCPDILLKNTNSVEERK	1623	1653	1.142
Q5VT06	CE350_HUMAN	KIEDAFSKEGKSDVLLKLVLEQGDSSEILS	2269	2299	1.141
Q9NTK1	DEPP_HUMAN	-----------MRSRLLLSVAHLPTIRETT	0	19	1.141
Q8TBY8	PMFBP_HUMAN	AVSEQKRNIMKDMMKLELDLHGLREETSAH	337	367	1.141
Q16584	M3K11_HUMAN	KRSKLRARDGGERISMPLDFKHRITVQASP	478	508	1.14
O94913	PCF11_HUMAN	PIGQAGGGGFRFEGSPGLRFEGSPGGLRFE	836	866	1.14
A0AVK6	E2F8_HUMAN	CKMQLEEQSSESRQKVKVQLARSGPCKPVA	443	473	1.138
Q68DA7	FMN1_HUMAN	DKICSSHSLPLSRTRPNLWVLEEKGNLLPN	193	223	1.138
Q5JU85	IQEC2_HUMAN	GCLECRDFRLRAAHLPLLTIEPPSDSSVDL	566	596	1.138
P16591	FER_HUMAN	GKETEKAKERYDKATMKLHMLHNQYVLALK	160	190	1.137
P35236	PTN7_HUMAN	--MVQAHGGRSRAQPLTLSLGAAMTQPPPE	0	28	1.137
Q96GX5	GWL_HUMAN	VENPAVQESNQKMLGPPLEVLKTLASKRNA	622	652	1.136
P30414	NKTR_HUMAN	KVEETSPLGNARLDTPDINIVLKQDMATEH	1140	1170	1.136
Q8TDD1	DDX54_HUMAN	APSPESIKRAKEMDLVGLGLHPLFSSRFEE	524	554	1.135
Q9NY43	BARH2_HUMAN	RTPPAPHPQLQRPLVPRVLIHGLGPGGQPA	342	372	1.134
Q9HAV7	GRPE1_HUMAN	--MAAQCVRLARRSLPALALSLRPSPRLLC	0	28	1.134
Q9P1A6	DLGP2_HUMAN	AASFRQNSASERADSIEIYIPEAQTRL	1027	1054	1.133
Q8NA70	FA47B_HUMAN	FWESCPRPFESRMPHLRLVLPITRRMASLC	381	411	1.133
Q96L34	MARK4_HUMAN	LLLGRKTEEGGDRGAPGLALARVRAPSDTT	364	394	1.133
Q9BZF1	OSBL8_HUMAN	FEKDGVIQTKVKHRTPMVSVPKMKHKPTRQ	759	789	1.133
Q6IQ55	TTBK2_HUMAN	QEKDVWEEMDANKNKIKLGICKAATEEENS	377	407	1.133
Q9UL49	TCFL5_HUMAN	AAGPDGAPEARAKPAVRVRLEDRFNSIPAE	167	197	1.13
O43670	ZN207_HUMAN	KHFKCHICHKKLYTGPGLAIHCMQVHKETI	32	62	1.13
Q13576	IQGA2_HUMAN	DPNKANTLSQLSKTEISLVLTSKYDIEDGE	1262	1292	1.129
Q9Y5P8	P2R3B_HUMAN	-------MPPGKVLQPVLKMKVDELFLYWL	0	23	1.129
P54198	HIRA_HUMAN	EKVPLAKASSLSKRKLELEVETVEKKKKGR	615	645	1.127
Q7Z2Z1	TICRR_HUMAN	FFSDDSMTQENKSPLLSVPFLSSARRSVSG	807	837	1.127
Q5VWT5	CA168_HUMAN	SIDSLGPPPPKPSRPPIVNLQAFQRQPAAV	270	300	1.126
Q7Z7M9	GALT5_HUMAN	PSSDTSKLAAERDLNVTISLSTDRPKQRSQ	202	232	1.125
Q5JXC2	MIIP_HUMAN	QGPGTLAQPAHVRVSIPLSILEPPHRYHIH	269	299	1.125
Q96HP0	DOCK6_HUMAN	ERSGSPHSSRRCSSSLGVPLTEVVEPLDFE	27	57	1.124
P50749	RASF2_HUMAN	IVEGLLNISWGLRRPIRLQMQDDNERIRPP	50	80	1.124
Q14CZ8	HECAM_HUMAN	ADTLPRSGEQERKNPMALYILKDKDSPETE	292	322	1.123
P10515	ODP2_HUMAN	LCGWTPSSGATPRNRLLLQLLGSPGRRYYS	57	87	1.123
Q9C0D4	Z518B_HUMAN	KISLQDLQKGTGKDGMYVCFQCSLGAAPPN	67	97	1.123
Q09666	AHNK_HUMAN	FKMPDMHFKAPKISMPDVDLHLKGPKVKGD	1909	1939	1.122
[truncated: 2,876 more rows]

## Sheet: Legend
Table EV1. Final lists based on PSSM scores.
The final results obtained after PSSM-based scoring of hits from the human proteome. The same primary search and filtering strategy was used as for Source Data 1, but with refined consensus motifs based on the results of fragment-based experiments. The three separate motif types (JIP1-type, NFAT4-type and greater MEF2A-types) appear on separate tabs. Each list contains the protein ID (UniProt), p…
