# Supplementary material for: Systematic discovery of linear binding motifs targeting an ancient protein interaction surface on MAP kinases
Source: Mol Syst Biol. 2015 Nov 4;11(11):837. doi: 10.15252/msb.20156269 (PMC4670726; doi:10.15252/msb.20156269)
Supplement: Supplementary file 4 — Table EV2 [file MSB-11-837-s004.xls]

## Sheet: JIP1 class - low level
Short name	Detailed protein name	Protein ID	#	Experimental confirmation (when available)
Clusters (Categories with >1 members)
Actin binding proteins
SMTL2	Smoothelin-like protein 2	Q2TAL5	31	known positive
SYNPO	Synaptopodin	Q8N3V7	79
AMOL1	Angiomotin-like protein 1	Q8IY63	76
Microtubule-binding proteins
CAMP2/CAMSAP2	Calmodulin-regulated spectrin-associated protein 2	Q08AD1	45
CAMP3/CAMSAP3	Calmodulin-regulated spectrin-associated protein 3	Q9P1Y5	49
CAMP1/CAMSAP1	Calmodulin-regulated spectrin-associated protein 1	Q5T5Y3	82
Centrosomal, centriolar or ciliary proteins
C2CD3	C2 domain-containing protein 3	Q4AC94	29
GCP3/TUBGCP3	Gamma-tubulin complex component 3	Q96CW5	52
STIL	SCL-interrupting locus protein	Q15468	77
TILB/LRRC6	Protein tilB homolog	Q86X45	92
Miscellaneous cytoskeletal proteins
NHSL2*	NHS-like protein 2	Q5HYW2	17, 39
UACA	Uveal autoantigen with coiled-coil domains and ankyrin repeats	Q9BZF9	34
CA172/KDF1	Keratinocyte differentiation factor 1	Q8NAX2	56
IFFO1*	Intermediate filament family orphan 1	Q0D2I5	89
Ion channel anchoring proteins (postsynaptic density)
SHAN1/Shank1	SH3 and multiple ankyrin repeat domains protein 1	Q9Y566	48	known positive
GRD2I	Delphilin	A4D2P6	98
Beta-amyloid precursor protein (β-APP) binding vesicular transport adaptors
JIP1	C-Jun-amino-terminal kinase-interacting protein 1	Q9UQF2	4	known positive
APBA2/Mint2	Amyloid beta A4 precursor protein-binding family A member 2	Q99767	10	novel positive (cell level)
JIP2	C-Jun-amino-terminal kinase-interacting protein 2	Q13387	26, 75	known positive
Rho family small GTPase exchange factors (GEFs) and GTPase activators (GAPs)
DOCK7	Dedicator of cytokinesis protein 7	Q96N67	5	novel positive (fragment level)
MYO9B	Unconventional myosin-IXb	Q13459	7	known positive
DOCK5	Dedicator of cytokinesis protein 5	Q9H7D0	12	novel positive (fragment level)
JIP3*	C-Jun-amino-terminal kinase-interacting protein 3	Q9UPT6	16	known positive
JIP4*	C-Jun-amino-terminal kinase-interacting protein 4	O60271	37	homologous to a known positive (JIP3)
TAGAP	T-cell activation Rho GTPase-activating protein	Q8N103	71	known positive
RHG31/ARHGAP31	Rho GTPase-activating protein 31	Q2M1Z3	13, 55
RHG29/ARHGAP29	Rho GTPase-activating protein 29	Q52LW3	53
ARHG5/ARHGEF5	Rho guanine nucleotide exchange factor 5	Q12774	67
FGD1	FYVE, RhoGEF and PH domain-containing protein 1	P98174	87
Rab family small GTPase binding proteins
MADD	MAP kinase-activating death domain protein	Q8WXG6	14	novel positive (fragment level)
RUSC2	Iporin	Q8N2Y8	68	known positive
Phosphatidyl-inositol binding proteins
SAC2/INPP5F	Phosphatidylinositide phosphatase SAC2	Q9Y2H2	20	novel positive (fragment level)
PRAM	PML-RARA-regulated adapter molecule 1	Q96QH2	81
Receptor-associated signalling adaptors
IRS2	Insulin receptor substrate 2	Q9Y4H2	15	homologous to a known positive (IRS1)
IRS1	Insulin receptor substrate 1	P35568	23	known positive
SH2B1	SH2B adapter protein 1	Q9NRF2	69
Protein kinases
BMPR2	Bone morphogenetic protein receptor type-2	Q13873	1, 2	known positive
M3K10/MLK2	Mitogen-activated protein kinase kinase kinase 10	Q02779	22	novel positive (fragment level)
MRCKG/CDC42BPG	Myotonic dystrophy protein kinase-like gamma	Q6DT37	36
TTBK1	Tau-tubulin kinase 1	Q5TCY1	95
Protein phosphatases
DUS10/MKP5	Dual specificity protein phosphatase 10	Q9Y6W6	6	novel positive (cell level)
PTN12	Tyrosine-protein phosphatase non-receptor type 12	Q05209	100
Ubiquitin conjugating enzymes (E3 & E4)
UBE4B	Ubiquitin conjugation factor E4 B	O95155	40
HECW1	E3 ubiquitin-protein ligase HECW1	Q76N89	91
Beta-catenin degradation complex members
APC2	Adenomatous polyposis coli protein 2	O95996	27	novel positive (fragment level)
AMER1	APC membrane recruitment protein 1	Q5JTC6	99
Mitochondrial gatekeepers (Bcl2-like proteins)
Mcl1	Induced myeloid leukemia cell differentiation protein Mcl-1	Q07820	30
B2L12	Bcl-2-like protein 12	Q9HB09	84
Transcription factors
ATF2	Cyclic AMP-dependent transcription factor ATF-2	P15336	9	novel positive (fragment level)
ATF7	Cyclic AMP-dependent transcription factor ATF-7	P17544	11	known positive
ELK1	ETS domain-containing protein Elk-1	P19419	33	known positive
ELK3	ETS domain-containing protein Elk-3	P41970	43	homologous to a known positive (ELK1)
ELK4	ETS domain-containing protein Elk-4	P28324	61	homologous to a known positive (ELK1)
CDX1	Homeobox protein CDX-1	P47902	51
ZBT12	Zinc finger and BTB domain-containing protein 12	Q9Y330	54
ADNP2	ADNP homeobox protein 2	Q6IQ32	73
OLIG1	Oligodendrocyte transcription factor 1	Q8TAK6	85
Transcriptional co-activators & co-repressors
SIN3A	Paired amphipathic helix protein Sin3a	Q96ST3	44
PRGC1/PPARGC1A	Peroxisome proliferator-activated receptor gamma coactivator 1-alpha	Q9UBK2	8	novel positive (fragment level)
PRGC2/PPARGC1B	Peroxisome proliferator-activated receptor gamma coactivator 1-beta	Q86YN6	97
TCP1L	T-complex protein 10A homolog 2	Q8TDR4	94
Chromatin remodelling protein complex members
CHD7	Chromodomain-helicase-DNA-binding protein 7	Q9P2D1	19
SRCAP	Helicase SRCAP	Q6ZRS2	42
ASH1L	Histone-lysine N-methyltransferase ASH1L	Q9NR48	90
RNA binding proteins
GEMI5	Gem-associated protein 5	Q8TEQ6	41
RL23A	60S ribosomal protein L23a	P62750	74
GPTC2*	G patch domain-containing protein 2	Q9NW75	65
DHX8	ATP-dependent RNA helicase DHX8	Q14562	50
SBP2L	Selenocysteine insertion sequence-binding protein 2-like	Q93073	72
Orphans (Unknown & Categories with 1 member only)
Cell-cell adhesion proteins
CAD12	Cadherin-12	P55289	93
Zonula occludens protein complex members
TJAP1	Tight junction-associated protein 1	Q5JTD0	60
Endosomal adaptors
STON1	Stonin-1	Q9Y6Q2	78
Nuclear lamina components
MLIP	Muscular LMNA-interacting protein	Q5VWP3	86
Sterol transfer proteins
OSBL9	Oxysterol-binding protein-related protein 9	Q96SU4	62
Protein kinase A anchoring proteins
MYOME	Myomegalin	Q5VU43	57
cAMP phosphodiestherases
PDE4B	cAMP-specific 3',5'-cyclic phosphodiesterase 4B	Q07343	32	novel positive (fragment level)
SUMO conjugating enzymes (E3)
ZMIZ1	Zinc finger MIZ domain-containing protein 1	Q9ULJ6	38
GPCR-type (7 transmembrane) receptors
NPFF1	Neuropeptide FF receptor 1	Q9GZQ6	59
Ca2+ binding proteins
C2C2L*	C2 domain-containing protein 2-like	O14523	66
Ion channels
CAC1C/CACNA1C	Voltage-dependent L-type calcium channel subunit alpha-1C	Q13936	70
Unknown function (at molecular level)
3BP5	SH3 domain-binding protein 5	O60239	3	known positive
CA127	Uncharacterized protein C1orf127	Q8N9H9	18
CF222	Uncharacterized protein C6orf222	P0C671	21
CB053/PRR30	Proline-rich protein 30	Q53SZ7	24
YU008	Putative uncharacterized protein ENSP00000401716	A8MWP4	25
CP081	Putative uncharacterized protein encoded by LINC00304	Q8N9R0	28
RB8NL	RBBP8 N-terminal-like protein	Q8NC74	35
K1522	Uncharacterized protein KIAA1522	Q9P206	47
GRAMD3	GRAM domain-containing protein 3	Q96HH9	63
K1671	Uncharacterized protein KIAA1671	Q9BY89	64
YF006	Putative uncharacterized protein FLJ36797	Q8N9P0	80
NCKP5	Nck-associated protein 5	O14513	88
QRIC1_HUMAN	Glutamine-rich protein 1	Q2TAL8	96
Erroneous hits
MUC16	Mucin-16	Q8WXI7	46	Motif located extrcellularly, prediction error
VWA3A	von Willebrand factor A domain-containing protein 3A	A6NCI4	58	Motif located extrcellularly, prediction error
ASPH1	Aspartate beta-hydroxylase domain-containing protein 1	Q5U4P2	83	Motif located in a lumenal compartment, prediction error
Keys & footnotes
Color codes:
Cytoskeletal regulation, adhesion & vesicular transport
Generic cellular signalling
Gene expression, transcription, translation & genome maintenance
Miscellaneous other processes
Cannot be classified
* These annotations are based on sequence homology to proteins with well-known function
Total: 100 motifs in 96 proteins
Total successfully clustered: 69 proteins (71.9%)
Cytoskeletal regulation, adhesion & vesicular transport: 34 (31 clustered)		35.4% (44.9% of clustered)
Miscellanous other processes: 2 (0 clustered)		2.1% (0% of clustered)
Generic signalling: 23 (17 clustered)		24.0% (24.6% of clustered)
Of these, protein phosphorylation & ubiquitinylation: 11 (10 clustered)		11.4% (14.5% of clustered)
Gene expression, transcription & translation: 21 (21 clustered)		21.9% (30.4% of clustered)
Unknown or not assessable: 16		Total: 16.7%

## Sheet: JIP1 class - high level
Short name	Detailed protein name	Protein ID	#	Experimental confirmation (when available)
Clusters (Categories with >1 members)
Wnt signalling, morphogenesis
APC2	Adenomatous polyposis coli protein 2	O95996	27	novel positive (fragment level)
AMER1	APC membrane recruitment protein 1	Q5JTC6	99
Neuronal development, synaptogenesis
JIP1	C-Jun-amino-terminal kinase-interacting protein 1	Q9UQF2	4	known positive
DOCK7	Dedicator of cytokinesis protein 7	Q96N67	5	novel positive (fragment level)
APBA2/Mint2	Amyloid beta A4 precursor protein-binding family A member 2	Q99767	10	novel positive (fragment level)
JIP3	C-Jun-amino-terminal kinase-interacting protein 3	Q9UPT6	16	known positive
JIP2	C-Jun-amino-terminal kinase-interacting protein 2	Q13387	26, 75	known positive
SHAN1/Shank1	SH3 and multiple ankyrin repeat domains protein 1	Q9Y566	48	known positive
MRCKG	Myotonic dystrophy protein kinase-like gamma	Q6DT37	36
SRCAP	Helicase SRCAP	Q6ZRS2	42
CAMP2/CAMSAP2	Calmodulin-regulated spectrin-associated protein 2	Q08AD1	45
SYNPO	Synaptopodin	Q8N3V7	79
CAMP1/CAMSAP1	Calmodulin-regulated spectrin-associated protein 1	Q5T5Y3	82
TTBK1	Tau-tubulin kinase 1	Q5TCY1	95
GRD2I	Delphilin	A4D2P6	98
Cardiac development & regulation
MYOME	Myomegalin	Q5VU43	57
CAC1C	Voltage-dependent L-type calcium channel subunit alpha-1C	Q13936	70
MLIP	Muscular LMNA-interacting protein	Q5VWP3	86
Vasculogenesis, endothel regulation
BMPR2	Bone morphogenetic protein receptor type-2	Q13873	1, 2	known positive
ZMIZ1	Zinc finger MIZ domain-containing protein 1	Q9ULJ6	38
RHG29/ARHGAP29	Rho GTPase-activating protein 29	Q52LW3	53
AMOL1	Angiomotin-like protein 1	Q8IY63	76
Cell-cell junction maintenance
CAMP3/CAMSAP3	Calmodulin-regulated spectrin-associated protein 3	Q9P1Y5	49
TJAP1	Tight junction-associated protein 1	Q5JTD0	60
CAD12	Cadherin-12	P55289	93
Early embryonic development, mesenchymal migration
RHG31/ARHGAP31	Rho GTPase-activating protein 31	Q2M1Z3	13, 55
FGD1	FYVE, RhoGEF and PH domain-containing protein 1	P98174	87
Podosome formation, Src-dependent cell migration
ARHG5	Rho guanine nucleotide exchange factor 5	Q12774	67
PRAM	PML-RARA-regulated adapter molecule 1	Q96QH2	81
PTN12	Tyrosine-protein phosphatase non-receptor type 12	Q05209	100
Inflammation, immune cell development & activation
MYO9B	Unconventional myosin-IXb	Q13459	7	known positive
DOCK5	Dedicator of cytokinesis protein 5	Q9H7D0	12	novel positive (fragment level)
PDE4B	cAMP-specific 3',5'-cyclic phosphodiesterase 4B	Q07343	32	novel positive (fragment level)
SH2B1	SH2B adapter protein 1	Q9NRF2	69
TAGAP	T-cell activation Rho GTPase-activating protein	Q8N103	71	known positive
Generic (mostly stress-related) MAPK signalling
DUS10/MKP5	Dual specificity protein phosphatase 10	Q9Y6W6	6	novel positive (cell level)
ATF2	Cyclic AMP-dependent transcription factor ATF-2	P15336	9	novel positive (fragment level)
ATF7	Cyclic AMP-dependent transcription factor ATF-2	P17544	11	known positive
M3K10	Mitogen-activated protein kinase kinase kinase 10	Q02779	22	novel positive (fragment level)
ELK1	ETS domain-containing protein Elk-1	P19419	33	known positive
ELK3	ETS domain-containing protein Elk-3	P41970	43	homologous to a known positive (ELK1)
ELK4	ETS domain-containing protein Elk-4	P28324	61	homologous to a known positive (ELK1)
ADNP2	ADNP homeobox protein 2	Q6IQ32	73
Insulin signalling & lipid metabolism
PRGC1	Peroxisome proliferator-activated receptor gamma coactivator 1-alpha	Q9UBK2	8	novel positive (fragment level)
MADD	MAP kinase-activating death domain protein	Q8WXG6	14	novel positive (fragment level)
IRS2	Insulin receptor substrate 2	Q9Y4H2	15	homologous to a known positive (IRS1)
IRS1	Insulin receptor substrate 1	P35568	23	known positive
PRGC2	Peroxisome proliferator-activated receptor gamma coactivator 1-beta	Q86YN6	97
Apoptosis
MCL1	Induced myeloid leukemia cell differentiation protein Mcl-1	Q07820	30	novel positive (fragment level)
UACA	Uveal autoantigen with coiled-coil domains and ankyrin repeats	Q9BZF9	34
B2L12	Bcl-2-like protein 12	Q9HB09	84
Cell cycle control (p53 regulators)
CHD7	Chromodomain-helicase-DNA-binding protein 7	Q9P2D1	19
UBE4B	Ubiquitin conjugation factor E4 B	O95155	40
HECW1	E3 ubiquitin-protein ligase HECW1	Q76N89	91
Ciliogenesis, maintenance of primary cilia
C2CD3	C2 domain-containing protein 3	Q4AC94	29
STIL	SCL-interrupting locus protein	Q15468	77
TILB/LRRC6	Protein tilB homolog	Q86X45	92
Orphans (Unknown & Categories with 1 member only)
Regulation of mitochondrial respiration
3BP5	SH3 domain-binding protein 5	O60239	3	known positive
Akt pathway regulation
SAC2	Phosphatidylinositide phosphatase SAC2	Q9Y2H2	20	novel positive (fragment level)
Smooth muscle development & regulation
SMTL2	Smoothelin-like protein 2	Q2TAL5	31	known positive
Gastrointestinal development
CDX1	Homeobox protein CDX-1	P47902	51
Skin development
CA172/KDF1	Keratinocyte differentiation factor 1	Q8NAX2	56
Glial development
OLIG1	Oligodendrocyte transcription factor 1	Q8TAK6	85
Neurotransmission
NPFF1	Neuropeptide FF receptor 1	Q9GZQ6	59
Endosomal trafficking
JIP4	C-Jun-amino-terminal kinase-interacting protein 4	O60271	37	homologous to a known positive (JIP3)
Exocytosis, vesicular secretion
OSBL9	Oxysterol-binding protein-related protein 9	Q96SU4	62
Splicing factor biogenesis
GEMI5	Gem-associated protein 5	Q8TEQ6	41
mRNA splicing
DHX8	ATP-dependent RNA helicase DHX8	Q14562	50
mRNA translation (generic)
RL23A	60S ribosomal protein L23a	P62750	74
Regulation of selenoprotein expression
SBP2L	Selenocysteine insertion sequence-binding protein 2-like	Q93073	72
Stem cell maintenance
SIN3A	Paired amphipathic helix protein Sin3a	Q96ST3	44
Regulation of cell differentiation (generic)
ASH1L	Histone-lysine N-methyltransferase ASH1L	Q9NR48	90
Spindle formation, cell division
GCP3	Gamma-tubulin complex component 3	Q96CW5	52
Spermatogenesis, meiosis & gamete differentiation
TCP1L/TCP10L	T-complex protein 10A homolog 2	Q8TDR4	94
Unknown (could not be classified)
NHSL2	NHS-like protein 2	Q5HYW2	17, 39
CA127	Uncharacterized protein C1orf127	Q8N9H9	18
CF222	Uncharacterized protein C6orf222	P0C671	21
CB053/PRR30	Proline-rich protein 30	Q53SZ7	24
YU008	Putative uncharacterized protein ENSP00000401716	A8MWP4	25
CP081	Putative uncharacterized protein encoded by LINC00304	Q8N9R0	28
RB8NL	RBBP8 N-terminal-like protein	Q8NC74	35
K1522	Uncharacterized protein KIAA1522	Q9P206	47
ZBTB2	Zinc finger and BTB domain-containing protein 12	Q9Y330	54
GRAM3	GRAM domain-containing protein 3	Q96HH9	63
K1671	Uncharacterized protein KIAA1671	Q9BY89	64
GPTC2	G patch domain-containing protein 2	Q9NW75	65
C2C2L	C2 domain-containing protein 2-like	O14523	66
RUSC2	Iporin	Q8N2Y8	68	known positive
STON1	Stonin-1	Q9Y6Q2	78
YF006	Putative uncharacterized protein FLJ36797	Q8N9P0	80
NCKP5	Nck-associated protein 5	O14513	88
IFFO1	Intermediate filament family orphan 1	Q0D2I5	89
QRIC1	Glutamine-rich protein 1	Q2TAL8	96
Erroneous hits
MUC16	Mucin-16	Q8WXI7	46
VWA3A	von Willebrand factor A domain-containing protein 3A	A6NCI4	58
ASPH1	Aspartate beta-hydroxylase domain-containing protein 1	Q5U4P2	83

## Sheet: NFAT4 class - low level
Short name	Detailed protein name	Protein ID	#	Experimental confirmation (when available)
Clusters (Categories with >1 members)
Actin binding proteins
SVIL	Supervillin	O95425	40
SMTN	Smoothelin	P53814	73
DYST	Dystonin	Q03001	79
Actin filament nucleating proteins
FMN1	Formin 1	Q68DA7	6	novel positive (fragment level)
FHOD3	Formin-homology domain protein 3	Q2V2M9	8	novel positive (fragment level)
Microtubule binding proteins
CCSE1/CCSER1	Coiled-coil serine rich protein 1	Q9C0I3	11	novel positive (fragment level)
DYH12/DNAH12	Dynenin heavy chain 12	Q6ZR08	33	novel positive (fragment level)
NINL	Ninein-like protein	Q9Y2I6	18
NAV1	Neuron navigator 1	Q8NEY1	37
KI26B	Kinesin-like protein 26 B	Q2KJY2	63
NAV3	Neuron navigator 3	Q8IVL0	72
FNBP1	Formin-binding protein 1	Q96RU3	84
Centrosomal, centriolar or ciliary proteins
TACC3	Transforming acidic coiled-coil protein 3	Q9Y6A5	20	weak binder (fragment level)
CJ090	Centrosomal protein C10orf90	Q96M02	14
ALMS1	Alstrom syndrome protein 1	Q8TCU4	22
TACC2	Transforming acidic coiled-coil protein 2	O95359	27
TM237	Transmembrane protein 237	Q96Q45	49
K1731	Centrosomal protein K1731	Q9C0D2	83
Rab family GTPase binding proteins
SYTL1	Synaptotagmin-like protein 1	Q8IYJ3	32
RBNS5	Rabenosyn5	Q9H1K0	39
RBGP1/RABGAP1	Rab GTPase activating protein 1	Q9Y3P9	81
Protein kinases
M3K1/MEKK1	Mitogen-activated protein kinase kinase kinase 1	Q13233	7	novel positive (fragment level)
RIPK2	Receptor-interacting protein kinase 2	O43353	9	novel positive (fragment level)
MP2K4/MKK4	Mitogen-activated protein kinase kinase 4	P45985	10	known positive
MP2K7/MKK7	Mitogen-activated protein kinase kinase 7	O14733	85	known positive
CDK13	Cyclin-dependent kinase 13	Q14004	53
RIPK4	Receptor-interacting protein kinase 4	P57078	89
ALPK3	Alpha-protein kinase 3	Q96L96	97
Ubiquitin conjugating enzymes (E3)
HECW2	HECT/WW domain containing protein 2	Q9P2P5	28
SOCS5	Suppressor of cytokine signalling 5	O75159	46
RN181	E3 ubiquitin ligase RN181	Q9P0P0	77
RNF31	E3 ubiquitin ligase RNF31	Q96EP0	96
Transcription factors
NFAC3/NFAT4	Nuclear factor of activated T-cells 4	Q12968	1	known positive
TSH3/TSHZ3	Teashirt homolog 3	Q63HK5	4	novel positive (fragment level)
JUN/c-Jun	Transcription factor AP1	P05412	12	known positive
ZN469*	Zinc finger protein 469	Q96JG9	16
CREB5	Cyclic AMP-responsive element-binding protein 5	Q02930	17	homologous to a known positive (ATF2)
JUND	Transcription factor Jun-D	P17535	30	known positive
TFEB	Transcription factor EB	P19484	31
MYT1L1	Myelin transcription factor 1-like protein	Q9UL68	47
ZN292*	Zinc finger protein 292	O60281	50
ATF7	Cyclic AMP-dependent transcription factor ATF-7	P17544	53	homologous to a known positive (ATF2)
HSF4	Heat shock factor 4	Q9ULV5	58	homologous to a known positive (HSF1)
ZKSC5*	Zinc finger protein with KRAB and SCAN domains 5	Q9Y2L8	69
AKNA	AT-hook-containing transcription factor	Q7Z591	71, 82
ZN516*	Zinc finger protein 516	Q92618	86
RFX5	DNA-binding protein RFX5	P48382	95
FOXM1	Forkhead-box protein M1	Q08050	98
Transcriptional co-activators & co-repressors
KANK2	KN motif and ankyrin repeat domain-containing protein	Q63ZY3	5	novel positive (fragment level)
MBB1A	Myb-binding protein 1A	Q9BQG0	35
Chromatin remodelling protein complex members
VPS72*	Vacuolar protein sorting-associated protein 72 homolog	Q15906	21
RBBP5	Retinoblastoma-binding protein 5	Q15291	42
BAHC1/BAHCC1*	BAH and coiled-coil domain containing protein 1	Q9P281	54
ELP5	Elongator complex protein 5	Q8TE02	68
BRDT	Bromodomain testis-specific protein	Q58F21	87
CBX6	Chromobox protein homolog 6	O95503	99
EP400	E1A-binding protein p400	Q96L91	100
RNA binding proteins
DX26B*	Protein DDX26B	Q5JSJ4	23
DDX42	ATP-dependent RNA helicase DDX42	Q86XP3	62
TISD/ZFP36L2	Zinc finger protein 36, C3H1-type like 2	P47974	76
NUD17*	Nucleoside diphosphate-linked moiety X motif 17	P0C025	90
CDC5L	Cell division cycle 5-like protein	Q99459	91
Orphans (Unknown & Categories with 1 member only)
Kinesin-associated transport adaptors
SYBU	Syntabulin	Q9NX95	24
Arf-family small GTPase binding proteins
MYBPP/AMAP1	MYCBP-associated protein	Q8TBZ2	52
Cell-cell adhesion proteins (synaptic cell-cell adhesion)
LRFN2	Leucine-rich repeat and fibronectin type-III domain-containing protein 2	Q9ULH4	61
BLOC-1 complex members (vesicular sorting proteins)
BL1S3	Biogenesis of lysosome-related organelles complex 1 subunit 3	Q6QNY	70
USH2 complex members (stereocilial proteins)
PDZD7	PDZ-domain containing protein 7	Q9H5P4	43
Connexin partner proteins (gap junction proteins)
CNST	Consortin	Q6PJW8	51
Nucleopore complex proteins
NPAP1	Nuclear pore-associated protein 1	Q9NZP6	66
Enamel proteins
FA83H	Protein FAM83H	Q6ZRV2	41
Protein kinase A anchoring proteins
AKAP6/mAKAP	A-kinase anchoring protein 6	Q13023	2	known positive
Beta-catenin degradation complex members
APC2	Adenomatous polyposis coli 2	O95996	19
SMAD partner proteins
ZFYV9/SARA	Zinc finger FYVE-domain containing protein 9	O95405	36
Ion channels
CAC1H/CACNA1H	Voltage-dependent T-type calcium channel subunit alpha-1H	O95180	38
GPCR-type (7 transmembrane) receptors
PTH1R	Parathyroid hormone/parathyroid hormone-related peptide receptor	Q03431	55
Rap GTPase binding proteins
SIPA1	Signal-induced proliferation-associated protein 1	Q96FS4	56
KIBRA-like proteins (Hippo pathway regulators)
WWC3	Protein WWC3	Q9ULE0	75
Ribosome assembly complexes
GTPBA	GTP-binding protein 10	A4D1E9	67
BRCA1 complex members (DNA repair complexes)
BABA1	BRISC and BRCA1-A complex member 1	Q9NWV8	60
Cajal body components (snRNP assembly)
COIL	Coilin	P38432	94
Unknown function (at molecular level)
MABP1	MAPK-binding protein 1	O60336	3	homologous to a known positive (WDR62)
WDR62	WD40 repeat domain containing protein 62	O43379	13	known positive
F122A	Protein FAM122A	Q96E09	45
CT078	Putative uncharacterized protein C20orf78	Q9BR46	15
CJ071	Uncharacterized protein C10orf71	Q711Q0	25
CK063	Uncharacterized protein C11orf63	Q6NUN7	29
WDR66	WD40 repeat domain containing protein 66	Q8TBY9	34
CC183	Coiled-coil domain-containing protein 183	Q5T5S1	44
CA105	Uncharacterized protein C1orf105	O95561	48
ZFAN4	AN1-type zinc finger protein 4	Q86XD8	59
NCKP5	Nck-associated protein 5	O14513	64
CDAN1	Codanin 1	Q8IWY9	65
RUIT1	Putative uncharacterized protein encoded by RUNX1-IT1	Q9H7H1	74
CL040	Uncharacterized protein C12orf40	Q86WS4	78
ZBBX	Zinc finger B-box domain-containing protein 1	A8MT70	80
CB068	UPF0561 protein C2orf68	Q2NKX9	88
CA167	Uncharacterized protein C1orf167	Q5SNV9	92
CSAS1	Putative uncharacterized protein CIRBP-AS1	Q8TBR5	93
Erroneous hits
PCSK6	Proprotein convertase subtilisin/kexin type 6	P29122	26	Motif located extrcellularly, prediction error
Keys & footnotes
Color codes:
Cytoskeletal regulation, adhesion & vesicular transport
Generic cellular signalling
Gene expression, transcription, translation & genome maintenance
Miscellaneous other processes
Cannot be classified
* These annotations are based on sequence homology to proteins with well-known function
Total: 100 motifs in 99 proteins
Total successfully clustered: 62 proteins (62.6%)
Cytoskeletal regulation, adhesion & vesicular transport: 27 (21 clustered)		27.3% (33.9% of clustered)
Miscellanous other processes: 2 (0 clustered)		2.0% (0% of clustered)
Generic signalling: 18 (11 clustered)		18.2% (17.7% of clustered)
Of these, protein phosphorylation & ubiquitinylation: 13 (11 clustered)		13.1% (17.7% of clustered)
Gene expression, transcription, translation & genome maintenance: 33 (30 clustered)		33.3% (48.4% of clustered)
Unknown or not assessable: 19		Total: 19.2%

## Sheet: NFAT4 class - high level
Short name	Detailed protein name	Protein ID	#	Experimental confirmation (when available)
Clusters (Categories with >1 members)
Early embryonic development
NFAC3/NFAT4	Nuclear factor of activated T-cells 4	Q12968	1	known positive
RBBP5	Retinoblastoma-binding protein 5	Q15291	42
CBX6	Chromobox protein homolog 6	O95503	99
Neuronal development, synaptogenesis
WDR62	WD40 repeat domain containing protein 62	O43379	13	known positive
SYBU	Syntabulin	Q9NX95	24
NAV1	Neuron navigator 1	Q8NEY1	37
MYT1L	Myelin transcription factor 1-like protein	Q9UL68	47
LRFN2	Leucine-rich repeat and fibronectin type-III domain-containing protein 2	Q9ULH4	61
NAV3	Neuron navigator 3	Q8IVL0	72
DYST	Dystonin	Q03001	79
Cardiac development & regulation
AKAP6	A-kinase anchoring protein 6	Q13023	2	known positive
FHOD3	Formin-homology domain protein 3	Q2V2M9	8	novel positive (fragment level)
CAC1H/CACNA1H	Voltage-dependent T-type calcium channel subunit alpha-1H	O95180	38
ALPK3	Alpha-protein kinase 3	Q96L96	97
Smooth muscle development & regulation
SVIL	Supervillin	O95425	40
SMTN	Smoothelin	P53814	73
Ureteric development
TSH3/TSHZ3	Teashirt homolog 3	Q63HK5	4	novel positive (fragment level)
KI26B	Kinesin-like protein 26 B	Q2KJY2	63
Skin development
KANK2	KN motif and ankyrin repeat domain-containing protein	Q63ZY3	5	novel positive (fragment level)
RIPK4	Receptor-interacting protein kinase 4	P57078	89
Haematopoesis
CDAN1	Codanin 1	Q8IWY9	65
TISD/ZFP36L2	Zinc finger protein 36, C3H1-type like 2	P47974	76
Inflammation, immune cell development & activation
MABP1	MAPK-binding protein 1	O60336	3	homologous to a known positive (WDR62)
RIPK2	Receptor-interacting protein kinase 2	O43353	9	novel positive (fragment level)
SYTL1	Synaptotagmin-like protein 1	Q8IYJ3	32
SOCS5	Suppressor of cytokine signalling 5	O75159	46
MYBPP/AMAP1	MYCBP-associated protein	Q8TBZ2	52
RFX5	DNA-binding protein RFX5	P48382	95
RNF31	E3 ubiquitin ligase RNF31	Q96EP0	96
AKNA	AT-hook-containing transcription factor	Q7Z591	71, 82
Generic (mostly stress-related) MAPK signalling
M3K1/MEKK1	Mitogen-activated protein kinase kinase kinase 1	Q13233	7	novel positive (fragment level)
MP2K4	Mitogen-activated protein kinase kinase 4	P45985	10	known positive
JUN/c-Jun	Transcription factor AP1	P05412	12	known positive
CREB5	Cyclic AMP-responsive element-binding protein 5	Q02930	17	homologous to a known positive (ATF2)
JUND	Transcription factor Jun-D	P17535	30	known positive
ATF7	Cyclic AMP-dependent transcription factor ATF-7	P17544	53	homologous to a known positive (ATF2)
HSF4	Heat shock factor 4	Q9ULV5	58	homologous to a known positive (HSF1)
MP2K7	Mitogen-activated protein kinase kinase 7	O14733	85	known positive
Regulation of cell proliferation
SIPA1	Signal-induced proliferation-associated protein 1	Q96FS4	56
RN181	E3 ubiquitin ligase RN181	Q9P0P0	77
Cell cycle control
HECW2	HECT/WW domain containing protein 2	Q9P2P5	28
MBB1A	Myb-binding protein 1A	Q9BQG0	35
DNA transcription, mRNA elongation (generic)
CDK13	Cyclin-dependent kinase 13	Q14004	57
ELP5	Elongator complex protein 5	Q8TE02	68
DNA repair
BABA1	BRISC and BRCA1-A complex member 1	Q9NWV8	60
FOXM1	Forkhead-box protein M1	Q08050	98
EP400	E1A-binding protein p400	Q96L91	100
mRNA splicing (generic)
DDX42	ATP-dependent RNA helicase DDX42	Q86XP3	62
CDC5L	Cell division cycle 5-like protein	Q99459	91
Splicing factor biogenesis
DX26B	Protein DDX26B	Q5JSJ4	23
COIL	Coilin	P38432	94
Cell division, spindle formation
CCSE1	Coiled-coil serine rich protein 1	Q9C0I3	11	novel positive (fragment level)
NINL	Ninein-like protein	Q9Y2I6	18
TACC3	Transforming acidic coiled-coil protein 3	Q9Y6A5	20
TACC2	Transforming acidic coiled-coil protein 2	O95359	27
Ciliogenesis, maintenance of primary cilia
CJ090	Centrosomal protein C10orf90	Q96M02	14
ALMS1	Alstrom syndrome protein 1	Q8TCU4	22
DYH12/DNAH12	Dynenin heavy chain 12	Q6ZR08	33	novel positive (fragment level)
TM237	Transmembrane protein 237	Q96Q45	49
RBGP1	Rab GTPase activating protein 1	Q9Y3P9	81
K1731	Centrosomal protein K1731	Q9C0D2	83
Receptor endocytosis
ZFYV9/SARA	Zinc finger FYVE-domain containing protein 9	O95405	36
RBNS5	Rabenosyn5	Q9H1K0	39
FNBP1	Formin-binding protein 1	Q96RU3	84
Orphans (Unknown & Categories with 1 member only)
Embryonic development, mesenchymal migration
FMN1	Formin 1	Q68DA7	6	novel positive (fragment level)
Wnt signalling, morphogenesis
APC2	Adenomatous polyposis coli 2	O95996	19
Corneal development
ZN469	Zinc finger protein 469	Q96JG9	16
Osteogenesis & bone remodelling
PTH1R	Parathyroid hormone/parathyroid hormone-related peptide receptor	Q03431	55
Amelogenesis, tooth development
FA83H	Protein FAM83H	Q6ZRV2	41
Stereocilia generation (inner ear hair cells)
PDZD7	PDZ-domain containing protein 7	Q9H5P4	43
Regulation of gap junctions
CNST	Consortin	Q6PJW8	51
Melanosome biogenesis
BL1S3	Biogenesis of lysosome-related organelles complex 1 subunit 3	Q6QNY0	70
Hippo signlalling
WWC3	Protein WWC3	Q9ULE0	75
Autophagy
TFEB	Transcription factor EB	P19484	31
Nucleo-cytoplasmic transport
NPAP1	Nuclear pore-associated protein 1	Q9NZP6	66
Ribosome maturation (mitochondrial)
GTPBA	GTP-binding protein 10	A4D1E9	67
Spermatogenesis, meiosis & gamete differentiation
BRDT	Bromodomain testis-specific protein	Q58F21	87
mRNA cap modification (generic translational regulation)
NUD17	Nucleoside diphosphate-linked moiety X motif 17	P0C025	90
Unknown (could not be classified)
CT078	Putative uncharacterized protein C20orf78	Q9BR46	15
VPS72	Vacuolar protein sorting-associated protein 72 homolog	Q15906	21
CJ071	Uncharacterized protein C10orf71	Q711Q0	25
CK063	Uncharacterized protein C11orf63	Q6NUN7	29
WDR66	WD40 repeat domain containing protein 66	Q8TBY9	34
CC183	Coiled-coil domain-containing protein 183	Q5T5S1	44
F122A	Protein FAM122A	Q96E09	45
CA105	Uncharacterized protein C1orf105	O95561	48
ZN292	Zinc finger protein 292	O60281	50
BAHC1/BAHCC1*	BAH and coiled-coil domain containing protein 1	Q9P281	54
ZFAN4	AN1-type zinc finger protein 4	Q86XD8	59
NCKP5	Nck-associated protein 5	O14513	64
ZKSC5	Zinc finger protein with KRAB and SCAN domains 5	Q9Y2L8	69
RUIT1	Putative uncharacterized protein encoded by RUNX1-IT1	Q9H7H1	74
CL040	Uncharacterized protein C12orf40	Q86WS4	78
ZBBX	Zinc finger B-box domain-containing protein 1	A8MT70	80
ZN516	Zinc finger protein 516	Q92618	86
CB068	UPF0561 protein C2orf68	Q2NKX9	88
CA167	Uncharacterized protein C1orf167	Q5SNV9	92
CSAS1	Putative uncharacterized protein CIRBP-AS1	Q8TBR5	93
Erroneous hits
PCSK6	Proprotein convertase subtilisin/kexin type 6	P29122	26	Motif located extrcellularly, prediction error

## Sheet: Greater MEF2A class - low level
Short name	Detailed protein name	Protein ID	#	Experimental confirmation (when available)
Clusters (Categories with >1 members)
Actin binding proteins
RAI14	Ankycorbin	Q9P0K7	55
GA2L3	GAS2-like protein 3	Q86XJ1	75
Centrosomal, centriolar or ciliary proteins
SPAG5	Sperm-associated antigen 5	Q96R06	46
F110A	Protein FAM110A	Q9BQ89	71
Cortex adhaerens complex (cell-cell junctions)
AHNK	Neuroblast differentiation-associated protein AHNAK	Q09666	19, 35, 56, 69, 88, 93
PRAX	Periaxin	Q9BXM0	72
Miscellaneous cell-cell adhesion proteins
DLGP5	Disks large-associated protein 5	Q15398	32
TUTLB	Protein turtle homolog B	Q9UPX0	54
E41L5/MOE	Band 4.1-like protein 5	Q9HCM4	64
Rho family small GTPase binding proteins
PKHG5	Pleckstrin homology domain-containing family G member 5	O94827	91
JIP3*	C-Jun-amino-terminal kinase-interacting protein 3	Q9UPT6	83
ARG28/ARHGEF28	Rho guanine nucleotide exchange factor 28	Q8N1W1	100
Ectodmain shedding protease regulators (ADAM partners)
RHDF2/iRhom2	Inactive rhomboid protease 2	Q6PJF5	90	novel positive (fragment level)¹
RHDF1/iRhom1	Inactive rhomboid protease 1	Q96CC6	51, 84	novel positive (cell level)¹
SPD2A/TKS5	SH3 and PX domain-containing protein 2A	Q5TCZ1	82
Ion channels & associated subunits
CAC1G	Voltage-dependent T-type calcium channel subunit alpha-1G	O43497	96	novel positive (fragment level)²
UNC80	Protein unc-80 homolog	Q8N2C7	97
CNKR3	Connector enhancer of kinase suppressor of ras 3	Q6P9H4	25
Receptor-associated signalling adaptors
GAB3	GRB2-associated binder 3	Q8WWW8	4	novel positive (fragment level)
TAB1	TGF-beta-activated kinase 1 and MAP3K7-binding protein 1	Q15750	99	known positive³
SRBS1	Sorbin and SH3 domain-containing protein 1	Q9BX66	28
EFS	Embryonal Fyn-associated substrate	O43281	74
Protein kinases
KSR2	Kinase suppressor of Ras 2	Q6VAB6	1	novel positive (fragment level)
RIPK2	Receptor-interacting protein kinase 2	O43353	10	novel positive (fragment level)
MP2K4/MKK4	Mitogen-activated protein kinase kinase 4	P45985	9	known positive
MP2K6/MKK6	Mitogen-activated protein kinase kinase 6	P52564	12	known positive
LMTK1	Serine/threonine-protein kinase LMTK1	Q6ZMQ8	52
TTBK1	Tau-tubulin kinase 1	Q5TCY1	86
Cyclin-dependent kinase regulatory subunits (cyclins & relatives)
SPDYA	Speedy protein A	Q5MJ70	81
CCNT2	Cyclin-T2	O60583	11	novel positive (fragment level)
Adenosine 5' monophosphate (AMP) binding proteins
AAKG2	5'-AMP-activated protein kinase subunit gamma-2	Q9UGJ0	15	novel positive (cell level)
AMPD3	AMP deaminase 3	Q01432	3	novel positive (fragment level)
Ubiquitin conjugating enzymes (E3)
FXL17	F-box/LRR-repeat protein 17	Q9UF56	45
SHRPN	Sharpin	Q9H0F6	44
Transcription factors
TSH3/TSHZ3	Teashirt homolog 3	Q63HK5	2	novel positive (fragment level)
MEF2C	Myocyte-specific enhancer factor 2C	Q06413	5	known positive
KLF3	Krueppel-like factor 3	P57682	6	novel positive (fragment level)
MEF2A	Myocyte-specific enhancer factor 2A	Q02078	7	known positive
JAZF1	Juxtaposed with another zinc finger protein 1	Q86VZ6	8	novel positive (fragment level)
SOX18	Transcription factor SOX-18	P35713	18
ZN609	Zinc finger protein 609	O15014	20
SP20H	Transcription factor SPT20 homolog	Q8NEM7	34
HESX1	Homeobox expressed in ES cells 1	Q9UBX0	50
MYBB/MYBL2	Myb-related protein B	P10244	53
ZN608	Zinc finger protein 608	Q9ULD9	57
TBX19	T-box transcription factor TBX19	O60806	58
FOXP1	Forkhead box protein P1	Q9H334	59
ZNF81*	Zinc finger protein 81	P51508	77
RX	Retinal homeobox protein Rx	Q9Y2V3	92
Transcriptional co-activators & co-repressors
WIZ	Protein Wiz	O95785	26
MBB1A	Myb-binding protein 1A	Q9BQG0	38
ARI4A	AT-rich interactive domain-containing protein 4A	P29374	42
Chromatin remodelling protein complex members
INO80	DNA helicase INO80	Q9ULG1	13	novel positive (fragment level)
KMT2C/MLL3	Histone-lysine N-methyltransferase 2C	Q8NEZ4	14, 70	novel positive (fragment level)
GSE1	Genetic suppressor element 1	Q14687	33
SATB2	Special AT-rich sequence-binding protein 2	Q9UPW6	29
KMT2A/MLL1	Histone-lysine N-methyltransferase 2A	Q03164	76, 94
EP400	E1A-binding protein p400	Q96L91	43
TET1	Methylcytosine dioxygenase TET1	Q8NFU7	30
SSRP1	FACT complex subunit SSRP1	Q08945	16
RTEL1	Regulator of telomere elongation helicase 1	Q9NZ71	23
SWI5	DNA repair protein SWI5 homolog	Q1ZZU3	78
RNA binding proteins
CMTR1	Cap-specific mRNA (nucleoside-2'-O-)-methyltransferase 1	Q8N1G2	80
RBM25	RNA-binding protein 25	P49756	79
PRP6	Pre-mRNA-processing factor 6	O94906	73
GPTC2*	G patch domain-containing protein 2	Q9NW75	68
DX26B	Protein DDX26B	Q5JSJ4	41
Orphans (Unknown & Categories with 1 member only)
Microtubule-associated proteins
KI26B	Kinesin-like protein KIF26B	Q2KJY2	27
Miscellaneous cytoskeletal proteins
NHSL1*	NHS-like protein 1	Q5SYE7	66
Peroxisomal proteins
SZT2	Seizure threshold 2 protein homolog	Q5T011	22
Nucleopore complex proteins
NPAP1	Nuclear pore-associated protein 1	Q9NZP6	60
Synaptonemal complex members (meiosis)
SYCP2	Synaptonemal complex protein 2	Q9BX26	67
PKA anchoring proteins
AKAP5	A-kinase anchoring protein 5	P24588	39
SMAD binding proteins
TOB2	Transducer of erbB-2 2	Q14106	36
Ral-family small GTPase binding proteins
RGL3	Ral guanine nucleotide dissociation stimulator-like 3	Q3MIN7	31
Rho family GTPases
RHOV	Rho-related GTP-binding protein RhoV	Q96L33	87
SUMO deconjugating enzymes
SENP7	Sentrin-specific protease 7	Q9BQF6	48
GPCR-type (7 transmembrane) receptors
GP125	Probable G-protein coupled receptor 125	Q8IWK6	61
Phospholipases
PLCH2	1-phosphatidylinositol 4,5-bisphosphate phosphodiesterase eta-2	O75038	89
Ribosome assembly complexes
GTPBA	GTP-binding protein 10	A4D1E9	21
Unknown function (at molecular level)
MICLK	MICAL C-terminal-like protein	Q6ZW33	17
ZC3H1	Zinc finger C3H1 domain-containing protein	O60293	24
F217A	Protein FAM217A	Q8IXS0	37
CCD71	Coiled-coil domain-containing protein 71	Q8IV32	40
CK063	Uncharacterized protein C11orf63	Q6NUN7	47
K1107	Uncharacterized protein KIAA1107	Q9UPP5	49
PRR14	Proline-rich protein 14	Q9BWN1	95
F186A	Protein FAM186A	A6NE01	85
CC74B	Coiled-coil domain-containing protein 74B	Q96LY2	62
CC74A	Coiled-coil domain-containing protein 74A	Q96AQ1	63
K1109	Uncharacterized protein KIAA1109	Q2LD37	65
SKT	Sickle tail protein homolog	Q5T5P2	98
Keys & footnotes
Color codes:
Cytoskeletal regulation, adhesion & vesicular transport
Generic cellular signalling
Gene expression, transcription, translation & genome maintenance
Miscellaneous other processes
Cannot be classified
* These annotations are based on sequence homology to proteins with well-known function
¹ Motif was identified based on its Ste7-type consensus rather than a greater MEF2A type one
² Motif was identified based on its DCC-type consenus rather than a greater MEF2A type one
³ Motif is atypical & known to be supplemented by N-terminal elements outside the canonical D-motif core
Total: 100 motifs in 92 proteins
Total successfully clustered: 67 proteins (62.8%)
Cytoskeletal regulation, adhesion & vesicular transport: 14 (12 clustered)		15.2% (17.9% of clustered)
Miscellanous other processes: 3 (0 clustered)		3.3% (0% of clustered)
Generic cellular signalling: 29 (22 clustered)		31.5% (32.8% of clustered)
Of these, protein phosphorylation & ubiquitinylation: 12 (11 clustered)		13.0% (16.4% of clustered)
Gene expression, transcription, translation & genome maintenance: 34 (33 clustered)		37.0% (49.3% of clustered)
Unknown or not assessable: 12		Total: 13.0%

## Sheet: Greater MEF2A class - high leve
Short name	Detailed protein name	Protein ID	#	Experimental confirmation (when available)
Clusters (Categories with >1 members)
Cell migration
SPD2A/TKS5	SH3 and PX domain-containing protein 2A	Q5TCZ1	82
RHOV	Rho-related GTP-binding protein RhoV	Q96L33	87
Neuronal development & regulation
AHNK	Neuroblast differentiation-associated protein AHNAK	Q09666	19, 35, 56, 69, 88, 93
SZT2	Seizure threshold 2 protein homolog	Q5T011	22
WIZ	Protein Wiz	O95785	26
SATB2	Special AT-rich sequence-binding protein 2	Q9UPW6	29
LMTK1	Serine/threonine-protein kinase LMTK1	Q6ZMQ8	52
TUTLB	Protein turtle homolog B	Q9UPX0	54
FOXP1	Forkhead box protein P1	Q9H334	59
E41L5/MOE	Band 4.1-like protein 5	Q9HCM4	64
NHSL1	NHS-like protein 1	Q5SYE7	66
PRAX	Periaxin	Q9BXM0	72
ZNF81	Zinc finger protein 81	P51508	77
JIP3	C-Jun-amino-terminal kinase-interacting protein 3	Q9UPT6	83
TTBK1	Tau-tubulin kinase 1	Q5TCY1	86
PKHG5	Pleckstrin homology domain-containing family G member 5	O94827	91
ARG28/ARHGEF28	Rho guanine nucleotide exchange factor 28	Q8N1W1	100
Neurotransmission
PLCH2	1-phosphatidylinositol 4,5-bisphosphate phosphodiesterase eta-2	O75038	89
UNC80	Protein unc-80 homolog	Q8N2C7	97
CAC1G	Voltage-dependent T-type calcium channel subunit alpha-1G	O43497	96
Cardiac development & regulation
AMPD3	AMP deaminase 3	Q01432	3	novel positive (fragment level)
AAKG2	5'-AMP-activated protein kinase subunit gamma-2	Q9UGJ0	15	novel positive (cell level)
AKAP5	A-kinase anchoring protein 5	P24588	39
Myogenesis, skeletal muscle developent
MEF2C	Myocyte-specific enhancer factor 2C	Q06413	5	known positive
MEF2A	Myocyte-specific enhancer factor 2A	Q02078	7	known positive
CCNT2	Cyclin-T2	O60583	11	novel positive (fragment level)
Ureteric developent
TSH3/TSHZ3	Teashirt homolog 3	Q63HK5	2	novel positive (fragment level)
KI26B	Kinesin-like protein KIF26B	Q2KJY2	27
Adipogenesis
KLF3	Krueppel-like factor 3	P57682	6	novel positive (fragment level)
TOB2	Transducer of erbB-2 2	Q14106	36
Pituary development
HESX1	Homeobox expressed in ES cells 1	Q9UBX0	50
TBX19	T-box transcription factor TBX19	O60806	58
Inflammation, immune cell development & activation
JAZF1	Juxtaposed with another zinc finger protein 1	Q86VZ6	8	novel positive (fragment level)
RIPK2	Receptor-interacting protein kinase 2	O43353	10	novel positive (fragment level)
ZN609	Zinc finger protein 609	O15014	20
SRBS1	Sorbin and SH3 domain-containing protein 1	Q9BX66	28
SHRPN	Sharpin	Q9H0F6	44
ZN608	Zinc finger protein 608	Q9ULD9	57
EFS	Embryonal Fyn-associated substrate	O43281	74
TAB1	TGF-beta-activated kinase 1 and MAP3K7-binding protein 1	Q15750	99	known positive
Generic (mostly stress-related) MAPK signalling
MP2K4/MKK4	Mitogen-activated protein kinase kinase 4	P45985	9	known positive
MP2K6/MKK6	Mitogen-activated protein kinase kinase 6	P52564	12	known positive
SP20H	Transcription factor SPT20 homolog	Q8NEM7	34
Growth factor secretion control
RHDF1	Inactive rhomboid protease 1	Q96CC6	51, 84	novel positive (cell level)
RHDF2	Inactive rhomboid protease 2	Q6PJF5	90	novel positive (fragment level)
Growth factor signalling
KSR2	Kinase suppressor of Ras 2	Q6VAB6	1	novel positive (cell level)
GAB3	GRB2-associated binder 3	Q8WWW8	4	novel positive (fragment level)
RGL3	Ral guanine nucleotide dissociation stimulator-like 3	Q3MIN7	31
Maintenance of cell differentiation (chromatin-level tumor suppressors)
KMT2C/MLL3	Histone-lysine N-methyltransferase 2C	Q8NEZ4	14, 70	novel positive (fragment level)
TET1	Methylcytosine dioxygenase TET1	Q8NFU7	30
KMT2A/MLL1	Histone-lysine N-methyltransferase 2A	Q03164	76, 94
Cell cycle control
MBB1A	Myb-binding protein 1A	Q9BQG0	38
MYBB/MYBL2	Myb-related protein B	P10244	53
SPDYA	Speedy protein A	Q5MJ70	81
DNA repair
INO80	DNA helicase INO80	Q9ULG1	13	novel positive (fragment level)
EP400	E1A-binding protein p400	Q96L91	43
SENP7	Sentrin-specific protease 7	Q9BQF6	48
SWI5	DNA repair protein SWI5 homolog	Q1ZZU3	78
DNA replication
SSRP1	FACT complex subunit SSRP1	Q08945	16
RTEL1	Regulator of telomere elongation helicase 1	Q9NZ71	23
Cell divison, spindle formation
SPAG5	Sperm-associated antigen 5	Q96R06	46
F110A	Protein FAM110A	Q9BQ89	71
Spermatogenesis, meiosis & gamete differentiation
MICLK	MICAL C-terminal-like protein	Q6ZW33	17
ARI4A	AT-rich interactive domain-containing protein 4A	P29374	42
RAI14	Ankycorbin	Q9P0K7	55
GP125	Probable G-protein coupled receptor 125	Q8IWK6	61
SYCP2	Synaptonemal complex protein 2	Q9BX26	67
mRNA splicing (generic)
PRP6	Pre-mRNA-processing factor 6	O94906	73
RBM25	RNA-binding protein 25	P49756	79
Orphans (Unknown & Categories with 1 member only)
Vascular development
SOX18	Transcription factor SOX-18	P35713	18
Intervertebral disc development
SKT	Sickle tail protein homolog	Q5T5P2	98
Retinal development
RX	Retinal homeobox protein Rx	Q9Y2V3	92
Regulation of renal function
CNKR3	Connector enhancer of kinase suppressor of ras 3	Q6P9H4	25
Ribosome assembly complexes
GTPBA	GTP-binding protein 10	A4D1E9	21
Maintenance of epithelial morphology
DLGP5	Disks large-associated protein 5	Q15398	32
mRNA cap modification (generic translational regulation)
CMTR1	Cap-specific mRNA (nucleoside-2'-O-)-methyltransferase 1	Q8N1G2	80
Unknown (could not be classified)
ZC3H1	Zinc finger C3H1 domain-containing protein	O60293	24
GSE1	Genetic suppressor element 1	Q14687	33
F217A	Protein FAM217A	Q8IXS0	37
DX26B	Protein DDX26B	Q5JSJ4	41
FXL17	F-box/LRR-repeat protein 17	Q9UF56	45
CCD71	Coiled-coil domain-containing protein 71	Q8IV32	40
CK063	Uncharacterized protein C11orf63	Q6NUN7	47
K1107	Uncharacterized protein KIAA1107	Q9UPP5	49
NPAP1	Nuclear pore-associated protein 1	Q9NZP6	60
GPTC2	G patch domain-containing protein 2	Q9NW75	68
PRR14	Proline-rich protein 14	Q9BWN1	95
F186A	Protein FAM186A	A6NE01	85
GA2L3	GAS2-like protein 3	Q86XJ1	75
CC74B	Coiled-coil domain-containing protein 74B	Q96LY2	62
CC74A	Coiled-coil domain-containing protein 74A	Q96AQ1	63
K1109	Uncharacterized protein KIAA1109	Q2LD37	65

## Sheet: Legend
Table EV2. Clustering of best 100 hits for JIP1, NFAT4 and greater MEF2A type motifs
Functional analysis of the best 100 hits provided by a PSSM-based search on the human proteome for the three most common types of MAPK docking motifs. All resulting hits were annotated manually and subsequently clustered in order to yield the analysis presented here. For each protein, two labels were added (representing low level and high level function), resulting in two separate clusterings. Th…
