# Supplementary material for: Systematic discovery of linear binding motifs targeting an ancient protein interaction surface on MAP kinases
Source: Mol Syst Biol. 2015 Nov 4;11(11):837. doi: 10.15252/msb.20156269 (PMC4670726; doi:10.15252/msb.20156269)
Supplement: Supplementary file 5 — Table EV3 [file MSB-11-837-s005.xls]

## Sheet: Summary of evolutionary searche
								Most distant motif matches (examples)
Protein / Motif family	Motif sequence (single human example)	Motif inferred by	Known interactor?	Published motif?	Max taxonomic category	Organism #1	Uniprot-ID #1	Organism #2	Uniprot-ID #2	Organism #3	Uniprot-ID #3	Related proteins with the same motif (in Homo sapiens)	Close paralogs w/o this motif (in Homo sapiens)	Principal evolutionary mechanism	Notes on motif
BMPR2~1	NLPKRPTSLPLNT	Publication	Yes (PMID: 20176805)	Yes (PMID: 20176805)	Metazoa/Bilateria	Strongylocentrotus purpuratus	W4Y968	Tribolium castaneum	D6WRU9	Apis mellifera	A0A087ZTR8	BMPR2	-	Too ancient to be assessable
BMPR2~2	RRAQRPNSLDLSA	Publication+Own experiments	Yes (PMID: 20176805)	Yes (PMID: 20176805)	Vertebrata/Gnathostomata	Danio rerio	F1R413	Lepisosteus oculatus	W5MVP1	Callorhynchus milii	V9KBW6	BMPR2	-	Gradual point mutations
3BP5	PAVVRPGSLDLPS	Publication	Yes (PMID: 12167088)	Yes (PMID: 12167088)	Vertebrata/Osteoichtyes	Oreochromis niloticus	I3JHZ8	Oryzas latipes	H2ML64	Danio rerio	H9GX55	3BP5	3BP5L	Gradual point mutations
JIP1/JIP2	YRPKRPTTLNLFP	Publication	Yes (PMID: 11517249)	Yes (PMID: 15141161)	Chordata	Ciona intestinalis	H2XVM6	Danio rerio	F1QJ54			JIP1, JIP2	-	Gradual point mutations
DOCK7/DOCK6	RSAVRPASLNLNR	Own experiments	No	No	Metazoa/Bilateria	Lottia gigantea	V4AY15	Capitella teleta	N1PBB6			DOCK6, DOCK7	DOCK8	Gradual point mutations	Arthropods lack this motif but it is detected in several Lochotrophozoans. Alignments suggest secondary loss in Ecdysozoa. Also missing from vertebrate DOCK8.
DUSP10 (MKP5)	SRPVRPQDLNLCL	Own experiments	Yes (PMID: 10597297)	No	Metazoa/Bilateria	Crassostrea gigas	K1QUW9	Tribolium castaneum	D6W7T6	Strigamia maritima	T1ITQ4	DUSP10	-	Rapid exonization	An NFAT4/MEF2A-type motif is found in Protostomes. Aligments suggest that these motifs are one and the same, suggesting widespread loss on many lineages.
MYO9B	GQLERPTSLALDS	Publication+Own experiments	Yes	Yes (PMID: 25301550)	Vertebrata/Osteoichtyes	Lepisosteus oculatus	W5M973	Tetraodon nigroviridis	H3DDJ4	Danio rerio	H9GY16	MYO9B	MYO9A	Gradual point mutations
PRGC1	HLQAKPTTLSLPL	Own experiments	No	No	Vertebrata/Gnathostomata	Lepisosteus oculatus	W5N3J8	Oreochromis niloticus	I3JL76	Callorhynchus milii	V9K8I0	PRGC1	PRGC2	Gradual point mutations
ATF2/ATF7 (JIP1-type)	SAIVRPASLQVPN	Publication+Own experiments	Yes (PMID: 10629060)	Yes (PMID: 25301550)	Vertebrata/Osteoichtyes	Danio rerio	F1QIZ9	Takifugu rubripes	H2T248			ATF2, ATF7	CREB5	Gradual point mutations	In this rare case, the motif seemingly emerged in-between the two whole genome duplications within vertebrates. No invertebrate protein carries the motif; it is also lacking on the more distant paralog CREB5.
DOCK5	RKAQRPKSLQLMD	Own experiments	No	No	Vertebrata/Gnathostomata	Danio rerio	F1QAJ9	Oreochromis niloticus	I3JYE2	Callorhynchus milii	V9K7T9	DOCK5	DOCK1	Gradual point mutations
MADD	QKLLRPNSLRLAS	Own experiments	No	No	Vertebrata/Gnathostomata	Danio rerio	E7F6X3	Oreochromis niloticus	I3JER7	Callorhynchus milii	V9KH04	MADD	-	Gradual point mutations
IRS1/IRS2	SRLARPTRLSLGD	Publication+Own experiments	Yes (PMID: 12417588)	Yes (PMID: 12417588)	Vertebrata	Callorhynchus milii	V9KD77	Petromyzon marinus	S4RE44			IRS1, IRS2, IRS4	-	Gradual point mutations
JIP3/JIP4	RRKERPTSLNVFP	Publication+Own experiments	Yes (PMID: 10629060)	Yes (PMID: 10629060)	Vertebrata/Gnathostomata	Latimeria chalumnae	H3AU23	Callorhynchus milii	V9K9M3			JIP3, JIP4	-	Gradual point mutations	Probably secondarily lost in Teleostei, with mutant motifs no longer fitting the consensus of JNKs
SAC2	QTPSRPSQLDVSL	Own experiments	No	No	Vertebrata/Gnathostomata	Ictalurus punctatus	W5UDY2	Callorhynchus milii	V9K876			SAC2	-	Gradual point mutations
M3K10/M3K9	EFPGRPTTLTFAP	Own experiments	No	No	Metazoa/Eumetazoa	Hydra vulgaris	T2MEX1	Crassostrea gigas	K1Q1X5	Strongylocentrotus purpuratus	W4YQW0	M3K9, M3K10	M3K11	Gradual point mutations	The motif appears to be very ancient, but secondarily lost on a number of lineages: Including vertebrate M3K11.
APC2	CGQPRPSRLDLDL	Own experiments	No	No	Vertebrata/Osteoichtyes	Takifugu rubripes	H2SXK3	Xiphophorus maculatus	M3ZEZ7			APC2	APC	Gradual point mutations
MCL1	PLGKRPAVLPLLE	Own experiments	Yes (PMID:12223490)	No	Vertebrata/Osteoichtyes	Oreochromis niloticus	I3JHR5	Xiphophorus maculatus	M4A3H9			MCL1	BCL2, BCL2L1, BAX	Rapid exonization
SMTL2	PPRPRPVSLSLRL	Publication	Yes (PMID: 23981301)	Yes (PMID: 23981301)	Mammalia/Eutheria	Felis catus	M3X1H9	Ailuropoda melanoleuca	G1LKZ2			SMTL2	SMTN, SMTL1	Gradual point mutations
PDE4B/PDE4A/PDE4D	DGISRPTTLPLTT	Own experiments	No	No	Vertebrata/Osteoichtyes	Lepisosteus oculatus	W5MJ19	Takifugu rubripes	H2RR63			PDE4A, PDE4B, PDE4D	PDE4C	Rapid exonization	The motif is subject to alternative splicing: The same isoform can be detected in PDE4A, PDE4B & PDE4C. Not detected with PDE4C.
ELK1/ELK3/ELK4	QKGRKPRDLELPL	Publication+Own experiments	Yes (PMID: 11042694)	Yes (PMID: 11371562)	Metazoa/Bilateria	Crassostrea gigas	K1R3J9	Caenorhabditis briggsae	A8XJ60	Strongylocentrotus purpuratus	Q95UJ1	ELK1, ELK3, ELK4	-	Gradual point mutations	The motif is detected as DCC/Far1-type in Protostomes & basal Deuterostomes. Therefore it is possible that the Vertebrate JIP1-type motif is a derived variant.
SHANK1	SPAPRPSSLPILP	Publication	Yes	Yes (PMID: 25301550)	Vertebrata/Osteoichtyes	Takifugu rubripes	H2SUS6	Oryzias latipes	H2L9D5			SHANK1	SHANK2, SHANK3	Gradual point mutations
RUSC2	SKEQRPTTLPIQP	Publication	Yes	Yes (PMID: 25301550)	Chordata	Branchiostoma floridae	C3ZGE3	Gasterosteus aculeatus	G3PMQ1	Oreochromis niloticus	I3K983	RUSC2	RUSC1	Gradual point mutations	The good quality alignment of Cephalochordate and Human proteins leave no doubt that the lack of motif in RUSC1 paralog is highly likely secondary,
TAGAP	GKTKRPVDLKIKN	Publication	Yes	Yes (PMID: 20865152)	Sarcopterygii	Latimeria chalumnae	H3A9J2	Pelodiscus sinensis	K7FIX9	Chelonia mydas	M7BEN4	TAGAP	RHG20	Gradual point mutations	TAGAP has 3 potential JIP1-type motifs. Only the second motif has been validated. It is detectable as a MEF2A-type motif in many vertebrates, including Sauropsids.
Piccolo/Bassoon	SARTKPTSLPISQ	Publication	Yes	Yes (PMID: 20865152)	Vertebrata/Osteoichtyes	Danio rerio	F1QBP5	Gasterosteus aculeatus	G3PGP8			BSN, PCLO	-	Gradual point mutations
PPM1J/PPM1H	ASFSRPTFLQLSP	Publication	Yes	Yes (PMID: 20865152)	Metazoa	Nematostella vectensis	A7S3F1	Amphimedon queenslandica	I1GIC0	Trichoplax adhaerens	B3RWM4	PPM1J, PPM1H	PPM1M	Gradual point mutations
NFAT4	LERPSRDHLYLPLEP	Publication+Own experiments	Yes (PMID: 9374467)	Yes (PMID: 23047924)	Vertebrata/Gnathostomata	Danio rerio	E7FE12	Tetraodon nigroviridis	H3D1A9			NFAT4	NFAT1, NFAT2, NFAT3	Gradual point mutations
AKAP6	VDPPDRSKLCLVLQS	Publication+Own experiments	Yes	Yes (PMID: 25301550)	Sarcopterygii	Latimeria chalumnae	H3AM35	Xenopus tropicalis	F6QRW6			AKAP6	-	Gradual point mutations
MABP1/WDR62	LALPSRAHLVLDIPK	Publication+Own experiments	Yes (PMID: 10471813)	Yes (PMID: 21749326)	Vertebrata/Osteoichtyes	Danio rerio	F1RAF8					MABP1, WDR62	-	Likely from an earlier domain
TSHZ3	PATRKKASLELELPS	Own experiments	No	No	Vertebrata/Gnathostomata	Danio rerio	E1AZ73	Oreochromis niloticus	I3JW56	Callorhynchus milii	V9K982	TSHZ3	TSHZ1, TSHZ2	Gradual point mutations
KANK2	TAGRGRSELCLDLPD	Own experiments	No	No	Vertebrata/Osteoichtyes	Takifugu rubripes	H2TTX7	Danio rerio	X1WE18			KANK2	KANK1, KANK3, KANK4	Rapid exonization+subsequent mutations	The motif detected in Teleostei is probably a MEF2A-type motif, rather than an NFAT4-type - characteristic of Mammals.
FMN1	REKSNRSELYLDLHP	Own experiments	No	No	Mammalia/Eutheria	Loxodonta africana	G3TGI8	Mus musculus	Q05860			FMN1	FMN2, DIAP1	Gradual point mutations
M3K1	QGDPSKNSMTLDLNS	Own experiments	No	No	Metazoa/Bilateria	Crassostrea gigas	K1Q9R5	Danio rerio	E7FBI5	Lepisosteus oculatus	W5MYG8	M3K1	-	Too ancient to be assessable	The gene might have been deleted in several Arthropod lineages. Although the motifs is not found in Tunicates or Echinodermates, the good alignment of the oyster sequence with the human one hints that the motif is more ancient than suggetsed by non-vertebrate chordate genomes.
FHOD3	SVSRGRADLSLDLTS	Own experiments	No	No	Vertebrata	Oryzias latipes	H2LRZ6	Callorhynchus milii	V9KCY1	Petromyzon marinus	S4RN63	FHOD3	FHOD1, DIAP3	Rapid exonization+subsequent mutations
RIPK2	LCDKKKMELSLNIPV	Own experiments	No	No	Vertebrata/Osteoichtyes	Oreochromis niloticus	I3JX23	Gasterosteus aculeatus	G3PU65			RIPK2	-	Gradual point mutations	The motif seen in Teleostei is a MEF2A-type motif; in contrast to the human one (MEF2A/NFAT4 dual-class)
MP2K4/MP2K7/MP2K6/MP2K2	SMQGKRKALKLNFAN	Publication	Yes	Yes (PMID: 19196711)	Eukaryota	Arabidopsis thaliana	Q9FJV0	Saccharomyces cerevisiae	P16892	Dictyostelium discoideum	Q55CL6	all MP2Ks	-	Too ancient to be assessable	MAP2Ks display a wide variaty of different docking motif types. The greater MEF2A class is the most common, but by no means the only type observable.
ATF2/ATF7/CREB5 (NFAT4-type)	AVHKHKHEMTLKFGP	Publication	Yes (PMID: 7737129)	Yes (PMID: 7737129)	Metazoa	Nematostella vectensis	A7S1A3	Amphimedon queenslandica	I1G4S7	Apis mellifera	A0A088AA13	ATF2, ATF7, CREB5	-	Too ancient to be assessable	The ”motif” is not a clear linear motif, since it overlaps with a Zn-finger. Nevertheless, it also binds without the Zn-finger.
JUN/JUND	NPKILKQSMTLNLAD	Publication+Own experiments	Yes (PMID: 8157646)	Yes (PMID: 8157646)	Metazoa	Nematostella vectensis	A7RIQ6	Trichoplax adhaerens	B3S0Y3	Aplysia californica	J7H575	JUN, JUND	JUNB	Too ancient to be assessable	The motif of JunB is questionable, as it does not match the strict NFAT4-type consensus.
DYH12	AIAAEKEALNLKLPP	Own experiments	No	No	Mammalia/Eutheria	Ovis aries	W5PWU4	Mus musculus	E9QPU2			DYH12	DNAH3	Rapid exonization+subsequent mutations
CCSE1	FPEPSKQNLSLKLTK	Own experiments	No	No	Vertebrata/Osteoichtyes	Danio rerio	B0UYT1	Ictalurus punctatus	W5UFS8			CCSE1	CCSE2	Gradual point mutations	The motif is detected as a JIP1-type motif in certain Teleost fishes, unlike the Human protein (which has the NFAT4-type consensus)
HSF4/HSF1	SNAGGKRKLSLMLDE	Publication+Own experiments	Yes (PMID: 10747973)	Yes (PMID: 10747973)	Opisthokonta	Monosiga brevicollis	A9V7Y3	Crassostrea gigas	K1QJN1	Caenorhabditis elegans	Q6Q4G5	HSF1, HSF4	-	Gradual point mutations	This motif appears as a JIP1-like motif in Choanoflagellates, but as an NFAT4-like motif in Metazoans. Apparently deleted in insects.
GAB3 (greater MEF2A-type)	SLRHRDKRLSLNLPC	Own experiments	No	No	Vertebrata/Osteoichtyes	Tetraodon nigroviridis	H3D2P6	Danio rerio	F1R002			GAB3	GAB1, GAB2, GAB4	Rapid exonization
KSR2	KAKKKSKPLNLKIHS	Own experiments	Yes (PMID: 19560418)	No	Vertebrata/Osteoichtyes	Oreochromis niloticus	I3JWR5	Xiphophorus maculatus	M3ZK16			KSR2	KSR1	Rapid exonization
AMPD1/AMPD3	KRFQGRKTVNLSIPL	Own experiments	No	No	Vertebrata/Gnathostomata	Danio rerio	F8W432	Oreochromis niloticus	I3KEH5			AMPD1, AMPD3	AMPD2	Gradual point mutations
MEF2A/MEF2C	GMNSRKPDLRVVIPP	Publication+Own experiments	Yes (PMID: 10330143)	Yes (PMID: 10330143)	Eukaryota	Rhizophagus irregularis	A0A015I5M7	Acanthamoeba castellanii	L8H2H9	Tetraselmis sp.	A0A061RKQ9	MEF2A, MEF2C	MEF2D, MEF2B	Too ancient to be assessable
JAZF1	ESLKKKIQPKLSLTL	Own experiments	No	No	Vertebrata/Osteoichtyes	Danio rerio	Q49TU3	Tetraodon nigroviridis	H3CUY0			JAZF1	-	Rapid exonization
KLF3	PSSHRRASPGLSMPS	Own experiments	No	No	Tetrapoda	Xenopus tropicalis	F6RVH5					KLF3	KLF8, KLF12	Gradual point mutations	This motif is found as a DCC-like motif in Amphibians (the Human one is MEF2A-type).
CCNT2	DKKEKSGSLKLRIPI	Own experiments	No	No	Vertebrata	Danio rerio	Q803Q8	Callorhynchus milii	V9KCP9	Petromyzon marinus	S4REG9	CCNT2	CCNT1	Gradual point mutations
INO80	DGKRRKEGVNLVIPF	Own experiments	No	No	Vertebrata/Osteoichtyes	Oreochromis niloticus	I3IWI5	Gasterosteus aculeatus	G3PHR2			INO80	-	Gradual point mutations
KMT2C	VPRRKRSKPKLKLKI	Own experiments	No	No	Metazoa/Bilateria	Crassostrea gigas	K1QS65	Danio rerio	F1Q6F2	Oryzias latipes	H2MQG5	KMT2C	KMT2D	Gradual point mutations	The fact the the Vertebrate motif can be detected in a small number of Protostomes, but not in non-vertebrate Chordates or other protostomes suggest widespread motif loss.
AAKG2	NASQKRRSLRVHIPD	Own experiments	No	No	Vertebrata/Osteoichtyes	Oreochromis niloticus	I3JTS5	Danio rerio	F1QRT4			AAKG2	AAKG1	Possibly from another protein	The entire region carrying the motif is absent from sequences from Cyclostomata or below.
TAB1	VSVPYSSAQSTSKTSVTLSLVMPS	Publication	Yes (PMID: 24037507)	Yes (PMID: 24037507)	Metazoa/Bilateria	Branchiostoma floridae	C3Z725	Crassostrea gigas	K1PQD5			TAB1	-	Too ancient to be assessable	Tab1 has an atypical, defective motif. It is grossly MEF2A-type in Vertebrates, but clearly DCC-like in invertebrate sequences.
RHDF1/RHDF2	SLQRKKPPWLKLDIPS	Own experiments	No	No	Vertebrata/Osteoichtyes	Gasterosteus aculeatus	G3NKM0	Oryzas latipes	H2L562			RHDF1, RHDF2	-	Rapid exonization
ZEP1	LLERRRGPLVRQISLNIAP	Own experiments	Yes (PMID: 20936779)	No	Vertebrata/Osteoichtyes	Danio rerio	F1Q6P0	Oreochromis niloticus	I3K7Y5			ZEP1	ZEP2	Gradual point mutations
DCC/NEO1	KGSQKDLRPPDLWIHH	Publication+Own experiments	Yes (PMID: 21070949)	Yes (PMID: 21070949)	Metazoa/Bilateria	Saccoglossus kowalevskii	D2XNH6	Zootermopsis nevadensis	A0A067QT46	Strigamia maritima	T1J0I1	DCC, NEO1	-	Too ancient to be assessable
CAC1G	HPELRKSLLPPLIIHT	Own experiments	No	No	Tetrapoda	Xenopus tropicalis	F6U0H3	Pelodiscus sinensis	K7FP82			CAC1G	CAC1H, CAC1I	Gradual point mutations
ELMSAN1/TRERF1	RKPKQRPRPEPLIIPT	Own experiments	Yes (PMID: 20936779)	No	Metazoa	Hydra vulgaris	T2M6K0	Trichoplax adhaerens	B3RZ36	Strigamia maritima	T1IPX5	ELMSAN1, TRERF1	-	Too ancient to be assessable
CBLB	LAQRRKPQPDPLQIPH	Own experiments	No	No	Tetrapoda	Xenopus tropicalis	Q6DFR2					CBLB	CBL	Rapid exonization
GAB1/GAB2/GAB3	LKPDRKVKPAPLEIKP	Own experiments	Yes (PMID: 20936779)	No	Chordata	Branchiostoma floridae	C3XWJ7					GAB1, GAB2, GAB3	GAB4	Gradual point mutations
RSK/MAPKAPKs (RevD)	PTPQLKPIESSILAQRRVRK	Publication	Yes (PMID: 2154696)	Yes (PMID: 23047924)	Opisthokonta	Saccharomyces cerevisiae	P38622	Saccharomyces cerevisiae	P38623			RSK1, RSK2, RSK3, RSK4, MSK1, MSK2, MNK1, MNK2, MAPKAPK2, MAPKAPK3, MAPKAPK5	-	Too ancient to be assessable	Not a canonical D-motif: instead, all family members invariably have a long reverse docking (revD) motif.
HePTP family	RLQERRGSNVALMLDVRS	Publication	Yes (PMID: 10206983)	Yes (PMID: 16765894)	Metazoa/Bilateria	Zootermopsis nevadensis	A0A067R082	Drosophila melanogaster	Q9W2F3			HePTP, STEP, PTPRR	-	Too ancient to be assessable
DCX	SLRKHKVDLYLPLSL	Own experiments	Yes (PMID: 14765123)	No	Vertebrata/Gnathostomata	Xenopus tropicalis	F6WTV2	Callorhynchus milii	V9KQL3	Xiphophorus maculatus	M4AE62	DCX	DCLK1, DCLK2, DCLK3	Rapid exonization	The motif is subject to alternative splicing: One amino acid difference creates either an NFAT4/greater MEF2A type or an NFAT4-like/greater MEF2A type motif
PEA-15 (RevD)	EIIKLAPPPKKA	Publication	Yes (PMID: 11702783)	Yes (PMID: 23575685)	Chordata	Ciona intestinalis	H2XRN8	Ciona savignyi	H2Y454			PEA-15	-	Rapid exonization	The motif is a poorly-known short RevD type

## Sheet: Legend
Table EV3. Results of p-BLAST searches of verified D-motif containing proteins.
Tabulated raw results of p-BLAST searches in the UniProt database. Only proteins that have a D-motif experimentally validated at least on fragment level were considered. D-motifs that presumably had common origin (found in closely related paralogs at the same relative position) were included into single orthologous groups. The table lists the 62 resulting (independent) motif families, a sample hu…
