# Supplementary material for: Systematic discovery of linear binding motifs targeting an ancient protein interaction surface on MAP kinases
Source: Mol Syst Biol. 2015 Nov 4;11(11):837. doi: 10.15252/msb.20156269 (PMC4670726; doi:10.15252/msb.20156269)
Supplement: Supplementary file 6 — Table EV4 [file MSB-11-837-s006.xls]

## Sheet: Docking motifs and phosphorylat
Docking motif class	Protein	Uniprot-ID	Docking motif sequence	Docking motif location	Docking motif normalized average depth in vertebrate eggNOG	Most distant species in vertebrate eggNOG carrying the docking motif	Phosphorylation site (with flanks)	Phosphorylation site location	Phosphorylation site normalized average depth in vertebrate eggNOG	Most distant species in vertebrate eggNOG carrying the phosphosite
JIP1	JIP4	O60271	RPISLGI	200	0.89	Oryzias latipes	AGDGLLTPDAQKGG	217	0.99	Oryzias latipes
JIP1	APC2	O95996	RPSRLDL	963	0.89	Oryzias latipes	APAKVPSPGQQRSR	1834	0.85	Oryzias latipes
JIP1	ATF2	P15336	RPASLQV	165	1	Oryzias latipes	ATSTTETPASPAHT	325	1	Oryzias latipes
JIP1	ELK1	P19419	KPRDLEL	315	1	Oryzias latipes	APGPALTPSLLPTH	353	1	Oryzias latipes
JIP1	ELK4	P28324	KPKGLEL	321	0.63	Danio rerio	HFWSTLSPVAPLSP	381	1	Oryzias latipes
JIP1	IRS1	P35568	RPTRLSL	857	0.95	Oryzias latipes	SETFSSTPSATRVG	1107	0.95	Oryzias latipes
JIP1	ELK3	P41970	KPKGLEI	293	1	Oryzias latipes	SLDRAASPVLLSSN	396	0.99	Oryzias latipes
JIP1	PDE4B	Q07343	RPTTLPL	73	0.51	Oryzias latipes	DSDYDLSPKAMSRN	145	1	Oryzias latipes
JIP1	MCL1	Q07820	RPAVLPL	137	0.52	Oreochromis niloticus	DGSLPSTPPPAEEE	163	0.83	Oryzias latipes
JIP1	JIP2	Q13387	RPTTLRL	137	0.93	Oryzias latipes	SIEEASSPASEPEP	302	0.97	Oryzias latipes
JIP1	MYO9B	Q13459	RPTSLAL	1250	0.86	Oreochromis niloticus	PGSAPETPEDKSKP	1271	1	Oryzias latipes
JIP1	BMPR2	Q13873	RPNSLDL	937	0.92	Oreochromis niloticus	IKKRVKTPYSLKRW	977	0.91	Oreochromis niloticus
JIP1	SMTL2	Q2TAL5	RPVSLSL	184	0.25	Rattus norvegicus	ASKHSNSPPLVTPP	269	0.65	Danio rerio
JIP1	RUSC2	Q8N2Y8	RPTTLPI	688	0.85	Oreochromis niloticus	GEPQASTPRATGRG	754	0.94	Oreochromis niloticus
JIP1	MADD	Q8WXG6	RPNSLRL	810	1	Oryzias latipes	SDSRASSPNSTVSN	830	1	Oryzias latipes
JIP1	DOCK7	Q96N67	RPASLNL	885	0.99	Oryzias latipes	NPDISGTPTSPDDE	907	0.97	Oryzias latipes
JIP1	DOCK5	Q9H7D0	RPKSLQL	1763	0.75	Oreochromis niloticus	SPFHGSSPPQSTPL	1781	1	Oryzias latipes
JIP1	PRGC1	Q9UBK2	KPTTLSL	254	0.93	Oryzias latipes	SGTAGLTPPTTPPH	295	1	Oryzias latipes
JIP1	PPM1H	Q9ULR3	RPEFLGL	43	0.85	Oryzias latipes	AGAVTSTPNRNSSK	113	0.93	Oryzias latipes
JIP1	BSN	Q9UPA5	RPHSLSI	760	0.88	Oryzias latipes	TPPSNLSPIEDASP	1098	1	Oryzias latipes
JIP1	JIP3	Q9UPT6	RPTSLNV	204	0.91	Oryzias latipes	LDRTGSSPTQGIVN	365	1	Oryzias latipes
JIP1	JIP1	Q9UQF2	RPTTLNL	160	0.93	Oryzias latipes	RVSRSSSPLKTGEQ	197	1	Oryzias latipes
JIP1	SAC2	Q9Y2H2	RPSQLDV	1010	0.95	Oryzias latipes	SSSRAVSPFAKIRS	1069	0.97	Oryzias latipes
JIP1	IRS2	Q9Y4H2	RPTRLSL	889	0.91	Taeniopygia guttata	LPPEPKSPGEYINI	915	0.91	Taeniopygia guttata
NFAT4	MP2K7	O14733	RIDLNLDI	27	0.8	Oryzias latipes	SPSSESSPQHPTPP	61	0.94	Oryzias latipes
NFAT4	RIPK2	O43353	KMELSLNI	328	0.23	Meleagris gallopavo	LHENSGSPETSRSL	357	0.49	Oreochromis niloticus
NFAT4	WDR62	O43379	RANLRLTL	1289	0.13	Latimeria chalumnae	SLPAPESPGLPAHP	1348	0.05	Rattus norvegicus
NFAT4	JUN	P05412	KQSMTLNL	35	0.96	Oryzias latipes	NSDLLTSPDVGLLK	63	1	Oryzias latipes
NFAT4	JUND	P17535	KDALTLSL	47	0.83	Oryzias latipes	AAAPPPTPLRADGA	71	1	Oryzias latipes
NFAT4	MP2K2	P36507	RKLIHLEI	100	0.95	Oryzias latipes	GEPHSISPRPRPPG	295	0.95	Oryzias latipes
NFAT4	MP2K4	P45985	RKALKLNF	41	0.88	Oryzias latipes	SGKLKISPEQHWDF	90	1	Oryzias latipes
NFAT4	HSF1	Q00613	KRKIPLML	206	1	Oryzias latipes	TELAPASPMASPGG	275	0.88	Oryzias latipes
NFAT4	CREB5	Q02930	KHEMTLKF	39	0.7	Oryzias latipes	NMLSDQTPTPTRFL	59	0.63	Oryzias latipes
NFAT4	NFAC3	Q12968	RDHLYLPL	146	0.88	Oryzias latipes	ESSLSPSPASSISS	165	0.97	Oryzias latipes
NFAT4	AKAP6	Q13023	RSKLCLVL	434	0.66	Xenopus tropicalis	SPRDLLSPESGSLV	1073	0.84	Oreochromis niloticus
NFAT4	M3K1	Q13233	KNSMTLDL	1078	0.98	Danio rerio	SDETVFTPVEEKCR	1114	1	Danio rerio
NFAT4	TSH3	Q63HK5	KASLELEL	323	0.87	Oryzias latipes	GKPIVETPVTPTIT	428	1	Oryzias latipes
NFAT4	HSF4	Q9ULV5	KRKLSLML	206	1	Oryzias latipes	LKEEPASPGGDGEA	298	0.88	Oryzias latipes
MEF2-MKK	CCNT2	O60583	KEKSGSLKLRI	499	0.86	Oreochromis niloticus	GKSKHSSPHISRDH	549	0.9	Oryzias latipes
MEF2-MKK	MEF2A	Q02078	NSRKPDLRVVI	267	1	Oryzias latipes	ATQPLATPVVSVTT	312	1	Oryzias latipes
MEF2-MKK	KMT2C	Q8NEZ4	RRKRSKPKLKL	1196	0.88	Oryzias latipes	SVAVLQTPPDIQSE	1219	1	Oryzias latipes
MEF2-MKK	AAKG2	Q9UGJ0	SQKRRSLRVHI	27	0.52	Oryzias latipes	SSRKVDSPFGPGSP	65	0.73	Oryzias latipes
MEF2-MKK	INO80	Q9ULG1	KRRKEGVNLVI	1317	0.55	Oryzias latipes	KGISASSPLQTSLV	1490	0.87	Oryzias latipes
DCC	CAC1G	O43497	LRKSLLPPLII	1030	0.44	Xenopus tropicalis	SEEERASPAGSDHR	1152	0.54	Oryzias latipes
DCC	CBLB	Q13191	LAQRRKPQPDP	486	0.37	Xenopus tropicalis	QKGIVRSPCGSPTG	521	0.97	Oryzias latipes
DCC	EMSA1	Q6PJG2	QRPRPEPLIIP	601	1	Oryzias latipes	PVYSNITPYQSHLR	628	1	Oryzias latipes
DCC	NEO1	Q92859	SKDVKPPDLWI	1154	1	Oryzias latipes	LKPIDKSPDPNPIM	1178	1	Oryzias latipes
DCC	TREF1	Q96PN7	RHRPEPLFIPP	652	1	Myotis lucifugus	HELPPYTPPPMLSP	715	1	Myotis lucifugus
HEPTP	RHDF2	Q6PJF5	LQSRKPPNLSITI	18	0.99	Oryzias latipes	SFQGTESPKPCKMP	177	0.99	Oryzias latipes
HEPTP	RHDF1	Q96CC6	LQRKKPPWLKLDI	11	0.99	Oryzias latipes	GLSAPHTPVTPGAA	180	0.99	Oryzias latipes

## Sheet: Species considered in evolution
Taxonomy ID	Species Name
9606	Homo sapiens
9598	Pan troglodytes
9595	Gorilla gorilla gorilla
9601	Pongo abelii
9600	Pongo pygmaeus
61853	Nomascus leucogenys
9544	Macaca mulatta
9541	Macaca fascicularis
9483	Callithrix jacchus
9523	Callicebus moloch
30611	Otolemur garnettii
10090	Mus musculus
10116	Rattus norvegicus
10029	Cricetulus griseus
10036	Mesocricetus auratus
10141	Cavia porcellus
10181	Heterocephalus glaber
43179	Spermophilus tridecemlineatus
9986	Oryctolagus cuniculus
9913	Bos taurus
9940	Ovis aries
92866	Cervus nippon hortulorum
9823	Sus scrofa
9796	Equus caballus
9685	Felis catus
9646	Ailuropoda melanoleuca
9669	Mustela putorius furo
9615	Canis familiaris
59463	Myotis lucifugus
59479	Rhinolophus ferrumequinum
138695	Carollia brevicauda
9430	Desmodus rotundus
182674	Scapanus orarius
9785	Loxodonta africana
9361	Dasypus novemcinctus
13616	Monodelphis domestica
9267	Didelphis virginiana
9305	Sarcophilus harrisii
9258	Ornithorhynchus anatinus
9031	Gallus gallus
9103	Meleagris gallopavo
59729	Taeniopygia guttata
28377	Anolis carolinensis
8364	Xenopus tropicalis
8355	Xenopus laevis
7897	Latimeria chalumnae
8128	Oreochromis niloticus
99883	Tetraodon nigroviridis
31033	Takifugu rubripes
8090	Oryzias latipes
69293	Gasterosteus aculeatus
229290	Anoplopoma fimbria
13489	Dicentrarchus labrax
8022	Oncorhynchus mykiss
8030	Salmo salar
8014	Osmerus mordax
7998	Ictalurus punctatus
7962	Cyprinus carpio
7955	Danio rerio

## Sheet: Legend
Table EV4. Evolutionary sequence conservation analysis on validated MAPK D-motifs and putative MAPK phosphorylation sites.
The table on the first sheet shows proteins according to D-motif type, shows the sequence and the position of D-motifs and the putative MAPK phosphorylation sites, the evolutionary conservation of both motifs as normalized depth in eggNOG vertebrate alignments, and the name of the most distant vertebrate organism in which the human motifs could be found based on the multiple sequence alignments i…
