# Supplementary material for: Systematic discovery of linear binding motifs targeting an ancient protein interaction surface on MAP kinases
Source: Mol Syst Biol. 2015 Nov 4;11(11):837. doi: 10.15252/msb.20156269 (PMC4670726; doi:10.15252/msb.20156269)
Supplement: Supplementary file 8 — Source Data for Figure 2 [file MSB-11-837-s007.xls]

## Sheet: JIP1-class
# 1 - Sequence type (sp/tr)
# 2 - Uniprot AC
# 3 - Uniprot ID
# 4 - Protein length
# 5 - Motif type name
# 6 - Core motif boundaries
# 7 - Matched core motif sequence
# 8 - Most distant [ST]P site before the motif
# 9 - Closest [ST]P site before the motif
# 10 - Closest [ST]P site after the motif
# 11 - Most distant [ST]P site after the motif
# 12 - Extended motif boundaries
# 13 - Matched extended motif sequence
# |
# 15 - Overlapping pfam region ID
# 16 - Overlapping pfam region type
# |
# 18 - Fraction of extended motif residues overlapping with ANCHOR 0.4 regions [0-1]
# 19 - Fraction of extended motif residues overlapping with ANCHOR 0.3 regions [0-1]
# 20 - Average ANCHOR score on extended motif region [0-1]
# 21 - Maximal ANCHOR score on extended motif region [0-1]
# 22 - Average IUPred score on pre flanking region [0-1]
# 23 - Avergae IUPred score on post flanking region [0-1]
# |
# 25 - Signalp value
# 26 - Binary Signalp prediction @ 0.5 cutoff value
# |
# 28 - Wolfpsort prediction value for plas
# 29 - Wolfpsort prediction value for extr
# 30 - Wolfpsort prediction value for ER
# 31 - Wolfpsort prediction value for golg
# |
# 33 - Phobius signal peptide prediction [Y/0]
# 34 - Number of TM helices predicted by Phobius
# 35 - Phobius topology prediction for the extended motif region (S - signal peptide, H - TM helix, O - outside, I - inside)
# 36 - Condensed Phobius topology prediction
# |
#38 - Interaction energy (FoldX score of the complex)
#39 - Backbone Hbond
#40 - Sidechain Hbond
#41 - Van der Waals
#42 - Electrostatics
#43 - Solvation polar
#44 - Solvation hydrophobic
#45 - Van der Waals claches
#46 - FoldX score of the complex plus peptide stability
# |
#48 - Sequences in veNOG
#49 - Motifs present
#50 - Motif conservation score (CS) per position
#51 - CS per position relative to flanks per position
#52 - Weighted motif conservation score per position
#53 - Weighted CS per position relative to flanks per position
#54 - Weighted CS core positions relative to flanks
#55 - Weighted CS core positions relative to truncated flanks
#56 - Evolutionary distance to the most distant motif
#57 - Normalized depth in veNOG
# |
Initial motif definition: [RK]P[^P][^P][LIV].[LIVMPF]
Color codes: GREEN=Known or inferred positive, YELLOW=selected for testing
sp	Q5JQC9	AKAP4_HUMAN	854	pepJIP1	171-177	RPQNLRL	39	39	12	87	167-178	YLMNRPQNLRLE	|	-	-	|	1	1	0.507	0.7403	0.329	0.834	|	0.114	0	|	0	0	0	0	|	0	0	IIIIIIIIIIII	Inside	|	-1.73	-0.39	-0.4	-0.24	0.08	0.38	-0.32	-0.15	-2.54	|	16	3	4.81
sp	Q9NRR4	RNC_HUMAN	1374	pepJIP1	35-41	RPQNLRL	na	na	24	1059	31-42	APSFRPQNLRLL	|	-	-	|	1	1	0.889	0.9819	0.869	0.776	|	0.133	0	|	0	0	0	0	|	0	0	IIIIIIIIIIII	Inside	|	-1.4	-0.4	-0.4	-0.3	-0.03	0.64	-0.35	-0.14	-2.14	|	23	12	4.51
sp	P23443	KS6B1_HUMAN	525	pepJIP1	517-523	RPEHLRM	125	45	na	na	513-524	MISKRPEHLRMN	|	-	-	|	1	1	0.731	0.8664	0.605	0.631	|	0.166	0	|	0	0	0	0	|	0	0	IIIIIIIIIIII	Inside	|	-1.39	-0.4	-0.39	-0.87	-0.02	0.88	-0.92	-0.23	-2.08	|	32	29	5.44
sp	O14746	TERT_HUMAN	1132	pepJIP1	390-396	RPLFLEL	139	13	23	477	386-397	YWQMRPLFLELL	|	-	-	|	0.5	0.667	0.388	0.5691	0.385	0.184	|	0.256	0	|	4	0	0	2	|	0	0	IIIIIIIIIIII	Inside	|	-0.18	0.07	0.23	-0.53	0.08	0.56	-0.75	0.26	-2.01	|	27	3	4.67
sp	Q86UC2	RSPH3_HUMAN	560	pepJIP1	213-219	RPDSLEL	111	111	23	260	209-220	PLLGRPDSLELQ	|	Radial_spoke_3	Family	|	0.667	0.833	0.475	0.7313	0.467	0.684	|	0.132	0	|	0	0	0	0	|	0	0	IIIIIIIIIIII	Inside	|	-0.12	-0.12	-0.14	-0.12	-0.22	0.26	-0.11	-0.17	-1.86	|	30	1	0
sp	Q9H7D0	DOCK5_HUMAN	1870	pepJIP1	1763-1769	RPKSLQL	1396	5	5	44	1759-1770	RKAQRPKSLQLM	|	-	-	|	1	1	0.808	0.9924	0.818	0.917	|	0.126	0	|	5	0	3	0	|	0	0	IIIIIIIIIIII	Inside	|	-0.37	-0.12	-0.14	-0.08	-0.02	0.08	-0.24	-0.17	-1.84	|	24	19	4.01
sp	Q8WUB2	CL024_HUMAN	273	pepJIP1	226-232	RPRKLFM	141	141	na	na	222-233	KIFRRPRKLFMQ	|	-	-	|	1	1	0.716	0.8277	0.397	0.665	|	0.186	0	|	0	0	0	0	|	0	0	IIIIIIIIIIII	Inside	|	-0.87	0.2	0.23	-0.83	-0.21	0.62	-1.09	-0.09	-1.84	|	#N/A	#N/A	#N/A
sp	Q99767	APBA2_HUMAN	749	pepJIP1	280-286	RPKSLNL	223	5	19	458	276-287	RHEARPKSLNLL	|	-	-	|	1	1	0.725	0.9486	0.713	0.853	|	0.117	0	|	0	0	0	0	|	0	0	IIIIIIIIIIII	Inside	|	-0.42	-0.12	-0.14	0.05	-0.04	-0.15	-0.03	-0.18	-1.8	|	27	22	4.94
sp	Q5ST30	SYVM_HUMAN	1063	pepJIP1	77-83	RPKELVL	38	7	21	976	73-84	IKAWRPKELVLY	|	-	-	|	0.75	0.917	0.483	0.6576	0.518	0.515	|	0.203	0	|	0	0	0	0	|	0	0	IIIIIIIIIIII	Inside	|	-0.15	0.24	0.23	-0.21	0.02	0.23	-0.43	-0.16	-1.76	|	25	8	4.71
sp	P0C671	CF222_HUMAN	652	pepJIP1	471-477	RPSFLPL	408	6	43	172	467-478	RRPKRPSFLPLC	|	-	-	|	0.75	0.833	0.712	0.988	0.79	0.662	|	0.132	0	|	0	0	0	0	|	0	0	IIIIIIIIIIII	Inside	|	-0.33	0.05	0.23	-0.46	-0.02	0.25	-0.71	0.3	-1.75	|	14	12	5.1
sp	Q8N103	TAGAP_HUMAN	731	pepJIP1	688-694	RPELLPL	618	25	na	na	684-695	SGPGRPELLPLR	|	-	-	|	0.417	0.583	0.382	0.5376	0.69	0.48	|	0.128	0	|	0	0	0	0	|	0	0	IIIIIIIIIIII	Inside	|	-0.84	0.08	0.23	-0.28	-0.21	-0.02	-0.59	-0.15	-1.73	|	28	4	3.05
sp	Q8N9R0	CP081_HUMAN	145	pepJIP1	112-118	RPRFLTL	73	13	na	na	108-119	SLPRRPRFLTLG	|	-	-	|	1	1	0.868	0.9778	0.812	0.64	|	0.198	0	|	0	10	0	0	|	0	0	IIIIIIIIIIII	Inside	|	-0.88	-0.1	0	-0.33	-0.14	-0.02	-0.5	0.29	-1.64	|	6	1	0
sp	Q6DT37	MRCKG_HUMAN	1551	pepJIP1	1537-1543	RPRSLPL	1480	9	0	6	1533-1544	QVSERPRSLPLS	|	-	-	|	1	1	0.781	0.9285	0.766	0.869	|	0.164	0	|	0	9	0	0	|	0	0	IIIIIIIIIIII	Inside	|	-0.65	-0.12	-0.14	-0.26	-0.18	0.47	-0.28	-0.13	-1.62	|	13	7	4.65
sp	Q1W6H9	F110C_HUMAN	321	pepJIP1	96-102	RPDSLII	na	na	52	203	92-103	RKPLRPDSLIIY	|	FAM110_N	Family	|	1	1	0.902	0.9971	0.753	0.563	|	0.132	0	|	0	0	0	0	|	0	0	IIIIIIIIIIII	Inside	|	0	-0.09	-0.14	0.03	0.03	0.05	0.03	-0.24	-1.57	|	23	21	4.64
sp	Q96NW7	LRRC7_HUMAN	1537	pepJIP1	754-760	RPDRLPM	247	61	70	649	750-761	NIPQRPDRLPMS	|	-	-	|	0.5	1	0.464	0.6687	0.821	0.689	|	0.189	0	|	0	0	0	0	|	0	0	IIIIIIIIIIII	Inside	|	-0.51	0.14	0.23	-0.72	-0.06	0.59	-0.81	-0.24	-1.55	|	29	12	4.41
sp	Q8WXG6	MADD_HUMAN	1647	pepJIP1	810-816	RPNSLRL	777	15	13	823	806-817	QKLLRPNSLRLA	|	-	-	|	1	1	0.803	0.8542	0.712	0.807	|	0.208	0	|	9.5	4.5	0	0	|	0	2	OOOOOOOOOOOO	Outside	|	-0.59	-0.13	-0.1	-0.03	-0.01	0.17	0	-0.19	-1.54	|	25	24	4.03
sp	Q8IWI9	MGAP_HUMAN	3026	pepJIP1	616-622	RPRKLKL	558	7	19	2397	612-623	GKRGRPRKLKLC	|	-	-	|	0.583	0.667	0.54	0.9121	0.678	0.696	|	0.14	0	|	0	0	0	0	|	0	0	IIIIIIIIIIII	Inside	|	-0.56	0.24	0.23	-0.14	-0.14	-0.05	-0.4	-0.17	-1.52	|	30	14	4.76
sp	Q8TEQ6	GEMI5_HUMAN	1508	pepJIP1	1337-1343	RPSELDL	1324	65	na	na	1333-1344	PEPNRPSELDLR	|	-	-	|	0.333	0.417	0.274	0.602	0.908	0.508	|	0.181	0	|	0	0	0	0	|	0	0	IIIIIIIIIIII	Inside	|	-0.9	0.13	0.23	-0.18	-0.48	0.22	-0.33	-0.15	-1.52	|	26	6	4.12
sp	P40189	IL6RB_HUMAN	918	pepJIP1	792-798	RPEDLQL	758	120	26	26	788-799	DSEERPEDLQLV	|	-	-	|	0.333	0.417	0.353	0.7074	0.648	0.596	|	0.813	1	|	7	8	0	0	|	Y	1	IIIIIIIIIIII	Inside	|	0.47	0.24	0.23	-0.13	-0.26	0.68	-0.15	-0.15	-1.5	|	27	14	5.05
sp	Q8TAK6	OLIG1_HUMAN	271	pepJIP1	22-28	RPGDLQL	na	na	na	na	18-29	LRPQRPGDLQLG	|	-	-	|	1	1	0.731	0.993	0.672	0.728	|	0.124	0	|	5	0	0	0	|	0	0	IIIIIIIIIIII	Inside	|	-0.21	0.24	0.23	0.05	-0.25	-0.14	-0.07	-0.16	-1.49	|	15	8	4.6
sp	Q70E73	RAPH1_HUMAN	1250	pepJIP1	229-235	RPQELDL	173	173	374	918	225-236	DKVTRPQELDLT	|	-	-	|	0.25	0.417	0.329	0.513	0.58	0.607	|	0.126	0	|	0	0	0	0	|	0	0	IIIIIIIIIIII	Inside	|	-0.78	0.22	0.23	-0.13	-0.21	0.24	-0.19	-0.17	-1.43	|	55	15	5.13
sp	O60271	JIP4_HUMAN	1321	pepJIP1	200-206	RPISLGI	na	na	10	1057	196-207	IRKERPISLGIF	|	-	-	|	1	1	0.78	0.9925	0.68	0.733	|	0.132	0	|	0	0	9	0	|	0	0	IIIIIIIIIIII	Inside	|	0.08	-0.09	-0.14	0.17	0.17	-0.26	0.14	-0.25	-1.37	|	33	21	4.75
sp	Q9Y3M9	ZN337_HUMAN	751	pepJIP1	92-98	RPKNLGL	60	60	35	35	88-99	EHVLRPKNLGLA	|	-	-	|	1	1	0.647	0.8122	0.515	0.575	|	0.25	0	|	0	0	0	0	|	0	0	IIIIIIIIIIII	Inside	|	-1.52	-0.4	-0.4	-0.21	0.01	0.35	-0.29	-0.15	-1.36	|	3	3	4.95
sp	P47902	CDX1_HUMAN	265	pepJIP1	19-25	RPASLGL	6	6	60	229	15-26	PGPARPASLGLG	|	Caudal_act	Family	|	0.417	0.5	0.359	0.6252	0.41	0.752	|	0.113	0	|	0	0	0	0	|	0	0	IIIIIIIIIIII	Inside	|	-0.68	-0.12	-0.14	0.26	0.03	-0.78	0.15	-0.18	-1.35	|	23	10	4.2
sp	A8MZ25	YQ037_HUMAN	164	pepJIP1	137-143	RPIHLGL	68	68	na	na	133-144	RWRGRPIHLGLW	|	-	-	|	0.417	0.5	0.354	0.5625	0.518	0.383	|	0.117	0	|	0	4	0	0	|	0	0	IIIIIIIIIIII	Inside	|	-1.48	-0.39	-0.4	-0.54	0.03	0.33	-0.92	-0.12	-1.35	|	3	2	3.43
sp	Q9UPP5	K1107_HUMAN	1409	pepJIP1	1199-1205	RPCHLDL	926	113	72	189	1195-1206	KSQERPCHLDLH	|	-	-	|	1	1	0.623	0.7696	0.594	0.729	|	0.183	0	|	0	0	0	0	|	0	0	IIIIIIIIIIII	Inside	|	-0.94	-0.37	-0.39	-0.44	0.04	0.64	-0.58	-0.14	-1.34	|	22	22	5.74
sp	Q96I34	PP16A_HUMAN	528	pepJIP1	522-528	RPCCLLM	424	28	na	na	518-529	PVERRPCCLLM	|	-	-	|	1	1	0.874	0.9999	0.588	na	|	0.129	0	|	0	0	0	0	|	0	0	IIIIIIIIIII	Inside	|	-0.6	0.03	0.08	-0.57	-0.12	0.28	-0.62	-0.19	-1.33	|	46	11	6.12
sp	Q5VU43	MYOME_HUMAN	2346	pepJIP1	1175-1181	RPQSLDL	840	17	112	1161	1171-1182	RPFPRPQSLDLG	|	-	-	|	0.917	1	0.64	0.8961	0.743	0.696	|	0.113	0	|	0	0	0	0	|	0	0	IIIIIIIIIIII	Inside	|	-0.76	-0.12	-0.13	0.05	-0.02	-0.07	0.07	-0.18	-1.26	|	39	11	4.38
sp	O14686	MLL2_HUMAN	5537	pepJIP1	3392-3398	KPQQLAM	3342	87	221	1975	3388-3399	SMCMKPQQLAMQ	|	-	-	|	1	1	0.603	0.711	0.792	0.534	|	0.114	0	|	0	0	0	0	|	0	0	IIIIIIIIIIII	Inside	|	0.35	0.83	2.48	0.2	0.96	-1.62	-0.59	-0.31	-1.23	|	21	15	4.84
sp	Q5T8P6	RBM26_HUMAN	1007	pepJIP1	889-895	RPRALEI	760	92	na	na	885-896	VVDHRPRALEIS	|	-	-	|	0.5	1	0.426	0.5201	0.681	0.467	|	0.157	0	|	0	0	0	0	|	0	0	IIIIIIIIIIII	Inside	|	-0.58	0.27	0.23	-0.09	-0.52	0.52	-0.01	-0.24	-1.19	|	25	25	4.78
sp	Q13506	NAB1_HUMAN	487	pepJIP1	422-428	RPLNLRM	317	13	na	na	418-429	GQGERPLNLRMP	|	Nab1	Family	|	0.583	0.667	0.49	0.7286	0.833	0.608	|	0.173	0	|	0	0	0	0	|	0	0	IIIIIIIIIIII	Inside	|	-1.25	-0.41	-0.4	-0.77	0.1	0.68	-0.82	-0.12	-1.16	|	26	24	4.25
sp	Q2M1Z3	RHG31_HUMAN	1444	pepJIP1	1343-1349	RPQSLIL	881	52	1	49	1339-1350	SRPGRPQSLILF	|	-	-	|	0.667	0.75	0.612	0.9849	0.802	0.592	|	0.152	0	|	0	0	0	0	|	0	0	IIIIIIIIIIII	Inside	|	-0.44	-0.12	-0.14	0	0.03	-0.18	-0.14	-0.18	-1.15	|	24	21	4.63
sp	Q13459	MYO9B_HUMAN	2157	pepJIP1	1250-1256	RPTSLAL	1165	6	4	856	1246-1257	GQLERPTSLALD	|	-	-	|	1	1	0.868	0.9883	0.89	0.933	|	0.117	0	|	0	0	0	0	|	0	0	IIIIIIIIIIII	Inside	|	-0.18	-0.35	-0.37	0.08	0.23	-0.18	0.03	-0.17	-1.15	|	22	21	3.56
sp	Q9H3S7	PTN23_HUMAN	1636	pepJIP1	1153-1159	RPQALRL	609	18	93	424	1149-1160	AEGRRPQALRLI	|	-	-	|	1	1	0.737	0.8668	0.876	0.683	|	0.136	0	|	0	2	0	0	|	0	0	IIIIIIIIIIII	Inside	|	-1	0.24	0.23	0.01	-0.18	0.03	-0.15	-0.19	-1.15	|	23	15	4.42
sp	Q8N9Y4	F181A_HUMAN	354	pepJIP1	137-143	RPRRLLL	na	na	6	163	133-144	GSEDRPRRLLLD	|	-	-	|	0.5	0.583	0.494	0.863	0.613	0.637	|	0.122	0	|	0	0	0	0	|	0	0	IIIIIIIIIIII	Inside	|	-0.21	0.24	0.23	-0.17	-0.03	0.19	-0.28	-0.16	-1.12	|	13	7	3.95
sp	Q9ULR3	PPM1H_HUMAN	514	pepJIP1	43-49	RPEFLGL	na	na	63	257	39-50	FPYGRPEFLGLS	|	-	-	|	0	0.833	0.338	0.3873	0.481	0.333	|	0.226	0	|	6	0	0	0	|	0	0	IIIIIIIIIIII	Inside	|	-0.03	0.08	0.23	-0.39	0.01	0.03	-0.67	0.25	-1.1	|	20	19	5.02
sp	Q7Z2Y5	NRK_HUMAN	1582	pepJIP1	711-717	RPEKLEL	648	9	70	475	707-718	KSSWRPEKLELS	|	-	-	|	0	0.083	0.251	0.3108	0.492	0.542	|	0.121	0	|	0	0	0	0	|	0	0	IIIIIIIIIIII	Inside	|	0.11	0.2	0.23	-0.39	-0.21	0.76	-0.54	-0.16	-1.1	|	16	8	4.55
sp	O95155	UBE4B_HUMAN	1302	pepJIP1	390-396	RPSSLRI	361	5	0	868	386-397	ATSRRPSSLRIS	|	-	-	|	0.417	0.5	0.346	0.5843	0.859	0.449	|	0.141	0	|	0	0	0	0	|	0	0	IIIIIIIIIIII	Inside	|	-0.63	-0.09	-0.1	0.1	-0.14	-0.09	0.15	-0.25	-1.07	|	28	5	4.61
sp	O75427	LRCH4_HUMAN	683	pepJIP1	404-410	RPDTLQL	377	22	46	212	400-411	EERRRPDTLQLW	|	-	-	|	0.667	0.75	0.586	0.9241	0.941	0.853	|	0.164	0	|	0	6	6	0	|	Y	1	OOOOOOOOOOOO	Outside	|	0.19	0.01	0	-0.44	0.05	0.64	-0.6	0.03	-1.05	|	22	17	3.97
sp	Q13873	BMPR2_HUMAN	1038	pepJIP1	754-760	RPTSLPL	648	100	102	216	750-761	NLPKRPTSLPLN	|	-	-	|	0	0.5	0.321	0.4168	0.582	0.716	|	0.771	1	|	10	6	0	0	|	Y	1	IIIIIIIIIIII	Inside	|	-0.36	-0.13	-0.14	-0.1	-0.07	0.01	-0.19	-0.17	-1.03	|	27	25	4.61
sp	P62750	RL23A_HUMAN	156	pepJIP1	48-54	RPKTLRL	3	3	na	na	44-55	PTFRRPKTLRLR	|	Ribosomal_L23eN	Family	|	1	1	0.649	0.7651	0.678	0.629	|	0.126	0	|	0	0	0	0	|	0	0	IIIIIIIIIIII	Inside	|	-0.66	-0.02	0.03	-0.31	-0.42	0.66	-0.33	0.02	-1.03	|	173	98	4.54
sp	Q9GZQ6	NPFF1_HUMAN	430	pepJIP1	395-401	RPGRLPL	368	353	na	na	391-402	SGAPRPGRLPLR	|	-	-	|	0	0.167	0.173	0.3225	0.539	0.504	|	0.13	0	|	29	0	0	0	|	0	7	IIIIIIIIIIII	Inside	|	-1.11	-0.44	-0.38	-0.5	-0.3	0.8	-0.65	-0.15	-1.01	|	57	9	5.4
sp	Q5U651	RAIN_HUMAN	963	pepJIP1	380-386	RPYFLLL	367	79	32	575	376-387	APSNRPYFLLLQ	|	-	-	|	1	1	0.749	0.9237	0.483	0.296	|	0.183	0	|	0	0	0	0	|	0	0	IIIIIIIIIIII	Inside	|	-0.11	0.11	0.23	-0.51	0.08	0.63	-0.67	0.32	-0.96	|	52	13	5.27
sp	Q2M1Z3	RHG31_HUMAN	1444	pepJIP1	1103-1109	RPSSLNL	641	21	19	289	1099-1110	KGKNRPSSLNLD	|	-	-	|	0.333	0.417	0.346	0.7593	0.813	0.344	|	0.152	0	|	0	0	0	0	|	0	0	IIIIIIIIIIII	Inside	|	-0.26	-0.12	-0.13	0.09	0.08	-0.22	0.01	-0.18	-0.94	|	24	21	4.59
sp	A4D2P6	GRD2I_HUMAN	1211	pepJIP1	238-244	RPERLLV	230	230	63	962	234-245	RSEERPERLLVS	|	-	-	|	0	0.333	0.215	0.499	0.527	0.782	|	0.159	0	|	0	0	0	0	|	0	0	IIIIIIIIIIII	Inside	|	-0.34	-0.47	-0.45	0.11	-0.02	0.48	0.69	-0.24	-0.94	|	28	10	4.61
sp	Q96QT6	PHF12_HUMAN	1004	pepJIP1	208-214	RPFELLI	75	31	271	665	204-215	PQLRRPFELLIA	|	-	-	|	1	1	0.886	0.9938	0.569	0.495	|	0.122	0	|	0	0	0	0	|	0	0	IIIIIIIIIIII	Inside	|	0.24	0.27	0.23	-0.08	-0.08	0.16	-0.16	-0.21	-0.93	|	27	25	4.66
sp	Q12929	EPS8_HUMAN	822	pepJIP1	195-201	RPDALRM	168	168	56	524	191-202	KQKRRPDALRMI	|	-	-	|	0.5	0.583	0.433	0.8008	0.545	0.843	|	0.122	0	|	0	0	0	0	|	0	0	IIIIIIIIIIII	Inside	|	-0.23	0.2	0.23	-0.42	-0.18	0.52	-0.38	-0.24	-0.92	|	23	17	4.44
sp	Q9BY89	K1671_HUMAN	1806	pepJIP1	1169-1175	RPKDLPV	1156	4	48	610	1165-1176	TLRSRPKDLPVR	|	-	-	|	0.25	0.917	0.346	0.4429	0.892	0.53	|	0.161	0	|	0	0	0	0	|	0	0	IIIIIIIIIIII	Inside	|	-0.07	-0.05	0	0.14	-0.77	0.2	0.46	-0.23	-0.91	|	26	4	3.48
sp	Q5U651	RAIN_HUMAN	963	pepJIP1	644-650	RPLMLWM	631	7	211	311	640-651	SVELRPLMLWMA	|	-	-	|	0.583	0.75	0.418	0.5581	0.554	0.325	|	0.183	0	|	0	0	0	0	|	0	0	IIIIIIIIIIII	Inside	|	0.03	0.07	0.23	-0.85	-0.07	1.07	-0.83	-0.22	-0.89	|	52	16	5.47
sp	Q13387	JIP2_HUMAN	824	pepJIP1	316-322	RPAFLPV	297	12	24	353	312-323	EPPRRPAFLPVG	|	-	-	|	0.75	0.75	0.691	0.9743	0.963	0.925	|	0.153	0	|	0	0	0	0	|	0	0	IIIIIIIIIIII	Inside	|	0.66	0.1	0.23	0.16	-0.09	-0.24	0.47	0.23	-0.87	|	22	9	5.26
sp	O95466	FMNL_HUMAN	1100	pepJIP1	472-478	RPSALEL	263	263	31	552	468-479	AAPTRPSALELK	|	-	-	|	0.833	0.917	0.67	0.92	0.944	0.617	|	0.124	0	|	0	0	0	0	|	0	0	IIIIIIIIIIII	Inside	|	-0.35	0.24	0.23	-0.11	-0.39	0.3	-0.22	-0.17	-0.87	|	20	12	4.7
sp	Q9P1Y5	CAMP3_HUMAN	1249	pepJIP1	785-791	RPAELRL	686	3	7	455	781-792	PKHTRPAELRLA	|	-	-	|	0.833	1	0.734	0.9905	0.965	0.767	|	0.187	0	|	28	0	0	0	|	0	0	IIIIIIIIIIII	Inside	|	-0.17	0.24	0.23	-0.05	-0.15	0.03	-0.15	-0.18	-0.86	|	22	18	3.71
sp	Q8TE67	ES8L3_HUMAN	593	pepJIP1	563-569	RPGELQM	356	43	22	22	559-570	LLRIRPGELQML	|	-	-	|	0.083	1	0.388	0.4744	0.381	0.361	|	0.126	0	|	0	0	0	0	|	0	0	IIIIIIIIIIII	Inside	|	-0.36	0.19	0.23	-0.6	-0.23	0.67	-0.66	-0.21	-0.85	|	48	12	5.2
sp	Q8N5Q1	F71E2_HUMAN	922	pepJIP1	741-747	RPGQLSL	723	13	74	82	737-748	SVPSRPGQLSLL	|	-	-	|	0.833	1	0.56	0.8516	0.579	0.643	|	0.167	0	|	12	0	2.5	0	|	0	0	IIIIIIIIIIII	Inside	|	-0.66	-0.25	-0.26	-0.21	0.03	0.07	-0.45	-0.16	-0.84	|	13	1	0
sp	Q6ZTI6	F101A_HUMAN	216	pepJIP1	83-89	RPRMLPV	56	44	na	na	79-90	ASEMRPRMLPVF	|	-	-	|	0.583	0.667	0.584	0.9666	0.856	0.496	|	0.116	0	|	0	6	0	0	|	0	0	IIIIIIIIIIII	Inside	|	0.42	0.12	0.23	0.17	-0.16	-0.04	0.36	-0.23	-0.81	|	22	10	5.18
sp	Q9HB09	B2L12_HUMAN	334	pepJIP1	153-159	RPCSLPI	38	0	11	165	149-160	SESPRPCSLPIR	|	-	-	|	0.25	0.333	0.235	0.5074	0.429	0.423	|	0.331	0	|	0	9	0	0	|	0	0	IIIIIIIIIIII	Inside	|	-0.44	-0.12	-0.14	0.01	-0.22	-0.08	-0.03	-0.21	-0.81	|	12	12	4.83
sp	Q9Y4H2	IRS2_HUMAN	1338	pepJIP1	889-895	RPTRLSL	884	19	19	341	885-896	GRAVRPTRLSLE	|	-	-	|	1	1	0.86	0.9426	0.789	0.746	|	0.064	0	|	0	0	0	0	|	0	0	IIIIIIIIIIII	Inside	|	-0.76	-0.45	-0.47	-0.6	-0.12	1.1	-0.6	-0.09	-0.8	|	14	14	4.47
sp	Q9NW75	GPTC2_HUMAN	528	pepJIP1	502-508	RPKGLGL	138	19	12	12	498-509	QAMQRPKGLGLG	|	G-patch	Family	|	1	1	0.866	0.9753	0.74	0.803	|	0.15	0	|	0	0	0	0	|	0	0	IIIIIIIIIIII	Inside	|	-0.62	0.24	0.23	0.41	-0.02	-0.95	0.22	-0.2	-0.8	|	27	15	5.28
sp	Q9Y6W6	DUS10_HUMAN	482	pepJIP1	19-25	RPQDLNL	13	13	102	446	15-26	SRPVRPQDLNLC	|	-	-	|	0.333	0.583	0.384	0.6497	0.563	0.485	|	0.132	0	|	0	0	0	0	|	0	0	IIIIIIIIIIII	Inside	|	0.36	0.24	0.23	-0.14	-0.41	0.68	-0.14	-0.17	-0.79	|	32	23	4.7
sp	Q8NAX2	CA172_HUMAN	398	pepJIP1	21-27	RPTELCL	na	na	43	181	17-28	GPWERPTELCLE	|	-	-	|	0.583	1	0.514	0.7322	0.698	0.749	|	0.179	0	|	0	0	0	0	|	0	0	IIIIIIIIIIII	Inside	|	0.16	0.21	0.23	-0.11	0.13	0.22	-0.21	-0.14	-0.77	|	24	10	4.48
sp	P17544	ATF7_HUMAN	494	pepJIP1	163-169	RPGSLPL	110	3	12	316	159-170	PTIVRPGSLPLH	|	-	-	|	1	1	0.801	0.9703	0.649	0.719	|	0.129	0	|	0	0	0	0	|	0	0	IIIIIIIIIIII	Inside	|	-0.27	-0.13	-0.14	-0.09	0	0.04	-0.23	-0.15	-0.75	|	24	21	5.28
sp	Q0D2I5	IFFO1_HUMAN	559	pepJIP1	135-141	RPLGLQL	89	1	8	385	131-142	VSPIRPLGLQLG	|	-	-	|	1	1	0.604	0.6321	0.597	0.477	|	0.196	0	|	0	0	0	0	|	0	0	IIIIIIIIIIII	Inside	|	-0.32	0.24	0.23	0.35	0.03	-0.69	0.19	-0.21	-0.75	|	47	16	3.46
sp	Q9Y6J0	CABIN_HUMAN	2220	pepJIP1	1793-1799	RPTELSL	1474	15	11	359	1789-1800	GPESRPTELSLE	|	-	-	|	0.75	1	0.7	0.9935	0.923	0.898	|	0.119	0	|	0	0	0	0	|	0	0	IIIIIIIIIIII	Inside	|	-0.56	0.18	-0.15	-0.08	-0.21	-0.04	-0.25	-0.19	-0.74	|	27	9	4.67
sp	O43435	TBX1_HUMAN	398	pepJIP1	308-314	RPGALPL	274	107	12	39	304-315	PRNHRPGALPLM	|	-	-	|	0.5	0.5	0.429	0.9036	0.491	0.689	|	0.186	0	|	0	4	0	0	|	0	0	IIIIIIIIIIII	Inside	|	-0.27	0.24	0.23	-0.04	-0.01	-0.11	-0.33	-0.15	-0.68	|	42	18	4.77
sp	Q8NC74	CT151_HUMAN	664	pepJIP1	294-300	RPLSLHL	147	9	1	358	290-301	CLLNRPLSLHLQ	|	-	-	|	1	1	0.909	0.988	0.601	0.809	|	0.109	0	|	0	0	0	0	|	0	0	IIIIIIIIIIII	Inside	|	-0.41	-0.12	-0.13	-0.02	0.03	0	-0.06	-0.18	-0.67	|	21	4	4.69
sp	Q86UU0	BCL9L_HUMAN	1499	pepJIP1	913-919	RPSDLTI	890	40	6	534	909-920	GLGRRPSDLTIS	|	-	-	|	1	1	0.946	0.9821	0.922	0.819	|	0.13	0	|	0	0	0	0	|	0	0	IIIIIIIIIIII	Inside	|	0.17	0.27	0.23	0.05	-0.53	0.27	0.06	-0.23	-0.63	|	28	18	4.71
sp	Q9Y6Q2	STON1_HUMAN	735	pepJIP1	36-42	RPNGLKL	na	na	17	141	32-43	QGVCRPNGLKLN	|	-	-	|	1	1	0.682	0.8147	0.602	0.575	|	0.112	0	|	0	0	0	0	|	0	0	IIIIIIIIIIII	Inside	|	-0.49	0.24	0.23	0.28	0.03	-0.72	0.06	-0.21	-0.62	|	24	17	5.18
sp	Q5JR12	PPM1J_HUMAN	505	pepJIP1	69-75	RPTFLQL	42	11	0	396	65-76	ASFSRPTFLQLS	|	-	-	|	1	1	0.957	0.9817	0.681	0.749	|	0.177	0	|	8	0	0	0	|	0	0	IIIIIIIIIIII	Inside	|	-0.14	0.14	0.23	-0.38	0.07	0.17	-0.62	0.24	-0.61	|	21	19	4.66
sp	P27987	IP3KB_HUMAN	946	pepJIP1	317-323	RPQDLAL	282	33	31	578	313-324	TGPHRPQDLALT	|	-	-	|	1	1	0.631	0.8612	0.726	0.849	|	0.23	0	|	0	6	0	0	|	0	0	IIIIIIIIIIII	Inside	|	-0.53	0.24	0.23	-0.12	-0.41	0.57	-0.14	-0.16	-0.61	|	49	4	4.83
sp	Q96CW5	GCP3_HUMAN	907	pepJIP1	135-141	RPQTLPL	130	4	359	487	131-142	YYYARPQTLPLS	|	-	-	|	0	0.75	0.333	0.4488	0.36	0.513	|	0.162	0	|	0	8	0	0	|	0	0	IIIIIIIIIIII	Inside	|	0.04	-0.02	0	-0.19	-0.03	0.17	-0.22	0	-0.59	|	27	22	4.5
sp	O60308	CE104_HUMAN	925	pepJIP1	300-306	RPFDLPL	262	103	7	602	296-307	ELMRRPFDLPLQ	|	-	-	|	1	1	0.637	0.6991	0.375	0.731	|	0.123	0	|	0	0	0	0	|	0	0	IIIIIIIIIIII	Inside	|	1	0.01	0.23	-0.41	-0.13	0.95	-0.45	0.66	-0.58	|	27	17	3.93
sp	A8MWP4	YU008_HUMAN	228	pepJIP1	104-110	RPHSLHL	45	45	49	68	100-111	PLTQRPHSLHLQ	|	-	-	|	0	0.917	0.371	0.4799	0.638	0.624	|	0.129	0	|	0	0	0	0	|	0	0	IIIIIIIIIIII	Inside	|	-0.13	-0.12	-0.14	-0.01	0.03	0.15	-0.03	-0.18	-0.57	|	5	3	5.38
sp	Q8N6U2	CL033_HUMAN	182	pepJIP1	175-181	RPSLLQL	147	75	na	na	171-182	AAAARPSLLQLA	|	-	-	|	1	1	0.919	0.9952	0.613	0.558	|	0.18	0	|	0	7	0	0	|	0	0	IIIIIIIIIIII	Inside	|	-0.3	0.15	0.23	-0.11	0.01	-0.06	-0.35	-0.15	-0.57	|	2	2	2.71
sp	Q96HH9	GRAM3_HUMAN	432	pepJIP1	239-245	RPSSLPL	193	12	29	29	235-246	FRADRPSSLPLD	|	-	-	|	0.417	0.5	0.363	0.6626	0.655	0.457	|	0.117	0	|	4.5	0	0	0	|	0	1	OOOOOOOOOOOO	Outside	|	-0.1	-0.13	-0.14	-0.03	0.18	-0.2	-0.16	-0.17	-0.56	|	30	17	4.42
sp	Q13873	BMPR2_HUMAN	1038	pepJIP1	937-943	RPNSLDL	831	72	33	33	933-944	RRAQRPNSLDLS	|	-	-	|	0.667	0.75	0.572	0.9374	0.884	0.677	|	0.771	1	|	10	6	0	0	|	Y	1	IIIIIIIIIIII	Inside	|	-0.23	-0.12	-0.13	0.03	-0.02	0.02	0.02	-0.18	-0.5	|	27	26	5.04
sp	Q86UY5	FA83A_HUMAN	434	pepJIP1	405-411	RPTRLQL	102	17	9	19	401-412	LGAYRPTRLQLE	|	-	-	|	1	1	0.923	0.962	0.759	0.566	|	0.121	0	|	0	0	0	0	|	0	0	IIIIIIIIIIII	Inside	|	-0.2	0.24	0.23	-0.14	0.05	0.19	-0.31	-0.18	-0.5	|	20	12	4.56
sp	Q8ND99	YS038_HUMAN	567	pepJIP1	394-400	RPGQLSL	366	13	66	74	390-401	SVPSRPGQLSLL	|	-	-	|	0.75	1	0.539	0.8288	0.568	0.644	|	0.164	0	|	0	0	0	0	|	0	0	IIIIIIIIIIII	Inside	|	-0.26	0.24	0.23	-0.06	0.03	-0.13	-0.37	-0.16	-0.5	|	10	2	4
sp	Q14562	DHX8_HUMAN	1220	pepJIP1	369-375	RPTHLSL	137	137	84	501	365-376	RNPDRPTHLSLV	|	-	-	|	0.5	0.583	0.48	0.8839	0.813	0.585	|	0.23	0	|	0	0	0	0	|	Y	0	OOOOOOOOOOOO	Outside	|	-0.5	-0.34	-0.35	-0.32	0.16	0.53	-0.43	-0.14	-0.47	|	31	23	4.64
sp	O75698	HUG1_HUMAN	362	pepJIP1	49-55	RPSSLVL	na	na	11	253	45-56	VPGLRPSSLVLG	|	-	-	|	0.417	0.5	0.382	0.7093	0.436	0.374	|	0.134	0	|	0	0	0	0	|	0	0	IIIIIIIIIIII	Inside	|	-0.29	-0.12	-0.14	0.06	0.03	-0.09	0.01	-0.19	-0.42	|	4	2	3.57
sp	Q6NUN7	CK063_HUMAN	778	pepJIP1	360-366	RPAKLKI	344	91	192	192	356-367	QPSRRPAKLKIR	|	-	-	|	1	1	0.81	0.9879	0.905	0.805	|	0.2	0	|	0	0	0	0	|	0	0	IIIIIIIIIIII	Inside	|	-0.45	0.28	0.23	-0.04	-0.31	-0.03	-0.22	-0.24	-0.42	|	20	2	3.86
sp	Q96BW1	UPP_HUMAN	309	pepJIP1	30-36	RPGDLIL	5	3	127	235	26-37	PEQLRPGDLILD	|	-	-	|	0.75	0.833	0.6	0.885	0.746	0.378	|	0.113	0	|	0	0	0	0	|	0	0	IIIIIIIIIIII	Inside	|	0.05	0.24	0.23	-0.12	-0.21	0.23	-0.27	-0.16	-0.41	|	26	2	3.14
sp	Q9Y6H8	CXA3_HUMAN	435	pepJIP1	429-435	RPEDLAI	340	37	na	na	425-436	SGRARPEDLAI	|	-	-	|	1	1	0.831	0.9868	0.873	na	|	0.508	1	|	28	0	0	0	|	0	4	IIIIIIIIIII	Inside	|	0.1	0.29	0.23	0.14	-0.34	-0.03	0.11	-0.23	-0.4	|	26	16	3.55
sp	Q5HYW2	NHSL2_HUMAN	709	pepJIP1	231-237	RPKSLCL	194	26	74	468	227-238	PKDQRPKSLCLS	|	-	-	|	1	1	0.851	0.9899	0.771	0.879	|	0.127	0	|	0	0	0	0	|	0	0	IIIIIIIIIIII	Inside	|	-0.31	-0.12	-0.14	-0.01	-0.09	0.05	-0.05	-0.18	-0.39	|	17	17	4.55
sp	Q2TAL5	SMTL2_HUMAN	461	pepJIP1	184-190	RPVSLSL	91	81	26	213	180-191	PPRPRPVSLSLR	|	-	-	|	0.667	0.833	0.657	0.9618	0.904	0.691	|	0.122	0	|	0	0	0	2	|	0	0	IIIIIIIIIIII	Inside	|	-0.52	-0.12	-0.14	0.04	-0.14	-0.03	-0.04	-0.18	-0.38	|	23	13	4.29
sp	Q4AC94	C2CD3_HUMAN	2353	pepJIP1	2325-2331	RPNSLPL	2299	129	na	na	2321-2332	PCRPRPNSLPLN	|	-	-	|	0.583	1	0.382	0.4369	0.832	0.469	|	0.13	0	|	3	0	0	0	|	0	0	IIIIIIIIIIII	Inside	|	-0.2	-0.13	-0.14	-0.12	0	0.11	-0.21	-0.17	-0.32	|	27	11	4.76
sp	P35568	IRS1_HUMAN	1242	pepJIP1	857-863	RPTRLSL	852	110	28	332	853-864	SRLARPTRLSLG	|	-	-	|	1	1	0.875	0.9372	0.822	0.91	|	0.121	0	|	0	0	0	0	|	0	0	IIIIIIIIIIII	Inside	|	-0.44	0.24	0.23	-0.03	-0.07	-0.23	-0.18	-0.18	-0.31	|	25	24	4.82
sp	Q9UL58	ZN215_HUMAN	517	pepJIP1	12-18	KPRNLSL	na	na	312	312	8-19	MAISKPRNLSLR	|	-	-	|	0.25	0.417	0.268	0.5652	0.329	0.445	|	0.127	0	|	0	0	0	0	|	0	0	IIIIIIIIIIII	Inside	|	0.09	0.22	1.9	0.7	0.53	-2.01	0.01	-0.2	-0.31	|	12	9	3.33
sp	Q9H2L5	RASF4_HUMAN	321	pepJIP1	65-71	RPIRLQM	na	na	26	110	61-72	WGLRRPIRLQMQ	|	-	-	|	0.667	0.833	0.522	0.8216	0.365	0.67	|	0.113	0	|	0	0	0	0	|	0	0	IIIIIIIIIIII	Inside	|	0.06	0.23	0.23	-0.68	-0.17	0.51	-0.79	0.57	-0.3	|	24	21	4.77
sp	Q7Z7F0	K0907_HUMAN	614	pepJIP1	157-163	RPLYLHV	111	111	30	259	153-164	GPGDRPLYLHVQ	|	-	-	|	0.583	0.667	0.392	0.5899	0.578	0.382	|	0.171	0	|	0	0	0	0	|	0	0	IIIIIIIIIIII	Inside	|	0.52	0.28	0.23	-0.06	0.18	0.22	0.15	-0.25	-0.28	|	24	22	5.57
sp	Q5JYT7	K1755_HUMAN	1200	pepJIP1	346-352	RPYNLGF	161	30	69	842	342-353	SSEERPYNLGFR	|	-	-	|	0.583	0.667	0.568	0.936	0.685	0.763	|	0.149	0	|	0	2	0	0	|	0	0	IIIIIIIIIIII	Inside	|	1.15	-0.35	-0.4	0.75	0.05	-0.04	1.85	-0.23	-0.25	|	26	4	3.83
sp	Q9Y566	SHAN1_HUMAN	2161	pepJIP1	2016-2022	RPSSLPI	2010	2	15	54	2012-2023	SPAPRPSSLPIL	|	-	-	|	0.333	0.5	0.362	0.6683	0.702	0.48	|	0.117	0	|	0	0	0	0	|	0	0	IIIIIIIIIIII	Inside	|	0.03	-0.09	-0.14	0.06	0	-0.03	0.06	-0.25	-0.23	|	26	18	4.75
sp	Q05209	PTN12_HUMAN	780	pepJIP1	522-528	RPDRLPL	501	1	40	164	518-529	DTPPRPDRLPLD	|	-	-	|	0.333	0.417	0.323	0.7222	0.862	0.696	|	0.158	0	|	0	0	3	0	|	0	0	IIIIIIIIIIII	Inside	|	-0.06	0.17	0.23	-0.27	0.01	0.34	-0.42	-0.16	-0.23	|	32	21	3.91
sp	Q9Y566	SHAN1_HUMAN	2161	pepJIP1	874-880	RPSFLPP	868	34	46	1196	870-881	PSYERPSFLPPG	|	-	-	|	1	1	0.657	0.8365	0.772	0.742	|	0.117	0	|	0	0	0	0	|	0	0	IIIIIIIIIIII	Inside	|	2.56	0.06	0.23	0.82	0.18	-0.66	1.77	0.38	-0.23	|	26	7	5.67
sp	Q9BZF9	UACA_HUMAN	1416	pepJIP1	424-430	RPLELSL	253	12	na	na	420-431	RSMLRPLELSLP	|	-	-	|	0.75	0.917	0.427	0.4874	0.574	0.436	|	0.127	0	|	0	0	0	0	|	Y	0	OOOOOOOOOOOO	Outside	|	-0.66	0.22	-0.16	-0.18	-0.32	0.31	-0.33	-0.19	-0.22	|	27	17	4.54
sp	Q9UPA5	BSN_HUMAN	3926	pepJIP1	760-766	RPHSLSI	665	38	0	3113	756-767	EQKQRPHSLSIT	|	-	-	|	0.667	0.75	0.614	0.9657	0.898	0.838	|	0.114	0	|	0	0	0	0	|	0	0	IIIIIIIIIIII	Inside	|	-0.17	-0.09	-0.14	0.21	0.03	-0.23	0.2	-0.26	-0.21	|	29	21	3.69
sp	Q5JTC6	AMER1_HUMAN	1135	pepJIP1	1022-1028	RPSHLHL	780	33	39	41	1018-1029	PQLARPSHLHLP	|	-	-	|	0.75	0.833	0.568	0.8369	0.778	0.652	|	0.117	0	|	0	0	0	0	|	0	0	IIIIIIIIIIII	Inside	|	-1.27	-0.38	-0.39	-0.35	0.03	0.34	-0.53	-0.14	-0.21	|	22	11	5.06
sp	Q9UQF2	JIP1_HUMAN	711	pepJIP1	160-166	RPTTLNL	143	55	30	281	156-167	YRPKRPTTLNLF	|	-	-	|	1	1	0.895	0.9984	0.956	0.875	|	0.139	0	|	0	0	0	0	|	0	0	IIIIIIIIIIII	Inside	|	0	0	0	-0.12	-0.03	0.22	-0.14	0	-0.2	|	22	14	5.13
sp	Q9UPT6	JIP3_HUMAN	1336	pepJIP1	204-210	RPTSLNV	na	na	54	1123	200-211	RRKERPTSLNVF	|	-	-	|	0.5	0.583	0.516	0.966	0.802	0.544	|	0.107	0	|	0	0	0	0	|	0	0	IIIIIIIIIIII	Inside	|	0.7	-0.08	-0.13	0.55	0.18	-0.42	0.94	-0.27	-0.2	|	23	20	3.92
sp	Q9ULJ6	ZMIZ1_HUMAN	1067	pepJIP1	394-400	RPQSLPI	303	16	41	469	390-401	YPGPRPQSLPIQ	|	-	-	|	1	1	0.83	0.9861	0.93	0.875	|	0.121	0	|	5	0	0	0	|	0	0	IIIIIIIIIIII	Inside	|	-0.16	-0.09	-0.14	0.01	0	-0.04	-0.01	-0.23	-0.2	|	27	17	5.09
sp	Q6ZN54	DEFI8_HUMAN	512	pepJIP1	133-139	RPVGLFL	106	31	na	na	129-140	DHFSRPVGLFLA	|	-	-	|	1	1	0.721	0.9163	0.461	0.273	|	0.256	0	|	0	0	0	0	|	0	0	IIIIIIIIIIII	Inside	|	-0.35	0.24	0.23	0.32	0.03	-0.79	0.11	-0.21	-0.2	|	22	16	4.85
sp	A1A4V9	CP093_HUMAN	331	pepJIP1	317-323	RPFQLPP	157	59	na	na	313-324	TALERPFQLPPG	|	-	-	|	0.833	0.917	0.637	0.8607	0.535	0.786	|	0.156	0	|	0	0	0	0	|	0	0	IIIIIIIIIIII	Inside	|	2.16	-0.4	-0.3	0.81	0.15	-0.38	1.86	-0.2	-0.2	|	22	9	5.21
sp	Q96N67	DOCK7_HUMAN	2140	pepJIP1	885-891	RPASLNL	853	19	15	1099	881-892	RSAVRPASLNLN	|	-	-	|	1	1	0.689	0.7344	0.53	0.726	|	0.124	0	|	3	0	0	0	|	0	0	IIIIIIIIIIII	Inside	|	-0.13	-0.12	-0.13	0.06	0.03	-0.02	0.03	-0.18	-0.17	|	43	38	4.02
sp	Q5VWP3	MLIP_HUMAN	458	pepJIP1	160-166	RPKSLAI	91	91	116	151	156-167	TAAVRPKSLAIS	|	-	-	|	1	1	0.703	0.8919	0.745	0.609	|	0.126	0	|	0	0	0	0	|	0	0	IIIIIIIIIIII	Inside	|	-0.3	-0.09	-0.14	0.2	-0.08	-0.23	0.2	-0.26	-0.17	|	20	14	4.14
sp	Q8N103	TAGAP_HUMAN	731	pepJIP1	436-442	RPVDLKI	366	80	29	218	432-443	GKTKRPVDLKIK	|	-	-	|	0.583	1	0.494	0.7519	0.644	0.42	|	0.128	0	|	0	0	0	0	|	0	0	IIIIIIIIIIII	Inside	|	0.12	0.22	0.23	-0.02	-0.63	0.5	-0.02	-0.21	-0.17	|	28	13	4.14
sp	Q13387	JIP2_HUMAN	824	pepJIP1	137-143	RPTTLRL	118	8	29	532	133-144	PHKHRPTTLRLT	|	-	-	|	0.667	1	0.656	0.9911	0.944	0.784	|	0.153	0	|	0	0	0	0	|	0	0	IIIIIIIIIIII	Inside	|	-0.25	-0.04	0.04	-0.16	-0.03	0.44	-0.16	0	-0.14	|	22	17	4.08
sp	Q5VUJ9	EFCB2_HUMAN	269	pepJIP1	117-123	RPRTLLI	66	34	na	na	113-124	SDEIRPRTLLIE	|	-	-	|	0.5	1	0.504	0.7285	0.563	0.473	|	0.122	0	|	0	0	0	0	|	0	0	IIIIIIIIIIII	Inside	|	0.11	-0.01	0	-0.04	-0.1	0.37	0.12	-0.06	-0.13	|	#N/A	#N/A	#N/A
sp	Q69YU3	AN34A_HUMAN	496	pepJIP1	421-427	RPGFLPP	270	19	3	33	417-428	ISQTRPGFLPPL	|	-	-	|	1	1	0.939	0.986	0.738	0.888	|	0.236	0	|	0	0	0	0	|	0	0	IIIIIIIIIIII	Inside	|	2.28	0.06	0.23	0.81	0.07	-0.58	1.68	0.27	-0.12	|	51	42	5.59
sp	Q92925	SMRD2_HUMAN	531	pepJIP1	290-296	RPGDLNV	273	67	na	na	286-297	FQVKRPGDLNVK	|	-	-	|	0.167	0.25	0.196	0.551	0.51	0.29	|	0.213	0	|	0	0	0	3	|	0	0	IIIIIIIIIIII	Inside	|	0.58	0.26	0.23	0.42	-0.62	0.07	0.79	-0.22	-0.12	|	24	22	5.23
sp	Q8N2Y8	RUSC2_HUMAN	1516	pepJIP1	688-694	RPTTLPI	683	30	59	815	684-695	SKEQRPTTLPIQ	|	-	-	|	1	1	0.689	0.9533	0.853	0.559	|	0.28	0	|	2.5	2.5	0	0	|	0	0	IIIIIIIIIIII	Inside	|	0.23	-0.1	-0.02	-0.1	-0.04	0.27	-0.05	0.01	-0.12	|	23	18	5.22
sp	O14523	C2C2L_HUMAN	706	pepJIP1	284-290	RPNRLFL	111	111	83	412	280-291	PAIPRPNRLFLR	|	-	-	|	0.417	0.583	0.422	0.7423	0.709	0.42	|	0.243	0	|	5	16	4	0	|	0	1	IIIIIIIIIIII	Inside	|	-0.67	-0.21	-0.16	-0.61	-0.36	1.06	-0.65	-0.14	-0.12	|	47	14	4.36
sp	Q07343	PDE4B_HUMAN	736	pepJIP1	73-79	RPTTLPL	6	6	22	652	69-80	DGISRPTTLPLT	|	-	-	|	0.333	0.5	0.358	0.6977	0.785	0.455	|	0.112	0	|	6.5	0	0	0	|	0	0	IIIIIIIIIIII	Inside	|	0.12	-0.12	0	-0.15	-0.04	0.15	-0.17	0.01	-0.11	|	32	12	4.42
sp	O75127	PTCD1_HUMAN	700	pepJIP1	14-20	RPMGLFI	na	na	114	649	10-21	FARARPMGLFIL	|	-	-	|	0.667	0	0.58	0.8334	0.157	0.356	|	0.3	0	|	0	0	0	0	|	0	0	IIIIIIIIIIII	Inside	|	-0.22	0.27	0.23	0.37	0.04	-0.74	0.2	-0.29	-0.09	|	25	8	3.07
sp	O60239	3BP5_HUMAN	455	pepJIP1	343-349	RPGSLDL	11	11	1	71	339-350	PAVVRPGSLDLP	|	-	-	|	1	1	0.882	0.9227	0.839	0.559	|	0.121	0	|	0	0	0	0	|	0	0	IIIIIIIIIIII	Inside	|	-0.47	-0.12	-0.14	0.02	0	0.02	-0.05	-0.17	-0.08	|	27	23	4.49
sp	P19532	TFE3_HUMAN	575	pepJIP1	460-466	KPEQLDI	373	14	75	89	456-467	SDSLKPEQLDIE	|	DUF3371	Family	|	1	1	0.636	0.6969	0.631	0.822	|	0.13	0	|	0	0	0	0	|	0	0	IIIIIIIIIIII	Inside	|	1.26	0.42	2.08	0.82	1.07	-2.04	0.15	-0.27	-0.04	|	57	10	5.05
sp	Q05397	FAK1_HUMAN	1052	pepJIP1	777-783	RPQEIAM	762	43	109	126	773-784	SWNHRPQEIAMW	|	-	-	|	0	0.333	0.263	0.3776	0.607	0.562	|	0.111	0	|	0	0	0	0	|	0	0	IIIIIIIIIIII	Inside	|	0.35	0.24	0.23	-0.69	-0.08	0.97	-0.59	0.1	-0.02	|	31	11	4.63
sp	Q9C0C2	TB182_HUMAN	1729	pepJIP1	483-489	RPSGLGV	467	46	4	1225	479-490	TFPTRPSGLGVW	|	-	-	|	1	1	0.798	0.887	0.51	0.832	|	0.12	0	|	0	0	0	0	|	0	0	IIIIIIIIIIII	Inside	|	0.01	0.28	0.23	0.65	0.03	-1.01	0.71	-0.3	-0.01	|	16	10	5.03
sp	P50749	RASF2_HUMAN	326	pepJIP1	64-70	RPIRLQM	na	na	66	251	60-71	WGLRRPIRLQMQ	|	-	-	|	0.333	0.583	0.362	0.5933	0.336	0.711	|	0.109	0	|	0	0	0	0	|	0	0	IIIIIIIIIIII	Inside	|	0.26	0.22	0.23	-0.63	-0.11	0.31	-0.82	0.72	0	|	26	25	5
sp	P10070	GLI2_HUMAN	1586	pepJIP1	975-981	RPDALSL	940	70	43	564	971-982	DPVRRPDALSLP	|	-	-	|	1	1	0.798	0.972	0.844	0.767	|	0.142	0	|	0	0	0	0	|	0	0	IIIIIIIIIIII	Inside	|	-0.72	0.24	0.23	0.06	-0.15	-0.2	-0.14	-0.18	0	|	25	9	3.33
sp	A8MTZ0	BBIP1_HUMAN	92	pepJIP1	52-58	KPKLLPL	na	na	na	na	48-59	MVLCKPKLLPLK	|	-	-	|	1	1	0.859	0.9276	0.283	0.556	|	0.11	0	|	0	3	0	0	|	0	0	IIIIIIIIIIII	Inside	|	1.02	0.68	2.58	0.32	0.75	-1.78	-0.71	-0.16	0.01	|	10	10	5.06
sp	Q53SZ7	CB053_HUMAN	412	pepJIP1	399-405	RPVSLEL	366	27	na	na	395-406	PGPKRPVSLELI	|	-	-	|	1	1	0.771	0.9984	0.82	0.536	|	0.114	0	|	0	0	0	0	|	0	0	IIIIIIIIIIII	Inside	|	0.15	-0.15	-0.14	-0.14	-0.3	0.65	-0.03	-0.17	0.03	|	11	4	3.76
sp	Q08AD1	CAMP2_HUMAN	1489	pepJIP1	990-996	RPNELKI	772	0	0	483	986-997	QRTPRPNELKIT	|	-	-	|	0.667	1	0.54	0.8436	0.824	0.747	|	0.16	0	|	0	0	0	0	|	0	0	IIIIIIIIIIII	Inside	|	0.22	0.22	0.23	0.01	-0.12	0.25	0.03	-0.23	0.04	|	29	29	4.66
sp	P0C025	NUD17_HUMAN	328	pepJIP1	255-261	RPLVLHM	135	22	34	34	251-262	DGRARPLVLHMS	|	-	-	|	0.5	0.583	0.444	0.7224	0.472	0.418	|	0.151	0	|	0	17	0	0	|	0	0	IIIIIIIIIIII	Inside	|	0.13	0.17	0.23	-0.79	0.01	0.45	-1.03	0.67	0.05	|	20	6	4.06
sp	Q9Y6Q9	NCOA3_HUMAN	1424	pepJIP1	985-991	RPGEIPM	959	69	140	338	981-992	MLQMRPGEIPMG	|	-	-	|	1	1	0.738	0.8636	0.793	0.687	|	0.116	0	|	0	0	0	0	|	0	0	IIIIIIIIIIII	Inside	|	0.97	0.09	-0.01	-0.58	-0.34	0.55	-0.46	0.09	0.07	|	31	12	4.69
sp	Q6ZN32	ETV3L_HUMAN	361	pepJIP1	306-312	RPEGLEV	271	71	33	33	302-313	LLSLRPEGLEVK	|	-	-	|	0.417	0.583	0.418	0.749	0.334	0.614	|	0.177	0	|	0	0	0	0	|	0	0	IIIIIIIIIIII	Inside	|	0.55	0.27	0.23	0.56	-0.38	-0.26	0.91	-0.29	0.07	|	18	12	4.35
sp	O95996	APC2_HUMAN	2303	pepJIP1	963-969	RPSRLDL	857	68	26	1308	959-970	CGQPRPSRLDLD	|	-	-	|	0.417	0.5	0.393	0.7484	0.609	0.707	|	0.109	0	|	0	0	0	0	|	0	0	IIIIIIIIIIII	Inside	|	-0.11	0.24	0.23	-0.23	0	0.32	-0.38	-0.17	0.14	|	21	15	4.61
sp	Q6ZWH5	NEK10_HUMAN	1172	pepJIP1	955-961	RPALLPL	577	35	127	153	951-962	GSRPRPALLPLD	|	-	-	|	0.417	0.5	0.364	0.7471	0.658	0.279	|	0.112	0	|	0	0	0	0	|	0	0	IIIIIIIIIIII	Inside	|	0.12	0.08	0.23	-0.29	0.03	0.43	-0.48	-0.16	0.14	|	18	12	4.08
sp	Q6ZT52	FA43B_HUMAN	329	pepJIP1	287-293	RPEVLSL	261	261	na	na	283-294	PQRERPEVLSLA	|	-	-	|	0.667	0.75	0.647	0.9888	0.856	0.777	|	0.121	0	|	0	3	0	0	|	0	0	IIIIIIIIIIII	Inside	|	1.02	-0.04	0.13	-0.28	0.07	0.4	-0.47	0.71	0.16	|	15	6	4.65
sp	Q8WWF5	ZNRF4_HUMAN	429	pepJIP1	5-11	RPEHLMP	na	na	390	390	1-12	MPLCRPEHLMPR	|	-	-	|	1	1	0.573	0.644	0.528	0.455	|	0.189	0	|	19	6	5	0	|	0	1	OOOOOOOOOOOO	Outside	|	0.86	-0.36	-0.4	0.76	-0.12	-0.2	1.73	-0.18	0.16	|	10	3	4.57
sp	Q07820	MCL1_HUMAN	350	pepJIP1	137-143	RPAVLPL	71	14	19	19	133-144	PLGKRPAVLPLL	|	-	-	|	1	1	0.828	0.995	0.775	0.825	|	0.372	0	|	0	0	0	0	|	0	1	OOOOOOOOOOOO	Outside	|	0.49	0.11	0.26	-0.36	-0.09	0.4	-0.6	0.63	0.17	|	27	17	1.47
sp	Q7Z401	MYCPP_HUMAN	1863	pepJIP1	1076-1082	RPNTLDI	1005	22	20	750	1072-1083	SKSTRPNTLDIG	|	-	-	|	0.083	0.25	0.281	0.4989	0.46	0.739	|	0.063	0	|	0	0	0	0	|	0	0	IIIIIIIIIIII	Inside	|	0.11	0.07	0.03	0.15	-0.05	-0.07	0.31	-0.16	0.18	|	26	25	3.73
sp	Q86UF4	CA110_HUMAN	302	pepJIP1	243-249	KPTFLEL	152	45	na	na	239-250	GEFTKPTFLELL	|	-	-	|	1	1	0.823	0.9326	0.605	0.529	|	0.116	0	|	0	0	0	0	|	0	0	IIIIIIIIIIII	Inside	|	1.22	0.69	2.47	0.2	0.7	-1.05	-0.47	0.24	0.18	|	19	8	4.81
sp	Q3MIN7	RGL3_HUMAN	710	pepJIP1	593-599	RPFALPL	551	0	1	108	589-600	LPSPRPFALPLG	|	-	-	|	1	1	0.898	0.9445	0.756	0.616	|	0.121	0	|	0	0	0	0	|	0	0	IIIIIIIIIIII	Inside	|	-0.19	0.18	0.23	-0.09	0.01	-0.03	-0.23	-0.16	0.19	|	18	7	2.99
sp	Q13671	RIN1_HUMAN	783	pepJIP1	66-72	RPVWLQL	61	48	52	671	62-73	LLLTRPVWLQLQ	|	-	-	|	1	1	0.793	0.892	0.487	0.395	|	0.13	0	|	0	0	0	0	|	0	0	IIIIIIIIIIII	Inside	|	-0.43	0.24	0.23	-0.88	0.03	0.98	-1.19	-0.12	0.21	|	18	12	5.7
sp	Q9NRF2	SH2B1_HUMAN	756	pepJIP1	386-392	RPMTLPL	378	0	58	341	382-393	ATSPRPMTLPLA	|	-	-	|	0.25	0.333	0.289	0.5919	0.519	0.588	|	0.124	0	|	0	0	0	0	|	0	0	IIIIIIIIIIII	Inside	|	0.14	-0.13	0	-0.3	-0.04	0.51	-0.33	0.02	0.22	|	19	10	5.26
sp	Q9NWK9	BCD1_HUMAN	470	pepJIP1	67-73	RPEEIPM	40	40	na	na	63-74	GSGQRPEEIPMD	|	-	-	|	0.417	0.417	0.384	0.832	0.822	0.543	|	0.111	0	|	0	0	0	0	|	0	0	IIIIIIIIIIII	Inside	|	1.33	0.06	-0.12	-0.68	-0.27	1.02	-0.52	0.34	0.24	|	22	4	5.26
sp	Q8N5U6	RNF10_HUMAN	811	pepJIP1	442-448	RPLALPL	435	1	54	329	438-449	DTPSRPLALPLV	|	-	-	|	0.583	1	0.467	0.5887	0.395	0.686	|	0.113	0	|	0	0	0	0	|	0	0	IIIIIIIIIIII	Inside	|	-0.21	0.19	0.23	-0.07	0	-0.08	-0.27	-0.17	0.26	|	26	8	4.82
sp	Q9H8M2	BRD9_HUMAN	597	pepJIP1	26-32	KPLKLVL	na	na	106	555	22-33	KPLEKPLKLVLK	|	-	-	|	1	1	0.881	0.9976	0.608	0.73	|	0.114	0	|	0	0	0	0	|	0	0	IIIIIIIIIIII	Inside	|	1.67	0.85	1.18	0.51	0.93	-1.23	-0.25	-0.08	0.29	|	28	28	4.63
sp	P25054	APC_HUMAN	2843	pepJIP1	1608-1614	KPSQLPV	1495	110	18	1215	1604-1615	PVARKPSQLPVY	|	-	-	|	0.917	1	0.645	0.9534	0.776	0.713	|	0.116	0	|	0	0	0	0	|	0	0	IIIIIIIIIIII	Inside	|	1.26	0.2	1.91	0.95	0.89	-2.27	0.58	-0.32	0.29	|	26	22	5.14
sp	Q5U4P2	ASPH1_HUMAN	390	pepJIP1	186-192	RPGLLFL	154	55	42	163	182-193	LGIQRPGLLFLP	|	-	-	|	1	1	0.784	0.907	0.579	0.444	|	0.116	0	|	0	0	0	0	|	0	1	IIIIIIIIIIII	Inside	|	-0.15	0.19	0.23	-0.27	0.04	0.41	-0.55	-0.09	0.3	|	17	13	5
sp	Q6IC83	CV042_HUMAN	251	pepJIP1	47-53	KPAKLDL	na	na	15	161	43-54	STTAKPAKLDLK	|	-	-	|	0	0.167	0.165	0.3546	0.464	0.409	|	0.183	0	|	0	11	0	0	|	0	0	IIIIIIIIIIII	Inside	|	0.79	0.86	2.53	0.61	0.66	-2.16	-0.32	-0.21	0.32	|	3	3	4.67
sp	Q2KHN1	RN151_HUMAN	245	pepJIP1	176-182	RPLLLSL	162	162	na	na	172-183	QERRRPLLLSLL	|	-	-	|	0.417	0.5	0.339	0.7373	0.341	0.307	|	0.129	0	|	0	0	0	0	|	0	0	IIIIIIIIIIII	Inside	|	-0.24	0.17	0.23	-0.4	-0.09	0.4	-0.74	-0.13	0.32	|	17	2	3.57
sp	Q76N89	HECW1_HUMAN	1606	pepJIP1	533-539	RPCSLPV	507	164	15	788	529-540	KRKSRPCSLPVS	|	-	-	|	1	1	0.707	0.9674	0.665	0.699	|	0.181	0	|	0	0	0	0	|	0	0	IIIIIIIIIIII	Inside	|	0.69	-0.09	-0.14	0.57	0	-0.64	0.99	-0.27	0.33	|	27	23	5.71
sp	Q6IPW1	CK071_HUMAN	123	pepJIP1	45-51	RPEAIHL	na	na	22	38	41-52	FLVSRPEAIHLG	|	-	-	|	1	1	0.658	0.882	0.408	0.706	|	0.117	0	|	0	0	0	0	|	0	0	IIIIIIIIIIII	Inside	|	1.32	0.25	0.23	0.26	0.07	-0.26	0.27	0.13	0.4	|	13	7	3.24
sp	Q5JTD0	TJAP1_HUMAN	557	pepJIP1	238-244	KPESLLL	22	22	31	286	234-245	RVLEKPESLLLN	|	-	-	|	1	1	0.836	0.9011	0.506	0.57	|	0.134	0	|	0	0	0	0	|	0	0	IIIIIIIIIIII	Inside	|	1.98	0.39	1.07	0.59	0.97	-1.05	-0.11	-0.22	0.42	|	29	24	4.27
sp	Q5R372	RBG1L_HUMAN	815	pepJIP1	69-75	RPSSLLV	na	na	38	404	65-76	DSEKRPSSLLVD	|	-	-	|	0.667	1	0.61	0.9168	0.635	0.554	|	0.113	0	|	2	0	0	0	|	0	1	OOOOOOOOOOOO	Outside	|	0.79	-0.09	-0.14	0.57	0.04	-0.43	1.03	-0.27	0.42	|	56	1	0
sp	O15553	MEFV_HUMAN	781	pepJIP1	239-245	RPRSLEV	233	50	36	511	235-246	SGKMRPRSLEVT	|	-	-	|	1	1	0.786	0.8963	0.655	0.757	|	0.058	0	|	0	0	0	0	|	0	0	IIIIIIIIIIII	Inside	|	1	-0.09	-0.13	0.5	-0.34	0.07	1.14	-0.27	0.43	|	24	12	4.28
sp	Q8N9P0	YF006_HUMAN	234	pepJIP1	113-119	RPLSLRV	100	4	33	100	109-120	QPDPRPLSLRVG	|	-	-	|	0.25	0.333	0.207	0.5452	0.701	0.374	|	0.133	0	|	0	0	0	0	|	0	0	IIIIIIIIIIII	Inside	|	0.69	-0.09	-0.14	0.69	-0.03	-0.49	1.22	-0.27	0.44	|	4	3	3.33
sp	Q96ST3	SIN3A_HUMAN	1273	pepJIP1	441-447	KPKLLNL	429	4	57	664	437-448	PVKKKPKLLNLK	|	-	-	|	0.667	0.833	0.501	0.7301	0.761	0.445	|	0.116	0	|	0	0	0	0	|	0	0	IIIIIIIIIIII	Inside	|	1.18	0.67	1.47	0.69	0.63	-1.57	-0.12	-0.38	0.45	|	26	23	4.26
sp	Q8WXI7	MUC16_HUMAN	22152	pepJIP1	7382-7388	RPSSLPV	7368	30	3	14693	7378-7389	GDVPRPSSLPVE	|	-	-	|	0.917	1	0.554	0.7322	0.728	0.742	|	0.143	0	|	-	-	-	-	|	0	1	OOOOOOOOOOOO	Outside	|	0.71	-0.09	-0.14	0.47	0.13	-0.33	0.86	-0.27	0.48	|	#N/A	#N/A	#N/A
sp	Q92620	PRP16_HUMAN	1227	pepJIP1	45-51	RPSLLGL	na	na	65	1169	41-52	APAPRPSLLGLD	|	-	-	|	1	1	0.831	0.9931	0.588	0.638	|	0.113	0	|	0	0	0	0	|	0	0	IIIIIIIIIIII	Inside	|	-0.07	0.24	0.23	-0.28	0.08	0.25	-0.59	-0.14	0.5	|	26	14	4.85
sp	Q6IQ32	ADNP2_HUMAN	1131	pepJIP1	397-403	RPGVLPL	95	59	18	506	393-404	NQTVRPGVLPLT	|	-	-	|	0	1	0.389	0.4401	0.543	0.588	|	0.11	0	|	0	0	0	0	|	0	0	IIIIIIIIIIII	Inside	|	0.66	0.13	0.26	-0.29	-0.03	0.42	-0.55	0.66	0.5	|	25	13	4.66
sp	Q12774	ARHG5_HUMAN	1597	pepJIP1	993-999	KPSHLHL	980	8	121	512	989-1000	RQPEKPSHLHLE	|	-	-	|	1	1	0.84	0.989	0.956	0.901	|	0.14	0	|	0	0	0	0	|	0	0	IIIIIIIIIIII	Inside	|	1.23	0.21	1.89	0.42	1.13	-1.32	-0.31	-0.22	0.51	|	49	3	5.38
sp	P78314	3BP2_HUMAN	561	pepJIP1	356-362	KPKFLKI	286	14	53	112	352-363	VPANKPKFLKIA	|	-	-	|	0.75	0.833	0.703	0.9657	0.861	0.733	|	0.273	0	|	0	2	0	0	|	0	0	IIIIIIIIIIII	Inside	|	1.76	0.78	2.55	0.54	1	-1.78	-0.17	0.1	0.52	|	25	10	3.92
sp	Q8TD26	CHD6_HUMAN	2715	pepJIP1	1887-1893	RPEVLHL	1864	73	29	735	1883-1894	GMGERPEVLHLT	|	-	-	|	1	1	0.796	0.9131	0.81	0.737	|	0.113	0	|	0	0	0	0	|	0	0	IIIIIIIIIIII	Inside	|	0.9	0.19	0.25	-0.32	0.17	0.48	-0.52	0.64	0.52	|	26	11	3.85
sp	Q15468	STIL_HUMAN	1287	pepJIP1	583-589	RPMELQI	544	4	1	635	579-590	HNSGRPMELQIP	|	-	-	|	0	0.167	0.214	0.3707	0.687	0.203	|	0.128	0	|	0	0	0	0	|	0	0	IIIIIIIIIIII	Inside	|	-0.2	0.27	0.23	0.02	0.04	-0.28	-0.18	-0.23	0.53	|	28	14	4.27
sp	Q9C0F1	CEP44_HUMAN	390	pepJIP1	328-334	RPASIPL	275	134	11	11	324-335	SEVERPASIPLS	|	-	-	|	0	0.333	0.202	0.3875	0.483	0.514	|	0.152	0	|	0	0	0	0	|	0	0	IIIIIIIIIIII	Inside	|	1.62	-0.11	-0.14	0.06	0.16	0.19	0.16	0.1	0.53	|	21	6	4.31
sp	Q96SU4	OSBL9_HUMAN	736	pepJIP1	235-241	RPSSLPV	26	26	11	369	231-242	KSEQRPSSLPVG	|	-	-	|	1	1	0.64	0.9323	0.676	0.859	|	0.151	0	|	0	0	0	0	|	0	1	IIIIIIIIIIII	Inside	|	0.75	-0.09	-0.14	0.62	0	-0.59	1.1	-0.25	0.54	|	27	24	4.77
sp	Q9P2P6	STAR9_HUMAN	4700	pepJIP1	3499-3505	KPQGLTL	3381	30	17	1030	3495-3506	SCSQKPQGLTLS	|	-	-	|	0.167	0.583	0.316	0.4257	0.477	0.57	|	0.111	0	|	0	0	0	0	|	0	0	IIIIIIIIIIII	Inside	|	1.09	0.75	3.31	1.22	0.94	-2.84	0.32	-0.55	0.54	|	19	2	3.14
sp	P17302	CXA1_HUMAN	382	pepJIP1	376-382	RPDDLEI	119	92	na	na	372-383	SSRPRPDDLEI	|	-	-	|	0.636	1	0.544	0.8367	0.821	na	|	0.431	0	|	30	0	0	0	|	0	4	IIIIIIIIIII	Inside	|	0.68	0.2	0.23	-0.19	-0.71	1.22	0.01	-0.2	0.55	|	26	19	5.13
sp	Q9GZY8	MFF_HUMAN	342	pepJIP1	96-102	RPADLDL	73	73	3	99	92-103	VSFSRPADLDLI	|	Miff	Family	|	0.667	1	0.485	0.6431	0.469	0.481	|	0.123	0	|	0	0	0	0	|	0	1	OOOOOOOOOOOO	Outside	|	-0.05	0.18	0.23	-0.1	-0.55	0.53	-0.1	-0.17	0.59	|	36	26	4.69
sp	Q96QU1	PCD15_HUMAN	1955	pepJIP1	1591-1597	RPEIIDL	1445	36	94	218	1587-1598	KVPNRPEIIDLQ	|	-	-	|	0.5	1	0.45	0.616	0.483	0.653	|	0.792	1	|	28	0	2	0	|	Y	1	IIIIIIIIIIII	Inside	|	1.18	0.13	0.23	-0.21	-0.05	0.58	-0.27	0.12	0.6	|	29	8	3.82
sp	Q8N4B1	SESQ1_HUMAN	249	pepJIP1	177-183	RPSALPP	na	na	na	na	173-184	PLPRRPSALPPK	|	-	-	|	0.333	0.917	0.389	0.5605	0.607	0.72	|	0.14	0	|	0	2	0	0	|	0	0	IIIIIIIIIIII	Inside	|	2.01	0.28	0.23	1.13	-0.28	-0.91	2.06	-0.21	0.63	|	34	2	4.43
sp	O94916	NFAT5_HUMAN	1531	pepJIP1	856-862	RPDNLLP	837	12	66	636	852-863	TVHTRPDNLLPG	|	-	-	|	1	1	0.591	0.7938	0.673	0.854	|	0.136	0	|	0	0	0	0	|	0	0	IIIIIIIIIIII	Inside	|	1.48	-0.37	-0.4	1.04	0	-0.47	2.23	-0.18	0.64	|	30	16	5.22
sp	Q9GZW5	SCND2_HUMAN	306	pepJIP1	280-286	KPWLLVI	267	14	na	na	276-287	RAGQKPWLLVIR	|	-	-	|	1	1	0.908	0.9933	0.877	0.389	|	0.112	0	|	0	0	0	0	|	0	0	IIIIIIIIIIII	Inside	|	1.53	0.83	0.76	0.38	0.66	-0.86	-0.35	-0.29	0.64	|	#N/A	#N/A	#N/A
sp	Q2KJY2	KI26B_HUMAN	2108	pepJIP1	826-832	RPTQLRP	797	200	139	1146	822-833	GRMRRPTQLRPF	|	-	-	|	0.25	0.417	0.282	0.4574	0.685	0.561	|	0.114	0	|	5	0	0	0	|	0	0	IIIIIIIIIIII	Inside	|	1.82	-0.01	-0.06	0.97	-0.16	-0.53	2.04	-0.24	0.66	|	51	41	4.93
sp	Q96PE2	ARHGH_HUMAN	2063	pepJIP1	2021-2027	RPKMLVI	1984	8	na	na	2017-2028	PAPARPKMLVIS	|	-	-	|	0.75	0.917	0.673	0.9407	0.747	0.624	|	0.164	0	|	4	0	0	0	|	0	0	IIIIIIIIIIII	Inside	|	0	0.27	0.23	-0.3	0.03	0.11	-0.53	-0.19	0.66	|	21	11	4.55
sp	O95785	WIZ_HUMAN	1651	pepJIP1	947-953	RPGLLSL	875	121	14	563	943-954	AGAPRPGLLSLA	|	-	-	|	1	1	0.691	0.8706	0.579	0.576	|	0.126	0	|	0	0	0	0	|	0	0	IIIIIIIIIIII	Inside	|	-0.14	0.2	0.23	-0.2	0.03	0.24	-0.51	-0.16	0.68	|	25	16	3.64
sp	Q8N9H9	CA127_HUMAN	656	pepJIP1	360-366	RPESLLV	321	6	22	220	356-367	PRPERPESLLVS	|	-	-	|	0.667	0.75	0.627	0.9853	0.909	0.864	|	0.132	0	|	0	0	0	0	|	0	0	IIIIIIIIIIII	Inside	|	1.06	-0.09	-0.14	0.62	0.17	-0.32	1.18	-0.24	0.68	|	13	2	3.71
sp	Q9UER7	DAXX_HUMAN	740	pepJIP1	119-125	RPAKLYV	84	84	52	583	115-126	RARSRPAKLYVY	|	Daxx	Family	|	0.333	0.417	0.363	0.8708	0.214	0.292	|	0.121	0	|	0	0	0	0	|	0	0	IIIIIIIIIIII	Inside	|	0.71	0.28	0.23	0.3	-0.01	-0.3	0.52	-0.25	0.71	|	26	18	4.96
sp	Q9P2N5	RBM27_HUMAN	1060	pepJIP1	974-980	RPKALTV	852	84	na	na	970-981	VVDHRPKALTVG	|	-	-	|	1	1	0.83	0.8958	0.753	0.567	|	0.178	0	|	0	0	0	0	|	0	0	IIIIIIIIIIII	Inside	|	0.76	0.28	0.23	0.73	0	-0.64	1.14	-0.27	0.72	|	26	22	4.22
sp	O60673	DPOLZ_HUMAN	3130	pepJIP1	826-832	KPSRLKL	809	9	56	2124	822-833	QPGNKPSRLKLN	|	-	-	|	0.417	0.667	0.442	0.7349	0.507	0.722	|	0.17	0	|	0	0	0	0	|	0	0	IIIIIIIIIIII	Inside	|	0.84	0.13	0.79	0.34	0.77	-0.83	-0.19	-0.3	0.72	|	30	7	4.81
sp	Q8WVR3	CG043_HUMAN	580	pepJIP1	550-556	RPLYLPP	428	2	na	na	546-557	SPVGRPLYLPPD	|	-	-	|	0.667	1	0.447	0.5456	0.573	0.353	|	0.14	0	|	0	0	0	0	|	0	0	IIIIIIIIIIII	Inside	|	2.11	0.05	0.23	0.75	0.09	-0.6	1.7	0.16	0.75	|	21	15	5.85
sp	P0C6C1	AN34C_HUMAN	530	pepJIP1	459-465	RPGFLPP	284	27	35	35	455-466	ISHTRPGFLPPL	|	-	-	|	1	1	0.696	0.8548	0.597	0.613	|	0.226	0	|	0	0	0	0	|	0	0	IIIIIIIIIIII	Inside	|	2.31	0.06	0.23	0.8	0.04	-0.54	1.69	0.3	0.76	|	51	42	5.59
sp	Q6QNY0	BL1S3_HUMAN	202	pepJIP1	50-56	RPTGLRV	na	na	na	na	46-57	PTRGRPTGLRVA	|	-	-	|	1	1	0.782	0.9662	0.871	0.954	|	0.181	0	|	0	0	0	0	|	0	0	IIIIIIIIIIII	Inside	|	0.42	0.28	0.23	0.98	-0.02	-1.32	1.29	-0.3	0.76	|	18	10	5.12
sp	O75962	TRIO_HUMAN	3097	pepJIP1	1926-1932	RPSSLLV	1725	21	6	1057	1922-1933	ALEDRPSSLLVD	|	-	-	|	1	1	0.697	0.7688	0.558	0.711	|	0.154	0	|	0	0	0	0	|	0	0	IIIIIIIIIIII	Inside	|	0.98	-0.09	-0.14	0.62	0.23	-0.52	1.08	-0.27	0.78	|	39	24	4.12
sp	Q96RK0	CIC_HUMAN	1608	pepJIP1	282-288	KPTSLGL	175	89	207	1306	278-289	SSEAKPTSLGLA	|	-	-	|	0.417	0.5	0.353	0.608	0.559	0.778	|	0.21	0	|	0	0	0	0	|	0	0	IIIIIIIIIIII	Inside	|	1.15	0.5	2.18	0.88	1.02	-2.54	0.15	-0.22	0.79	|	24	14	4.8
sp	Q6VAB6	KSR2_HUMAN	950	pepJIP1	335-341	KPLNLKI	223	6	15	499	331-342	KKKSKPLNLKIH	|	-	-	|	0.917	1	0.696	0.875	0.766	0.516	|	0.128	0	|	0	0	0	0	|	0	0	IIIIIIIIIIII	Inside	|	1.29	0.2	2.41	0.78	1.15	-2.43	-0.08	-0.28	0.81	|	18	16	5.24
sp	Q8N319	CF223_HUMAN	242	pepJIP1	195-201	KPASLRL	164	33	3	3	191-202	SDSAKPASLRLL	|	-	-	|	1	1	0.619	0.8548	0.476	0.583	|	0.146	0	|	0	0	0	3	|	0	0	IIIIIIIIIIII	Inside	|	1.18	0.48	2.23	0.89	0.88	-2.07	0.33	-0.24	0.81	|	5	4	4.55
sp	Q96RY5	CRML_HUMAN	1269	pepJIP1	697-703	KPSKLQL	644	50	63	477	693-704	LMMGKPSKLQLE	|	-	-	|	1	1	0.83	0.9748	0.488	0.735	|	0.114	0	|	0	0	0	0	|	0	0	IIIIIIIIIIII	Inside	|	1.33	0.86	2.53	0.66	1.04	-2.13	-0.19	-0.18	0.82	|	26	23	4.46
sp	Q6ZMY3	SPOC1_HUMAN	1216	pepJIP1	79-85	RPGVLEL	59	38	88	976	75-86	AAEVRPGVLELL	|	-	-	|	1	1	0.703	0.9437	0.619	0.575	|	0.11	0	|	0	0	0	0	|	0	0	IIIIIIIIIIII	Inside	|	1.1	0.15	0.27	-0.4	-0.22	1.05	-0.56	0.68	0.82	|	16	3	4.67
sp	Q9NPI1	BRD7_HUMAN	651	pepJIP1	21-27	KPLKLVL	na	na	106	593	17-28	EYVEKPLKLVLK	|	-	-	|	1	1	0.974	0.9978	0.719	0.712	|	0.111	0	|	0	0	0	0	|	0	0	IIIIIIIIIIII	Inside	|	1.9	0.83	2.63	0.56	0.79	-1.53	-0.26	-0.2	0.83	|	33	24	4.33
sp	Q9UNA1	RHG26_HUMAN	814	pepJIP1	659-665	RPNSLPP	642	393	2	90	655-666	VKPTRPNSLPPN	|	-	-	|	0.25	0.333	0.276	0.6948	0.703	0.672	|	0.123	0	|	0	0	8	0	|	0	1	OOOOOOOOOOOO	Outside	|	2.3	-0.09	-0.14	1.11	0	-0.81	2.17	-0.21	0.85	|	26	16	5.03
sp	Q9H2S9	IKZF4_HUMAN	585	pepJIP1	382-388	RPLRLPP	377	53	7	120	378-389	AEHLRPLRLPPT	|	-	-	|	0.5	1	0.426	0.6314	0.433	0.51	|	0.136	0	|	0	0	0	0	|	0	0	IIIIIIIIIIII	Inside	|	2.49	0.24	0.23	0.89	-0.07	-0.35	1.9	-0.23	0.85	|	22	15	5.56
sp	Q5T8P6	RBM26_HUMAN	1007	pepJIP1	456-462	RPNLIGL	327	100	55	332	452-463	VHAQRPNLIGLT	|	-	-	|	1	1	0.952	0.9832	0.814	0.854	|	0.157	0	|	0	0	0	0	|	0	0	IIIIIIIIIIII	Inside	|	1.26	0.25	0.23	-0.27	0.04	0.56	-0.46	0.14	0.89	|	25	24	5.14
sp	Q8ND30	LIPB2_HUMAN	876	pepJIP1	812-818	RPRKLGF	770	7	40	40	808-819	TAKVRPRKLGFS	|	-	-	|	0.417	0.5	0.374	0.6507	0.596	0.39	|	0.054	0	|	0	0	0	0	|	0	0	IIIIIIIIIIII	Inside	|	1.37	0.27	0.23	0.7	-0.28	-0.16	1.55	-0.23	0.89	|	25	22	5.01
sp	Q96EK2	PF21B_HUMAN	531	pepJIP1	6-12	RPEALAV	na	na	97	490	2-13	ELQSRPEALAVE	|	-	-	|	0.917	1	0.542	0.7004	0.528	0.73	|	0.114	0	|	0	0	0	0	|	0	0	IIIIIIIIIIII	Inside	|	0.75	0.28	0.23	0.69	0.19	-0.74	0.99	-0.28	0.89	|	21	3	4.38
sp	Q86YN6	PRGC2_HUMAN	1023	pepJIP1	410-416	RPLRLEV	332	9	107	467	406-417	RPSLRPLRLEVK	|	-	-	|	0.833	0.917	0.599	0.7811	0.751	0.766	|	0.139	0	|	0	0	0	0	|	0	0	IIIIIIIIIIII	Inside	|	1.33	0.28	0.23	-0.06	-0.59	0.88	0.4	-0.22	0.9	|	24	13	4.5
sp	Q9HCM1	CL035_HUMAN	1747	pepJIP1	1480-1486	RPSKLAV	1356	33	116	257	1476-1487	SEHMRPSKLAVQ	|	-	-	|	0.75	0.917	0.556	0.8082	0.523	0.65	|	0.129	0	|	0	0	0	0	|	0	0	IIIIIIIIIIII	Inside	|	0.66	0.28	0.23	0.43	0.02	-0.31	0.65	-0.24	0.92	|	21	5	4.01
sp	Q6ZRS2	SRCAP_HUMAN	3230	pepJIP1	3018-3024	RPSQLPV	3012	0	82	161	3014-3025	PPSPRPSQLPVL	|	-	-	|	0.583	0.667	0.588	0.9773	0.951	0.795	|	0.067	0	|	0	0	0	0	|	0	0	IIIIIIIIIIII	Inside	|	0.91	0.18	0.23	0.33	0	-0.03	0.65	-0.24	0.93	|	23	12	5.01
sp	Q9UK80	UBP21_HUMAN	565	pepJIP1	120-126	RPMGIAL	25	25	208	411	116-127	SGDLRPMGIALG	|	-	-	|	1	1	0.898	0.9511	0.746	0.621	|	0.124	0	|	0	0	0	0	|	0	0	IIIIIIIIIIII	Inside	|	1.04	0.24	0.48	0.59	0.02	-0.89	0.46	0.02	0.94	|	22	13	4.99
sp	P02686	MBP_HUMAN	304	pepJIP1	88-94	RPHLIRL	na	na	134	204	84-95	DPGSRPHLIRLF	|	-	-	|	1	1	0.898	0.9976	0.86	0.824	|	0.117	0	|	0	0	0	0	|	0	0	IIIIIIIIIIII	Inside	|	1.48	0.22	0.23	-0.09	-0.16	0.37	-0.16	0.23	0.95	|	22	16	5.23
sp	P25021	HRH2_HUMAN	359	pepJIP1	338-344	KPLKLQV	205	205	na	na	334-345	QQEEKPLKLQVW	|	-	-	|	0.417	0.5	0.318	0.6422	0.629	0.537	|	0.148	0	|	28	0	3	0	|	0	7	IIIIIIIIIIII	Inside	|	2.59	0.88	2.56	0.85	1.1	-1.99	0.3	-0.13	0.95	|	23	13	4.5
sp	Q96IY1	NSL1_HUMAN	281	pepJIP1	273-279	RPKKINL	267	29	na	na	269-280	WYPLRPKKINLD	|	-	-	|	1	1	0.622	0.6954	0.549	0.529	|	0.114	0	|	0	3	0	0	|	0	0	IIIIIIIIIIII	Inside	|	1.34	0.25	0.23	-0.16	-0.05	0.51	-0.28	0.19	0.95	|	24	9	4.88
sp	Q96QH2	PRAM_HUMAN	718	pepJIP1	166-172	KPSKLEL	na	na	12	396	162-173	DLPKKPSKLELS	|	-	-	|	1	1	0.896	0.9964	0.943	0.853	|	0.116	0	|	0	0	0	0	|	0	0	IIIIIIIIIIII	Inside	|	1.6	0.81	2.53	0.49	0.68	-1.65	-0.3	-0.2	0.95	|	13	6	4.5
sp	Q8TEW8	PAR3L_HUMAN	1205	pepJIP1	1128-1134	RPTELRV	1036	136	27	49	1124-1135	GSYPRPTELRVA	|	-	-	|	0.75	0.833	0.659	0.9834	0.762	0.862	|	0.144	0	|	0	5	0	0	|	0	0	IIIIIIIIIIII	Inside	|	0.52	-1.18	-1.26	-0.4	-0.2	1.54	0.39	-0.23	0.96	|	32	11	4.31
sp	Q9BVI0	PHF20_HUMAN	1012	pepJIP1	820-826	RPLALPL	756	228	53	75	816-827	VEKPRPLALPLP	|	-	-	|	0	0.917	0.37	0.4607	0.615	0.425	|	0.172	0	|	0	0	0	0	|	0	0	IIIIIIIIIIII	Inside	|	-0.39	0.24	0.23	-0.13	-0.01	0.09	-0.35	-0.16	0.96	|	54	8	4.17
sp	Q717R9	CYS1_HUMAN	158	pepJIP1	93-99	RPARLRP	74	32	na	na	89-100	PAPRRPARLRPT	|	-	-	|	0.5	0.5	0.459	0.902	0.749	0.82	|	0.16	0	|	0	4	0	0	|	0	0	IIIIIIIIIIII	Inside	|	2.08	0.29	0.23	1.02	-0.24	-0.53	2.11	-0.21	0.96	|	6	1	0
sp	Q8N3V7	SYNPO_HUMAN	929	pepJIP1	836-842	KPSSLDL	815	1	11	56	832-843	ASPAKPSSLDLV	|	-	-	|	0.667	1	0.588	0.8948	0.59	0.732	|	0.136	0	|	0	0	0	0	|	0	0	IIIIIIIIIIII	Inside	|	1.08	0.49	2.26	0.93	0.86	-2.43	0.18	-0.29	0.98	|	20	15	4.08
sp	Q9Y2H2	SAC2_HUMAN	1132	pepJIP1	1010-1016	RPSQLDV	885	1	22	86	1006-1017	QTPSRPSQLDVS	|	-	-	|	0.5	0.583	0.487	0.8977	0.908	0.591	|	0.181	0	|	0	0	0	0	|	0	0	IIIIIIIIIIII	Inside	|	0.67	0.28	0.23	0.59	-0.02	-0.59	0.94	-0.27	1.01	|	30	25	4.56
sp	Q8TAY7	F110D_HUMAN	271	pepJIP1	80-86	RPDSLIF	70	12	36	133	76-87	RRLPRPDSLIFY	|	-	-	|	0.917	1	0.771	0.9883	0.828	0.508	|	0.168	0	|	0	3	0	0	|	0	0	IIIIIIIIIIII	Inside	|	1.99	-0.09	-0.14	1	0	-0.25	2.14	-0.26	1.01	|	12	12	5.01
sp	Q12983	BNIP3_HUMAN	194	pepJIP1	123-129	RPENIPP	55	49	na	na	119-130	DWSSRPENIPPK	|	BNIP3	Family	|	0	0.083	0.152	0.3125	0.373	0.504	|	0.118	0	|	4	0	0	0	|	0	1	IIIIIIIIIIII	Inside	|	2.81	-0.41	-0.4	1.05	-0.12	-0.51	2.27	0.01	1.02	|	26	18	5.76
sp	Q9UPX6	K1024_HUMAN	916	pepJIP1	411-417	RPTYLVP	204	7	24	452	407-418	APERRPTYLVPK	|	-	-	|	0.5	0.583	0.401	0.6255	0.755	0.532	|	0.133	0	|	0	0	0	2	|	0	1	OOOOOOOOOOOO	Outside	|	2.04	0.28	0.23	0.71	-0.14	-0.13	1.73	-0.13	1.02	|	23	9	4.62
sp	Q9NVE4	CCD87_HUMAN	849	pepJIP1	20-26	RPLSLFP	na	na	4	641	16-27	HRLLRPLSLFPT	|	-	-	|	0.917	0.917	0.773	0.9442	0.528	0.663	|	0.167	0	|	0	0	0	0	|	0	0	IIIIIIIIIIII	Inside	|	2.39	-0.09	-0.14	1.27	0.03	-0.65	2.49	-0.22	1.03	|	15	7	5.24
sp	B7Z1M9	C2D4D_HUMAN	353	pepJIP1	165-171	RPHSLSP	119	10	8	155	161-172	RRVSRPHSLSPE	|	-	-	|	1	1	0.625	0.7378	0.863	0.863	|	0.147	0	|	0	0	0	0	|	0	0	IIIIIIIIIIII	Inside	|	1.91	-0.09	-0.14	1.39	0.01	-1.14	2.54	-0.26	1.04	|	4	4	4.24
sp	Q96A73	K1191_HUMAN	305	pepJIP1	293-299	KPRDLNV	247	40	1	1	289-300	AHNLKPRDLNVL	|	-	-	|	1	1	0.766	0.9469	0.864	0.597	|	0.126	0	|	0	5	0	0	|	0	0	IIIIIIIIIIII	Inside	|	2.37	0.9	2.51	1.08	0.27	-1.45	1.02	-0.28	1.04	|	#N/A	#N/A	#N/A
sp	Q9NUD5	ZCHC3_HUMAN	404	pepJIP1	15-21	RPQLLPP	na	na	113	342	11-22	RKRGRPQLLPPA	|	-	-	|	0.75	0.833	0.672	0.942	0.926	0.853	|	0.127	0	|	0	0	0	0	|	0	0	IIIIIIIIIIII	Inside	|	2.25	0.13	0.23	0.87	0	-0.7	1.68	-0.1	1.05	|	44	6	5.08
sp	Q9BYD6	RM01_HUMAN	325	pepJIP1	282-288	RPLNLGP	219	164	na	na	278-289	VCRHRPLNLGPF	|	-	-	|	0.083	0.167	0.226	0.4164	0.246	0.231	|	0.164	0	|	0	0	0	0	|	0	0	IIIIIIIIIIII	Inside	|	1.5	-0.36	-0.4	1.06	0.03	-0.49	2.19	-0.22	1.08	|	25	14	5.04
sp	O95817	BAG3_HUMAN	575	pepJIP1	90-96	RPGYIPI	81	26	39	471	86-97	YPQLRPGYIPIP	|	-	-	|	1	1	0.948	0.9872	0.841	0.723	|	0.122	0	|	0	2	0	2	|	0	0	IIIIIIIIIIII	Inside	|	0.92	0.07	0.23	-0.2	0.05	0.35	-0.25	0.42	1.1	|	25	20	5.31
sp	Q7L0R7	RNF44_HUMAN	432	pepJIP1	2-8	RPWALAV	na	na	20	306	1-9	MRPWALAVT	|	-	-	|	1	1	0.973	0.9844	0.374	0.74	|	0.183	0	|	0	0	0	0	|	0	0	IIIIIIIII	Inside	|	0.99	0.28	0.23	0.54	0.01	-0.37	0.89	-0.27	1.1	|	22	15	4.46
sp	Q9H816	DCR1B_HUMAN	532	pepJIP1	333-339	KPSLLWL	322	20	16	167	329-340	SSSRKPSLLWLL	|	-	-	|	0.5	0.667	0.465	0.778	0.373	0.49	|	0.186	0	|	0	6	0	0	|	0	0	IIIIIIIIIIII	Inside	|	1.6	0.81	0.96	0.54	0.82	-1.12	-0.14	-0.21	1.1	|	25	10	4.03
sp	A6NCI4	VWA3A_HUMAN	1184	pepJIP1	738-744	KPKTLQL	410	79	30	174	734-745	LPKEKPKTLQLR	|	-	-	|	0.167	0.417	0.305	0.5103	0.448	0.695	|	0.236	0	|	0	0	0	0	|	Y	0	OOOOOOOOOOOO	Outside	|	1.9	0.5	0.9	0.84	1	-1.36	0.27	-0.19	1.1	|	21	6	3.46
sp	Q9Y2W3	S45A1_HUMAN	748	pepJIP1	453-459	RPQTLAI	443	106	na	na	449-460	GILKRPQTLAIP	|	-	-	|	0	0.833	0.359	0.4284	0.44	0.58	|	0.141	0	|	32	0	0	0	|	0	12	IIIIIIIIIIII	Inside	|	0.09	0.02	0	-0.01	-0.06	0.17	0.05	-0.02	1.11	|	27	21	4.48
sp	Q96B97	SH3K1_HUMAN	665	pepJIP1	413-419	RPGALPP	157	157	16	167	409-420	NSLSRPGALPPR	|	-	-	|	0.917	1	0.719	0.8549	0.922	0.903	|	0.112	0	|	0	0	0	0	|	0	0	IIIIIIIIIIII	Inside	|	1.79	0.28	0.23	1.22	-0.22	-1.19	2.07	-0.2	1.11	|	26	22	5.06
sp	Q9BV73	CP250_HUMAN	2442	pepJIP1	12-18	KPQSLQL	5	5	2113	2414	8-19	LNNMKPQSLQLV	|	-	-	|	0.167	0.5	0.32	0.541	0.733	0.398	|	0.18	0	|	0	0	0	0	|	0	0	IIIIIIIIIIII	Inside	|	1.79	0.36	2.97	0.99	0.89	-2.08	0.32	-0.24	1.11	|	#N/A	#N/A	#N/A
sp	Q8NHZ8	CDC26_HUMAN	85	pepJIP1	5-11	KPTRLEL	na	na	na	na	1-12	MLRRKPTRLELK	|	APC_CDC26	Family	|	0.167	0.417	0.314	0.5084	0.491	0.507	|	0.111	0	|	0	0	0	0	|	0	0	IIIIIIIIIIII	Inside	|	2.03	0.74	3.25	0.66	0.32	-1.56	-0.05	-0.29	1.12	|	22	20	4.99
sp	Q8NC54	KCT2_HUMAN	265	pepJIP1	31-37	RPLVLAL	na	na	15	97	27-38	VGLARPLVLALL	|	-	-	|	1	1	0.825	0.9779	0.395	0.465	|	0.274	0	|	18	6	5	0	|	Y	1	SSSSSSSSSSSS	Signal	|	0.33	-0.03	0.05	-0.33	-0.01	0.45	-0.46	0.73	1.12	|	21	8	4
sp	Q5U623	MCAF2_HUMAN	682	pepJIP1	588-594	RPNGIAL	583	49	na	na	584-595	KRVFRPNGIALT	|	-	-	|	0	0.917	0.373	0.4293	0.561	0.195	|	0.06	0	|	0	0	0	0	|	0	0	IIIIIIIIIIII	Inside	|	1.23	0.25	0.23	0.37	0.05	-0.23	0.38	0.06	1.13	|	16	13	3.94
sp	Q8N1G1	REXO1_HUMAN	1221	pepJIP1	82-88	RPDVLEL	na	na	46	825	78-89	GEEPRPDVLELE	|	-	-	|	1	1	0.657	0.9696	0.83	0.542	|	0.179	0	|	0	0	0	0	|	0	0	IIIIIIIIIIII	Inside	|	1.23	0.08	0.23	-0.45	-0.26	1.18	-0.49	0.53	1.13	|	51	4	4.83
sp	Q9BUA3	CK084_HUMAN	381	pepJIP1	192-198	RPRGLRP	141	42	49	111	188-199	PKRSRPRGLRPL	|	-	-	|	1	1	0.711	0.9851	0.778	0.918	|	0.14	0	|	0	0	0	0	|	0	0	IIIIIIIIIIII	Inside	|	1.85	0.28	0.23	1.58	-0.2	-1.43	2.63	-0.28	1.14	|	16	14	5.4
sp	Q9UPQ0	LIMC1_HUMAN	1083	pepJIP1	957-963	KPKTLPL	881	195	9	38	953-964	SEDVKPKTLPLD	|	-	-	|	1	1	0.76	0.9579	0.91	0.796	|	0.16	0	|	0	0	0	0	|	0	0	IIIIIIIIIIII	Inside	|	1.93	0.49	2.31	0.4	0.92	-1.41	-0.23	-0.01	1.14	|	32	14	4.78
sp	Q5I0G3	MDH1B_HUMAN	518	pepJIP1	501-507	KPQSLEF	437	107	na	na	497-508	TTFEKPQSLEFL	|	-	-	|	0.417	0.5	0.397	0.673	0.519	0.396	|	0.124	0	|	0	2	0	0	|	0	0	IIIIIIIIIIII	Inside	|	3.62	0.47	1.24	1.73	0.85	-1.62	2.43	-0.38	1.14	|	24	3	4.81
sp	P57737	CORO7_HUMAN	925	pepJIP1	51-57	RPGVLGI	na	na	28	805	47-58	FNSDRPGVLGIV	|	-	-	|	0.083	0.167	0.284	0.4561	0.268	0.42	|	0.127	0	|	0	0	0	0	|	0	0	IIIIIIIIIIII	Inside	|	1.01	0.24	0.26	0.03	0.14	0.03	-0.09	0.56	1.15	|	26	9	5.08
sp	P78312	F193A_HUMAN	1265	pepJIP1	565-571	RPEALPP	308	44	5	572	561-572	LSETRPEALPPP	|	-	-	|	0	0.083	0.139	0.3128	0.577	0.718	|	0.183	0	|	0	0	0	0	|	0	0	IIIIIIIIIIII	Inside	|	1.79	0.28	0.23	0.92	0.03	-0.64	1.7	-0.02	1.16	|	24	10	5.26
sp	Q6ZT12	UBR3_HUMAN	1888	pepJIP1	1249-1255	RPTGLVV	1108	34	184	382	1245-1256	SSEDRPTGLVVL	|	-	-	|	0.25	0.333	0.203	0.5757	0.312	0.323	|	0.127	0	|	24	0	6	0	|	0	3	OOOOOOOOOOOO	Outside	|	0.89	0.28	0.23	0.87	0.16	-0.94	1.22	-0.3	1.18	|	25	21	4.69
sp	O95931	CBX7_HUMAN	251	pepJIP1	75-81	KPKRLLL	na	na	31	130	71-82	KRGPKPKRLLLQ	|	-	-	|	0.333	0.417	0.33	0.7963	0.541	0.398	|	0.116	0	|	0	0	0	0	|	0	0	IIIIIIIIIIII	Inside	|	1.37	0.85	2.56	0.65	0.91	-1.8	-0.08	-0.22	1.18	|	29	22	4.14
sp	P16144	ITB4_HUMAN	1822	pepJIP1	1322-1328	RPMSIPI	1313	544	27	367	1318-1329	TQPKRPMSIPII	|	-	-	|	0.167	0.25	0.228	0.4905	0.461	0.445	|	0.862	1	|	8.5	10.5	0	3	|	Y	1	IIIIIIIIIIII	Inside	|	1.46	-0.08	-0.14	0.08	-0.06	0.33	0.26	-0.14	1.19	|	25	20	4.97
sp	Q8WWL7	CCNB3_HUMAN	1395	pepJIP1	912-918	KPLALKM	868	445	35	303	908-919	TLLKKPLALKMS	|	-	-	|	0.583	0.833	0.413	0.528	0.457	0.383	|	0.112	0	|	0	0	0	0	|	0	0	IIIIIIIIIIII	Inside	|	1.38	0.82	2.53	0.39	0.9	-1.97	-0.35	-0.1	1.19	|	23	1	0
sp	Q53TS8	AL2SA_HUMAN	623	pepJIP1	516-522	RPEYIEF	487	2	na	na	512-523	SPSFRPEYIEFK	|	-	-	|	0	0.417	0.254	0.421	0.454	0.374	|	0.123	0	|	0	0	0	0	|	0	0	IIIIIIIIIIII	Inside	|	3.62	0.22	0.23	0.44	-0.23	0.91	1.6	0.09	1.21	|	15	3	5.24
sp	Q9P2D1	CHD7_HUMAN	2997	pepJIP1	286-292	RPQTLNF	191	8	8	2266	282-293	QGAVRPQTLNFS	|	-	-	|	1	1	0.817	0.9413	0.914	0.773	|	0.058	0	|	0	0	0	0	|	0	0	IIIIIIIIIIII	Inside	|	1.72	0.05	0	0.93	-0.04	-0.07	2.13	-0.07	1.22	|	50	14	5.3
sp	Q96NN9	AIFM3_HUMAN	605	pepJIP1	9-15	KPVELKI	na	na	20	350	5-16	FSKPKPVELKIE	|	-	-	|	1	1	0.734	0.9074	0.373	0.631	|	0.14	0	|	25.5	0	0	0	|	0	0	IIIIIIIIIIII	Inside	|	1.29	0.79	0.52	0.75	0.72	-1.36	0.23	-0.25	1.23	|	21	18	4.44
sp	P42766	RL35_HUMAN	123	pepJIP1	79-85	KPLDLRP	na	na	na	na	75-86	GKKYKPLDLRPK	|	-	-	|	0.833	1	0.608	0.853	0.424	0.761	|	0.06	0	|	0	0	0	0	|	0	0	IIIIIIIIIIII	Inside	|	3.61	0.85	2.46	1.77	0.07	-2.02	2.42	-0.11	1.23	|	47	41	5.38
sp	Q9Y6V0	PCLO_HUMAN	5065	pepJIP1	4269-4275	KPTSLPI	4236	132	17	784	4265-4276	SARTKPTSLPIS	|	-	-	|	0.583	1	0.447	0.6438	0.557	0.762	|	0.124	0	|	0	0	0	0	|	0	0	IIIIIIIIIIII	Inside	|	1.54	0.51	2.13	0.98	0.94	-2.47	0.35	-0.32	1.23	|	#N/A	#N/A	#N/A
sp	Q502W7	CCD38_HUMAN	563	pepJIP1	24-30	RPYKIFF	na	na	197	269	20-31	TKEDRPYKIFFR	|	-	-	|	0.417	0.5	0.431	0.9295	0.522	0.315	|	0.116	0	|	0	0	0	0	|	0	0	IIIIIIIIIIII	Inside	|	2.86	0.26	0.23	0.57	0.02	-0.03	1.35	-0.03	1.24	|	43	12	5.55
sp	O14978	ZN263_HUMAN	683	pepJIP1	368-374	RPKELQP	330	35	184	184	364-375	RELGRPKELQPK	|	-	-	|	0	0.167	0.239	0.3813	0.777	0.287	|	0.124	0	|	0	0	0	0	|	0	0	IIIIIIIIIIII	Inside	|	1.73	0.28	0.23	1.2	-0.3	-0.7	2.31	-0.2	1.24	|	16	8	5.07
sp	A6NNW6	ENO4_HUMAN	628	pepJIP1	256-262	KPLYLNI	64	64	72	72	252-263	MLLNKPLYLNIA	|	-	-	|	1	1	0.791	0.8847	0.193	0.434	|	0.13	0	|	0	0	0	0	|	0	0	IIIIIIIIIIII	Inside	|	1.73	0.81	1.76	0.42	1.14	-1.5	-0.34	-0.26	1.24	|	22	5	4.56
sp	O14654	IRS4_HUMAN	1257	pepJIP1	888-894	RPNRLSF	854	14	38	357	884-895	NKAKRPNRLSFI	|	-	-	|	0.75	0.833	0.686	0.9956	0.917	0.771	|	0.204	0	|	0	14	7.5	4.5	|	Y	0	OOOOOOOOOOOO	Outside	|	1.77	0.28	0.23	0.96	-0.12	-0.36	1.98	-0.25	1.25	|	12	11	4.29
sp	P41970	ELK3_HUMAN	407	pepJIP1	293-299	KPKGLEI	176	7	18	96	289-300	PKAKKPKGLEIS	|	-	-	|	0.083	0.25	0.228	0.4006	0.698	0.369	|	0.449	0	|	0	0	0	0	|	0	0	IIIIIIIIIIII	Inside	|	1.48	0.89	2.64	1	0.55	-2.5	0.27	-0.37	1.26	|	28	26	4.85
sp	Q2TAL8	QRIC1_HUMAN	776	pepJIP1	283-289	RPDLLTV	170	53	13	446	279-290	YVSLRPDLLTVD	|	-	-	|	0.833	1	0.511	0.615	0.384	0.466	|	0.134	0	|	0	0	0	0	|	0	0	IIIIIIIIIIII	Inside	|	1.12	0.19	0.23	0.3	0.08	0.15	0.66	-0.25	1.26	|	25	25	5
sp	Q9UIL1	SCOC_HUMAN	159	pepJIP1	70-76	RPKSLLP	na	na	na	na	66-77	ILYPRPKSLLPK	|	-	-	|	0.917	1	0.449	0.5238	0.504	0.515	|	0.17	0	|	0	0	0	0	|	0	0	IIIIIIIIIIII	Inside	|	1.88	-0.09	-0.14	1.3	-0.17	-0.73	2.5	-0.26	1.26	|	26	6	4.65
sp	Q5HYW2	NHSL2_HUMAN	709	pepJIP1	104-110	RPSKIGL	67	67	92	595	100-111	HMPERPSKIGLL	|	-	-	|	0.583	1	0.563	0.8925	0.67	0.74	|	0.127	0	|	0	0	0	0	|	0	0	IIIIIIIIIIII	Inside	|	1.24	0.25	0.23	-0.3	0.09	0.64	-0.46	0.16	1.27	|	17	8	4.43
sp	Q92754	AP2C_HUMAN	450	pepJIP1	120-126	RPAGLLP	77	77	125	307	116-127	SHHGRPAGLLPH	|	-	-	|	1	1	0.676	0.8761	0.874	0.484	|	0.118	0	|	0	0	0	0	|	0	0	IIIIIIIIIIII	Inside	|	1.83	0.28	0.23	1.61	0.03	-1.67	2.59	-0.27	1.28	|	25	11	5.27
sp	P15336	ATF2_HUMAN	505	pepJIP1	165-171	RPASLQV	94	27	19	274	161-172	SAIVRPASLQVP	|	-	-	|	1	1	0.652	0.7459	0.713	0.46	|	0.117	0	|	0	0	0	0	|	0	0	IIIIIIIIIIII	Inside	|	0.63	-0.09	-0.14	0.64	0.03	-0.42	1.12	-0.29	1.29	|	26	20	4.45
sp	Q9NXZ1	SAGE1_HUMAN	904	pepJIP1	226-232	RPRRINM	220	36	5	583	222-233	LLTLRPRRINMT	|	-	-	|	1	1	0.704	0.8999	0.664	0.665	|	0.129	0	|	0	0	0	0	|	0	0	IIIIIIIIIIII	Inside	|	1.46	0.27	0.23	-0.57	-0.28	0.73	-0.53	0.95	1.3	|	4	3	4.95
sp	P78314	3BP2_HUMAN	561	pepJIP1	158-164	RPVDISL	88	88	0	310	154-165	GAVERPVDISLS	|	-	-	|	1	1	0.84	0.8703	0.573	0.808	|	0.273	0	|	0	2	0	0	|	0	0	IIIIIIIIIIII	Inside	|	1.96	0.2	0.23	0.01	-0.26	0.76	0.15	0.18	1.31	|	25	13	4.77
sp	Q9BYB0	SHAN3_HUMAN	1741	pepJIP1	1206-1212	RPAGLIV	1121	16	22	441	1202-1213	TSLQRPAGLIVV	|	-	-	|	1	1	0.988	0.9976	0.694	0.88	|	0.16	0	|	0	0	0	0	|	0	0	IIIIIIIIIIII	Inside	|	0.95	0.28	0.23	0.71	0.03	-0.64	1.04	-0.3	1.31	|	15	12	4.84
sp	P28324	ELK4_HUMAN	431	pepJIP1	321-327	KPKGLEL	139	50	11	97	317-328	SRSKKPKGLELA	|	-	-	|	0.333	0.417	0.354	0.694	0.691	0.52	|	0.289	0	|	0	0	0	0	|	0	0	IIIIIIIIIIII	Inside	|	1.78	0.74	3.18	1	0.49	-2.36	0.19	-0.27	1.32	|	25	19	5.11
sp	Q96HP0	DOCK6_HUMAN	2047	pepJIP1	450-456	RPATLTV	416	115	44	1572	446-457	FSGFRPATLTVT	|	-	-	|	1	1	0.548	0.6533	0.533	0.289	|	0.123	0	|	0	0	0	0	|	0	0	IIIIIIIIIIII	Inside	|	1.25	0.04	0	0.54	0	-0.07	1.16	-0.11	1.34	|	43	37	4.83
sp	Q15751	HERC1_HUMAN	4861	pepJIP1	4281-4287	RPQQIPV	4182	50	133	262	4277-4288	RNHNRPQQIPVL	|	-	-	|	0	0.083	0.106	0.3252	0.457	0.227	|	0.07	0	|	13	0	0	0	|	0	0	IIIIIIIIIIII	Inside	|	1.7	0.29	0.23	0.4	0.02	0.06	0.86	-0.03	1.35	|	37	17	5.03
sp	O14559	RHG33_HUMAN	1287	pepJIP1	833-839	RPHLIPL	764	4	33	432	829-840	GRSLRPHLIPLL	|	-	-	|	1	1	0.835	0.9908	0.756	0.626	|	0.11	0	|	0	0	0	0	|	0	0	IIIIIIIIIIII	Inside	|	1.85	0.1	0.23	-0.22	0	0.79	-0.25	0.16	1.35	|	18	9	5.54
sp	Q5TCY1	TTBK1_HUMAN	1321	pepJIP1	1158-1164	RPIGLRM	831	23	31	123	1154-1165	SRIPRPIGLRMP	|	-	-	|	1	1	0.949	0.988	0.857	0.893	|	0.113	0	|	0	0	0	0	|	0	0	IIIIIIIIIIII	Inside	|	-0.73	0.23	0.23	-0.29	-0.04	-0.11	-0.43	-0.15	1.35	|	24	12	3.99
sp	Q52LW3	RHG29_HUMAN	1261	pepJIP1	1016-1022	RPVSLPV	824	4	6	162	1012-1023	RTKIRPVSLPVD	|	-	-	|	0.833	0.917	0.699	0.9614	0.753	0.687	|	0.136	0	|	0	0	0	0	|	0	0	IIIIIIIIIIII	Inside	|	1.04	-0.12	-0.14	0.49	0.05	-0.22	0.98	-0.27	1.36	|	26	17	4.44
sp	O15350	P73_HUMAN	636	pepJIP1	398-404	RPSHLQP	388	63	7	77	394-405	QLLQRPSHLQPP	|	-	-	|	1	1	0.525	0.653	0.632	0.643	|	0.147	0	|	0	0	0	0	|	0	0	IIIIIIIIIIII	Inside	|	1.13	-0.37	-0.42	0.66	-0.1	0.28	1.64	0.02	1.36	|	47	8	5.68
sp	Q01780	EXOSX_HUMAN	885	pepJIP1	227-233	RPEDLDV	29	29	32	612	223-234	RPQDRPEDLDVP	|	-	-	|	0.083	0.167	0.152	0.4473	0.696	0.471	|	0.13	0	|	0	0	0	0	|	0	0	IIIIIIIIIIII	Inside	|	0.96	0.28	0.23	0.43	-0.21	0.12	0.9	-0.19	1.37	|	25	23	5.57
sp	Q9C056	NKX62_HUMAN	277	pepJIP1	259-265	KPSNLAL	201	201	1	1	255-266	LKKHKPSNLALV	|	-	-	|	1	1	0.84	0.9714	0.656	0.526	|	0.339	0	|	0	0	0	0	|	0	0	IIIIIIIIIIII	Inside	|	0.79	0.23	1.91	0.48	1.04	-1.69	-0.26	-0.16	1.37	|	44	8	4.46
sp	Q6ZWE6	PKHM3_HUMAN	761	pepJIP1	185-191	RPSFLLP	173	17	0	158	181-192	PHVTRPSFLLPS	|	-	-	|	0	0.833	0.41	0.5827	0.563	0.559	|	0.114	0	|	0	0	0	0	|	0	0	IIIIIIIIIIII	Inside	|	2.24	0.18	0.23	0.87	0.06	-0.41	1.86	0.26	1.37	|	#N/A	#N/A	#N/A
sp	O75382	TRIM3_HUMAN	744	pepJIP1	420-426	RPGDLPP	411	6	0	134	416-427	VRALRPGDLPPS	|	-	-	|	0.417	0.5	0.368	0.6211	0.45	0.826	|	0.063	0	|	0	0	0	0	|	0	0	IIIIIIIIIIII	Inside	|	2.58	0.15	0.23	1.04	-0.49	-0.25	2.12	-0.2	1.38	|	55	17	5.38
sp	P16144	ITB4_HUMAN	1822	pepJIP1	895-901	KPALLKL	886	117	454	794	891-902	PRSAKPALLKLT	|	-	-	|	0	0.833	0.35	0.4158	0.476	0.324	|	0.862	1	|	8.5	10.5	0	3	|	Y	1	IIIIIIIIIIII	Inside	|	1.58	0.81	1.06	0.64	1	-1.54	-0.09	-0.09	1.38	|	25	5	3.87
sp	Q8N103	TAGAP_HUMAN	731	pepJIP1	572-578	RPHALSV	502	91	13	82	568-579	GFCLRPHALSVD	|	-	-	|	1	1	0.906	0.9457	0.594	0.668	|	0.128	0	|	0	0	0	0	|	0	0	IIIIIIIIIIII	Inside	|	0.95	0.28	0.23	0.71	0.08	-0.58	1.06	-0.28	1.38	|	28	5	4.36
sp	Q9ULJ3	ZN295_HUMAN	1066	pepJIP1	398-404	RPQVLQP	275	42	17	607	394-405	ALDDRPQVLQPH	|	-	-	|	0.5	1	0.478	0.6611	0.526	0.717	|	0.182	0	|	0	0	0	0	|	0	0	IIIIIIIIIIII	Inside	|	2.4	0.23	0.23	0.97	0.13	-0.46	1.98	0.58	1.39	|	22	8	4.68
sp	A1X283	SPD2B_HUMAN	911	pepJIP1	433-439	RPNFLAP	140	92	113	353	429-440	SNASRPNFLAPL	|	-	-	|	0.333	0.417	0.264	0.4276	0.433	0.626	|	0.118	0	|	0	0	0	0	|	0	0	IIIIIIIIIIII	Inside	|	2.26	0.15	0.23	0.89	0.07	-0.59	1.87	0.26	1.4	|	25	23	5.57
sp	A0AVK6	E2F8_HUMAN	867	pepJIP1	578-584	RPGSLLP	556	35	79	241	574-585	SASTRPGSLLPA	|	-	-	|	1	1	0.743	0.8706	0.838	0.882	|	0.119	0	|	0	0	0	0	|	0	0	IIIIIIIIIIII	Inside	|	2.15	-0.09	-0.14	1.33	0.03	-0.93	2.45	-0.21	1.4	|	25	9	4.67
sp	Q96NB3	ZN830_HUMAN	372	pepJIP1	149-155	KPSGLSL	138	1	na	na	145-156	ATPSKPSGLSLL	|	-	-	|	1	1	0.821	0.9671	0.527	0.898	|	0.132	0	|	0	0	0	0	|	0	0	IIIIIIIIIIII	Inside	|	1.23	0.86	2.52	1.13	1.05	-3	0.25	-0.25	1.41	|	20	4	4.69
sp	A2VCL2	CC162_HUMAN	907	pepJIP1	863-869	RPQTVPI	812	29	na	na	859-870	RWIQRPQTVPIK	|	-	-	|	0.167	0.333	0.257	0.4279	0.462	0.49	|	0.196	0	|	8	0	0	0	|	0	0	IIIIIIIIIIII	Inside	|	1.97	0.03	0	0.56	-0.15	0.37	1.46	0.08	1.42	|	9	6	4.98
sp	Q7Z6G8	ANS1B_HUMAN	1248	pepJIP1	465-471	KPCSLEI	300	54	4	571	461-472	AVTKKPCSLEIA	|	-	-	|	1	1	0.624	0.7247	0.411	0.775	|	0.121	0	|	0	0	0	0	|	0	0	IIIIIIIIIIII	Inside	|	2.51	0.39	2.77	1.05	0.45	-1.94	0.56	-0.31	1.45	|	47	14	5.27
sp	O75330	HMMR_HUMAN	724	pepJIP1	591-597	KPFQLQL	569	569	105	105	587-598	YNKTKPFQLQLD	|	-	-	|	0.167	0.917	0.391	0.5718	0.285	0.406	|	0.116	0	|	0	0	0	2.5	|	0	0	IIIIIIIIIIII	Inside	|	1.76	0.86	2.49	0.59	1.03	-1.92	-0.19	-0.21	1.46	|	26	10	4.83
sp	Q70E73	RAPH1_HUMAN	1250	pepJIP1	1026-1032	KPGKLNL	970	12	33	121	1022-1033	AAPPKPGKLNLS	|	-	-	|	0.667	1	0.657	0.9809	0.921	0.731	|	0.126	0	|	0	0	0	0	|	0	0	IIIIIIIIIIII	Inside	|	1.16	0.62	2.3	0.68	1.03	-2.16	-0.23	-0.14	1.47	|	55	12	4.53
sp	O60563	CCNT1_HUMAN	726	pepJIP1	476-482	KPEEIKM	452	226	na	na	472-483	AASSKPEEIKMR	|	-	-	|	1	1	0.773	0.9907	0.723	0.831	|	0.137	0	|	0	0	0	0	|	0	0	IIIIIIIIIIII	Inside	|	1.98	0.82	2.15	0.26	0.42	-1.42	-0.19	-0.04	1.48	|	24	14	5.01
sp	P54646	AAPK2_HUMAN	552	pepJIP1	391-397	KPKSLAV	304	12	87	131	387-398	LNTTKPKSLAVK	|	-	-	|	0	0.25	0.243	0.3587	0.474	0.307	|	0.141	0	|	0	2	0	0	|	0	0	IIIIIIIIIIII	Inside	|	1.9	0.55	2.18	1.3	0.74	-2.55	1.08	-0.31	1.5	|	26	25	4.05
sp	P13051	UNG_HUMAN	313	pepJIP1	108-114	KPYFIKL	94	42	164	164	104-115	GEFGKPYFIKLM	|	-	-	|	0.583	0.75	0.486	0.7272	0.285	0.281	|	0.122	0	|	0	0	0	0	|	0	0	IIIIIIIIIIII	Inside	|	2.71	0.73	0.8	0.23	0.95	-0.67	-0.45	0.53	1.5	|	25	17	5.2
sp	Q7Z333	SETX_HUMAN	2677	pepJIP1	1143-1149	RPRSISV	1133	161	57	1462	1139-1150	EEHTRPRSISVE	|	-	-	|	0.417	0.417	0.381	0.8702	0.591	0.631	|	0.17	0	|	2	0	0	0	|	0	0	IIIIIIIIIIII	Inside	|	1.7	-0.07	-0.13	0.79	-0.07	-0.46	1.46	0	1.5	|	21	3	4
sp	Q96NU1	SAM11_HUMAN	681	pepJIP1	372-378	RPQLLAP	348	43	43	280	368-379	LESARPQLLAPE	|	-	-	|	1	1	0.578	0.735	0.618	0.757	|	0.129	0	|	0	0	0	0	|	0	0	IIIIIIIIIIII	Inside	|	2.21	0.28	0.23	0.96	0.11	-0.62	1.88	-0.17	1.51	|	21	9	4.04
sp	O60885	BRD4_HUMAN	1362	pepJIP1	995-1001	RPVHLQP	890	51	43	307	991-1002	QPPPRPVHLQPM	|	-	-	|	0.917	1	0.796	0.9994	0.992	0.98	|	0.198	0	|	0	0	0	0	|	0	0	IIIIIIIIIIII	Inside	|	1.5	-0.43	-0.48	0.76	-0.11	0.34	1.9	-0.18	1.52	|	26	6	5.65
sp	O95104	SFR15_HUMAN	1147	pepJIP1	853-859	RPGLIPL	697	32	177	177	849-860	LLGARPGLIPLQ	|	-	-	|	1	1	0.955	0.9866	0.754	0.944	|	0.146	0	|	0	0	0	0	|	0	0	IIIIIIIIIIII	Inside	|	0.94	0.11	0.23	-0.19	0.01	0.19	-0.45	0.13	1.53	|	#N/A	#N/A	#N/A
sp	Q711Q0	CJ071_HUMAN	1435	pepJIP1	869-875	KPIMLPL	811	2	42	531	865-876	TPVIKPIMLPLL	|	-	-	|	1	1	0.934	0.9871	0.56	0.708	|	0.113	0	|	0	0	0	0	|	0	0	IIIIIIIIIIII	Inside	|	2.17	0.59	1.76	0.4	0.82	-1	-0.4	-0.14	1.54	|	16	7	4.71
sp	P43320	CRBB2_HUMAN	205	pepJIP1	11-17	KPQSLNP	na	na	na	na	7-18	TQAGKPQSLNPK	|	-	-	|	0.333	0.417	0.343	0.8103	0.788	0.516	|	0.126	0	|	0	0	0	0	|	0	0	IIIIIIIIIIII	Inside	|	2.89	0.54	2.12	2.01	0.8	-2.96	2.55	-0.26	1.54	|	#N/A	#N/A	#N/A
sp	Q14004	CDK13_HUMAN	1512	pepJIP1	1251-1257	RPRILPP	1216	3	225	225	1247-1258	PEPDRPRILPPD	|	-	-	|	1	1	0.694	0.8448	0.844	0.975	|	0.126	0	|	0	0	0	0	|	0	0	IIIIIIIIIIII	Inside	|	2.99	0.12	0.23	0.84	-0.07	-0.38	1.81	0.6	1.55	|	50	16	5.56
sp	Q8N9N2	ASCC1_HUMAN	400	pepJIP1	5-11	RPQLIRI	na	na	43	363	1-12	MEVLRPQLIRID	|	-	-	|	1	1	0.678	0.7549	0.313	0.603	|	0.116	0	|	0	0	0	0	|	0	0	IIIIIIIIIIII	Inside	|	1.44	0.25	0.23	-0.03	0.03	0.5	0.02	0.09	1.59	|	25	22	3.66
sp	P30414	NKTR_HUMAN	1462	pepJIP1	1258-1264	KPQGLRI	913	101	37	189	1254-1265	VPEMKPQGLRIE	|	-	-	|	1	1	0.693	0.8632	0.642	0.678	|	0.134	0	|	0	0	0	0	|	0	0	IIIIIIIIIIII	Inside	|	2.13	0.79	1.6	1.19	1.13	-2.23	0.49	-0.45	1.59	|	26	17	4.86
sp	Q8TCX5	RHPN1_HUMAN	695	pepJIP1	628-634	RPVLLGP	610	70	13	20	624-635	LGDRRPVLLGPR	|	-	-	|	0.5	0.583	0.363	0.5399	0.385	0.539	|	0.13	0	|	0	0	0	0	|	0	0	IIIIIIIIIIII	Inside	|	1.51	0.25	0.23	0.76	-0.25	-0.54	1.4	-0.13	1.59	|	23	5	4.66
sp	Q9H799	CE042_HUMAN	2095	pepJIP1	1225-1231	KPGTLEI	1107	16	0	808	1221-1232	LFDVKPGTLEIS	|	-	-	|	0.167	0.333	0.285	0.5032	0.433	0.35	|	0.126	0	|	0	0	0	0	|	0	0	IIIIIIIIIIII	Inside	|	2.02	0.65	1.15	1	0.88	-1.76	0.54	-0.07	1.61	|	5	2	3.29
sp	O75362	ZN217_HUMAN	1048	pepJIP1	685-691	KPLNLSV	653	21	103	312	681-692	DCHEKPLNLSVG	|	-	-	|	0	0.333	0.231	0.3377	0.456	0.208	|	0.133	0	|	0	0	0	0	|	0	0	IIIIIIIIIIII	Inside	|	2.1	0.25	1.95	1.21	1.06	-2.2	1.04	-0.27	1.62	|	22	14	4.62
sp	Q86VV4	RNB3L_HUMAN	465	pepJIP1	124-130	RPAILQL	na	na	na	na	120-131	KHVIRPAILQLP	|	-	-	|	0.833	0.917	0.522	0.6373	0.476	0.36	|	0.177	0	|	0	0	0	0	|	0	0	IIIIIIIIIIII	Inside	|	0.74	0.23	0.27	-0.33	0	0.57	-0.51	0.69	1.63	|	21	17	4.16
sp	Q9H4M7	PKHA4_HUMAN	779	pepJIP1	206-212	RPRLLTP	178	10	0	533	202-213	RGRGRPRLLTPS	|	-	-	|	1	1	0.911	0.9503	0.878	0.894	|	0.198	0	|	0	0	0	0	|	Y	0	OOOOOOOOOOOO	Outside	|	1.74	0.26	0.23	1.06	-0.16	-0.72	1.99	-0.23	1.63	|	18	8	4.55
sp	Q49MG5	MAP9_HUMAN	647	pepJIP1	149-155	KPRILSI	132	132	19	480	145-156	KMKPKPRILSIK	|	-	-	|	1	1	0.755	0.9152	0.608	0.749	|	0.113	0	|	0	0	0	0	|	0	0	IIIIIIIIIIII	Inside	|	1.17	0.67	0.65	0.15	0.44	-0.65	-0.64	0.5	1.64	|	22	10	4.23
sp	Q96SN8	CK5P2_HUMAN	1893	pepJIP1	792-798	RPDLLKV	737	737	27	1088	788-799	LLESRPDLLKVV	|	-	-	|	0.083	0.167	0.24	0.4249	0.204	0.321	|	0.118	0	|	0	0	0	0	|	0	0	IIIIIIIIIIII	Inside	|	1.18	0.22	0.23	0.43	0.08	-0.18	0.85	-0.25	1.64	|	29	7	4.28
sp	Q96MT3	PRIC1_HUMAN	831	pepJIP1	612-618	KPVHLPV	548	209	77	188	608-619	LPEEKPVHLPVL	|	-	-	|	0.833	1	0.553	0.7019	0.517	0.639	|	0.128	0	|	0	0	0	0	|	0	0	IIIIIIIIIIII	Inside	|	2.24	0.21	1.91	0.83	1.05	-1.64	0.56	-0.29	1.65	|	26	16	4.67
sp	O00257	CBX4_HUMAN	560	pepJIP1	447-453	RPADLPP	409	3	43	43	443-454	PAAERPADLPPA	|	-	-	|	0.833	1	0.485	0.5834	0.699	0.531	|	0.113	0	|	0	0	0	0	|	0	0	IIIIIIIIIIII	Inside	|	2.88	0.17	0.23	0.98	-0.38	-0.14	2.1	-0.19	1.65	|	24	5	5.36
sp	Q16533	SNPC1_HUMAN	368	pepJIP1	336-342	KPLSLSM	331	331	na	na	332-343	HKEDKPLSLSMP	|	-	-	|	1	1	0.862	0.9733	0.811	0.689	|	0.12	0	|	0	0	0	0	|	0	0	IIIIIIIIIIII	Inside	|	1.38	0.45	2.17	0.5	1.05	-1.91	-0.01	-0.23	1.65	|	26	4	4.55
sp	Q9UGP8	SEC63_HUMAN	760	pepJIP1	710-716	KPLKLEV	326	171	na	na	706-717	LDQIKPLKLEVH	|	-	-	|	0.917	1	0.573	0.7138	0.367	0.741	|	0.135	0	|	15	0	15	0	|	0	3	IIIIIIIIIIII	Inside	|	2.41	0.91	2.67	1.17	0.95	-2.41	0.72	-0.38	1.66	|	25	25	4.83
sp	Q96N67	DOCK7_HUMAN	2140	pepJIP1	463-469	RPATLTV	431	220	44	1521	459-470	LTSFRPATLTVT	|	-	-	|	0.5	1	0.449	0.4854	0.467	0.312	|	0.124	0	|	3	0	0	0	|	0	0	IIIIIIIIIIII	Inside	|	1.33	0.05	0	0.53	0	-0.02	1.15	-0.07	1.69	|	43	37	4.83
sp	Q9P265	DIP2B_HUMAN	1576	pepJIP1	236-242	RPANIDL	225	94	79	1154	232-243	SSSIRPANIDLP	|	-	-	|	0.833	0.917	0.598	0.7722	0.76	0.706	|	0.167	0	|	31	0	0	0	|	0	0	IIIIIIIIIIII	Inside	|	0.57	-0.37	-0.4	-0.18	0.01	0.72	-0.07	0.15	1.69	|	23	16	4.68
sp	Q9BXP2	S12A9_HUMAN	914	pepJIP1	623-629	KPNTLVL	615	18	29	277	619-630	LGGMKPNTLVLG	|	-	-	|	0.5	0.583	0.475	0.7637	0.293	0.526	|	0.09	0	|	32	0	0	0	|	0	13	IIIIIIIIIIII	Inside	|	1.87	0.61	2.27	0.8	0.91	-1.9	0.23	-0.07	1.7	|	36	31	4.95
sp	Q5VX52	SPAT1_HUMAN	437	pepJIP1	149-155	RPISVTL	97	22	na	na	145-156	GTIHRPISVTLF	|	-	-	|	0.667	0.75	0.547	0.8254	0.544	0.545	|	0.177	0	|	0	0	0	0	|	0	0	IIIIIIIIIIII	Inside	|	2.42	-0.08	-0.13	0.72	0.05	0.11	1.54	0.09	1.7	|	21	13	3.74
sp	Q8N4B5	PRR18_HUMAN	295	pepJIP1	227-233	RPGALRP	149	0	na	na	223-234	QLSPRPGALRPM	|	-	-	|	1	1	0.704	0.9359	0.749	0.552	|	0.146	0	|	0	0	0	0	|	0	0	IIIIIIIIIIII	Inside	|	1.61	0.28	0.23	1.06	-0.04	-0.56	1.85	-0.13	1.71	|	11	4	4.05
sp	Q9Y330	ZBT12_HUMAN	459	pepJIP1	178-184	RPVKLEF	121	17	na	na	174-185	PPLLRPVKLEFP	|	-	-	|	0.833	0.917	0.727	0.9136	0.843	0.661	|	0.128	0	|	0	0	0	0	|	0	0	IIIIIIIIIIII	Inside	|	1.54	0.21	0.23	0.22	-0.31	0.47	0.9	-0.12	1.72	|	28	18	5.14
sp	A6NH08	ZB12L_HUMAN	373	pepJIP1	143-149	RPVKLEF	108	3	94	94	139-150	PPLLRPVKLEFP	|	-	-	|	0.917	1	0.754	0.8845	0.833	0.542	|	0.151	0	|	0	0	0	0	|	0	0	IIIIIIIIIIII	Inside	|	1.54	0.21	0.23	0.22	-0.31	0.47	0.9	-0.12	1.72	|	28	18	5.14
sp	O94850	DEND_HUMAN	711	pepJIP1	164-170	RPERLAP	149	24	89	495	160-171	PAPLRPERLAPV	|	-	-	|	1	1	0.927	0.9903	0.88	0.926	|	0.12	0	|	0	0	0	0	|	0	0	IIIIIIIIIIII	Inside	|	2.23	0.28	0.23	0.89	-0.03	-0.26	1.79	-0.17	1.72	|	14	7	4.07
sp	Q9P206	K1522_HUMAN	1035	pepJIP1	260-266	RPMSLAV	73	73	13	712	256-267	PPLTRPMSLAVP	|	-	-	|	0.667	0.833	0.506	0.7031	0.66	0.689	|	0.251	0	|	0	3	0	0	|	0	0	IIIIIIIIIIII	Inside	|	0.49	-0.09	-0.14	0.67	0.03	-0.59	1.1	-0.27	1.73	|	27	23	4.08
sp	Q96B97	SH3K1_HUMAN	665	pepJIP1	227-233	RPRSIEV	na	na	20	353	223-234	PIKLRPRSIEVE	|	-	-	|	0.667	0.917	0.421	0.5029	0.34	0.554	|	0.112	0	|	0	0	0	0	|	0	0	IIIIIIIIIIII	Inside	|	2.17	-0.06	-0.13	0.46	-0.27	0.48	1.23	-0.01	1.74	|	26	22	4.65
sp	Q9UPA5	BSN_HUMAN	3926	pepJIP1	3482-3488	KPSSLSM	3387	107	17	391	3478-3489	KAGPKPSSLSMA	|	-	-	|	1	1	0.68	0.8677	0.655	0.856	|	0.114	0	|	0	0	0	0	|	0	0	IIIIIIIIIIII	Inside	|	1.5	0.35	0.98	0.28	0.74	-0.78	-0.39	-0.32	1.74	|	29	16	4.65
sp	P21860	ERBB3_HUMAN	1342	pepJIP1	1080-1086	RPVSLHP	234	29	36	168	1076-1087	ERCPRPVSLHPM	|	-	-	|	1	1	0.628	0.8375	0.733	0.75	|	0.696	1	|	3.5	15.5	3	0	|	Y	1	IIIIIIIIIIII	Inside	|	2.38	-0.09	-0.14	1.24	0.03	-0.58	2.49	-0.21	1.74	|	32	11	5.26
sp	Q969F1	TF3C6_HUMAN	213	pepJIP1	182-188	KPMHLEI	171	171	na	na	178-189	CEQEKPMHLEIE	|	-	-	|	1	1	0.609	0.7632	0.695	0.666	|	0.113	0	|	0	10	0	0	|	0	0	IIIIIIIIIIII	Inside	|	2.11	0.16	2.61	0.45	0.95	-1.28	-0.21	-0.23	1.74	|	26	6	4.19
sp	Q17RG1	KCD19_HUMAN	926	pepJIP1	569-575	RPIQVSL	421	21	31	284	565-576	EQYTRPIQVSLC	|	-	-	|	0.667	0.833	0.563	0.8237	0.545	0.455	|	0.12	0	|	0	0	0	0	|	0	0	IIIIIIIIIIII	Inside	|	1.71	-0.37	-0.4	0.45	0.05	0.38	1.21	0.13	1.74	|	20	4	4.55
sp	Q02779	M3K10_HUMAN	954	pepJIP1	877-883	RPTTLTF	860	47	27	37	873-884	EFPGRPTTLTFA	|	-	-	|	0.917	1	0.712	0.9021	0.848	0.718	|	0.134	0	|	0	0	4	0	|	0	0	IIIIIIIIIIII	Inside	|	1.99	0.03	0	1.12	0	-0.6	2.24	-0.08	1.75	|	24	16	4.47
sp	Q5HYK9	ZN667_HUMAN	610	pepJIP1	59-65	RPNVITL	25	25	277	277	55-66	LSFRRPNVITLL	|	-	-	|	0.25	1	0.376	0.4622	0.245	0.513	|	0.176	0	|	0	0	0	0	|	0	0	IIIIIIIIIIII	Inside	|	2.32	0.14	0.24	-0.21	-0.12	0.66	-0.23	1.03	1.75	|	11	10	4.67
sp	Q16560	U1SBP_HUMAN	246	pepJIP1	164-170	KPINLPV	na	na	na	na	160-171	RPFRKPINLPVV	|	-	-	|	0.5	0.583	0.441	0.7339	0.48	0.48	|	0.12	0	|	0	0	0	0	|	0	0	IIIIIIIIIIII	Inside	|	1.86	0.17	1.92	0.97	0.76	-1.85	0.76	-0.25	1.77	|	24	13	5.05
sp	Q6DN12	MCTP2_HUMAN	878	pepJIP1	17-23	RPLLINL	na	na	102	845	13-24	KQRTRPLLINLS	|	-	-	|	1	1	0.776	0.9136	0.471	0.706	|	0.166	0	|	11	0	2	0	|	0	3	OOOOOOOOOOOO	Outside	|	1.26	0.18	0.23	-0.25	0.04	0.47	-0.38	0.14	1.77	|	27	14	4.66
sp	Q6ZVL6	CK041_HUMAN	1849	pepJIP1	1366-1372	KPTALPM	1332	54	106	402	1362-1373	LIAIKPTALPMV	|	DUF3827	Family	|	0.917	1	0.809	0.9705	0.57	0.754	|	0.143	0	|	23	0	0	0	|	0	1	IIIIIIIIIIII	Inside	|	2.24	0.85	2.52	0.14	0.88	-1.56	-0.61	0.69	1.77	|	19	14	4.15
sp	P19419	ELK1_HUMAN	428	pepJIP1	315-321	KPRDLEL	180	9	2	100	311-322	QKGRKPRDLELP	|	-	-	|	0.833	1	0.671	0.9739	0.866	0.897	|	0.296	0	|	0	0	0	0	|	0	0	IIIIIIIIIIII	Inside	|	1.75	0.81	2.54	0.33	-0.19	-0.56	-0.14	-0.17	1.79	|	28	26	4.46
sp	Q9NXP7	GIN1_HUMAN	522	pepJIP1	355-361	KPKQLNP	111	70	132	132	351-362	IVKKKPKQLNPF	|	-	-	|	0	0.25	0.255	0.4307	0.486	0.298	|	0.11	0	|	0	0	0	0	|	0	0	IIIIIIIIIIII	Inside	|	3.08	0.24	0.64	1.26	0.67	-1.15	1.69	-0.18	1.79	|	31	11	5.57
sp	Q0IIN9	CH077_HUMAN	211	pepJIP1	132-138	RPIAVEL	74	19	na	na	128-139	QRGFRPIAVELE	|	-	-	|	0.667	0.75	0.4	0.5486	0.406	0.611	|	0.273	0	|	0	25	0	0	|	0	0	IIIIIIIIIIII	Inside	|	2.77	0.28	0.23	0.6	-0.11	0.52	1.42	0.05	1.79	|	#N/A	#N/A	#N/A
sp	Q8IY63	AMOL1_HUMAN	956	pepJIP1	375-381	RPCQLPF	355	51	7	548	371-382	GVTSRPCQLPFP	|	-	-	|	1	1	0.721	0.8598	0.602	0.802	|	0.144	0	|	0	0	0	0	|	0	0	IIIIIIIIIIII	Inside	|	0.91	-0.03	-0.02	0.22	0	-0.13	0.75	-0.19	1.81	|	20	13	6.13
sp	Q9BXV9	CN142_HUMAN	100	pepJIP1	13-19	KPQKLRV	na	na	78	78	9-20	GQEGKPQKLRVS	|	-	-	|	0.417	0.75	0.421	0.6851	0.616	0.689	|	0.111	0	|	0	6	0	0	|	0	0	IIIIIIIIIIII	Inside	|	1.57	0.9	2.67	1.26	0.9	-2.73	0.84	-0.4	1.81	|	6	3	4.67
sp	Q9P2N5	RBM27_HUMAN	1060	pepJIP1	515-521	RPNLIGL	393	36	259	366	511-522	TQTQRPNLIGLT	|	-	-	|	1	1	0.641	0.794	0.636	0.575	|	0.178	0	|	0	0	0	0	|	0	0	IIIIIIIIIIII	Inside	|	1.52	0.17	0.23	-0.07	0	0.53	0.01	0.13	1.82	|	26	20	5.01
sp	Q9Y4F9	FA65B_HUMAN	1068	pepJIP1	368-374	KPRRLSV	357	1	26	454	364-375	PSPDKPRRLSVL	|	-	-	|	0.083	0.167	0.143	0.4273	0.358	0.291	|	0.131	0	|	3	0	0	0	|	0	0	IIIIIIIIIIII	Inside	|	2.14	0.91	0.61	0.71	0.47	-0.55	0.56	-0.27	1.83	|	25	9	4.51
sp	Q96ER9	CCD51_HUMAN	411	pepJIP1	48-54	RPEEVAL	41	8	233	233	44-55	PGEKRPEEVALG	|	-	-	|	0	0.167	0.136	0.3932	0.565	0.426	|	0.4	0	|	5	4	0	0	|	0	2	IIIIIIIIIIII	Inside	|	2.04	0.26	0.23	0.68	-0.28	-0.02	1.43	0.07	1.83	|	#N/A	#N/A	#N/A
sp	Q86X45	TILB_HUMAN	466	pepJIP1	348-354	KPFQLVL	89	89	83	83	344-355	MIKGKPFQLVLP	|	-	-	|	0.917	1	0.5	0.5654	0.3	0.617	|	0.138	0	|	0	0	0	0	|	0	0	IIIIIIIIIIII	Inside	|	1.44	0.8	2.51	0.53	0.99	-1.75	-0.32	-0.08	1.84	|	24	18	4.8
sp	P57059	SIK1_HUMAN	783	pepJIP1	385-391	RPALLCP	197	197	43	327	381-392	TDPFRPALLCPQ	|	-	-	|	0	0.667	0.35	0.4582	0.649	0.329	|	0.126	0	|	2	0	2	0	|	0	0	IIIIIIIIIIII	Inside	|	2.1	0.27	0.23	0.97	0.01	-0.54	1.9	-0.18	1.85	|	32	6	5.42
sp	O95180	CAC1H_HUMAN	2353	pepJIP1	1205-1211	RPAALPP	1174	12	66	1130	1201-1212	PRPLRPAALPPT	|	-	-	|	0	0.833	0.364	0.4542	0.76	0.355	|	0.12	0	|	27	0	3	0	|	0	23	IIIIIIIIIIII	Inside	|	2.45	0.28	0.23	1.11	-0.01	-0.77	2.06	-0.19	1.86	|	17	10	4.08
sp	Q12906	ILF3_HUMAN	894	pepJIP1	2-8	RPMRIFV	na	na	164	851	1-9	MRPMRIFVN	|	-	-	|	1	1	0.843	0.8984	0.48	0.559	|	0.111	0	|	0	0	0	0	|	0	0	IIIIIIIII	Inside	|	2.52	0.31	0.23	0.52	-0.03	0.05	1.08	0.15	1.87	|	29	16	5.56
sp	Q86Y26	NUT_HUMAN	1132	pepJIP1	942-948	KPKNLAP	917	48	11	138	938-949	PDLSKPKNLAPL	|	-	-	|	0.917	1	0.65	0.7955	0.752	0.845	|	0.119	0	|	0	0	0	0	|	0	0	IIIIIIIIIIII	Inside	|	2.59	0.27	1.87	1.72	0.87	-2.31	2.25	-0.25	1.87	|	18	8	4.27
sp	O00712	NFIB_HUMAN	420	pepJIP1	271-277	RPKTISI	265	4	6	132	267-278	PSSKRPKTISID	|	CTF_NFI	Family	|	0.5	0.667	0.47	0.7499	0.722	0.801	|	0.133	0	|	0	0	0	0	|	0	0	IIIIIIIIIIII	Inside	|	1.68	0.04	0	0.08	-0.01	0.34	0.27	0.17	1.88	|	25	23	4.61
sp	Q0VF96	CGNL1_HUMAN	1302	pepJIP1	272-278	RPDVLPF	158	9	23	257	268-279	TKKTRPDVLPFR	|	-	-	|	0.5	0.583	0.409	0.6788	0.788	0.756	|	0.11	0	|	0	0	0	0	|	0	0	IIIIIIIIIIII	Inside	|	1.95	0.12	0.23	0.62	-0.21	-0.24	1.42	0.53	1.89	|	25	18	5.52
sp	Q4KMQ1	TPRN_HUMAN	711	pepJIP1	628-634	KPFALFL	475	208	26	58	624-635	GSEEKPFALFLP	|	-	-	|	0.833	0.833	0.785	0.9986	0.913	0.55	|	0.144	0	|	0	0	0	0	|	0	0	IIIIIIIIIIII	Inside	|	1.84	0.88	2.52	0.61	1.17	-1.85	-0.15	-0.15	1.89	|	18	9	3.92
sp	O43325	LYRM1_HUMAN	122	pepJIP1	83-89	RPIHLPP	na	na	3	3	79-90	IPYPRPIHLPPM	|	-	-	|	0.083	0	0.205	0.4018	0.205	0.454	|	0.177	0	|	0	0	0	0	|	0	0	IIIIIIIIIIII	Inside	|	2.8	0.14	0.23	0.43	0	0.42	1.41	-0.14	1.91	|	25	20	5.84
sp	Q96KQ4	ASPP1_HUMAN	1090	pepJIP1	366-372	KPQSLSI	341	29	94	583	362-373	GDPIKPQSLSIA	|	-	-	|	1	1	0.591	0.7016	0.453	0.762	|	0.328	0	|	0	0	0	0	|	0	0	IIIIIIIIIIII	Inside	|	1.52	0.43	1.62	1.13	1.15	-2.16	0.5	-0.49	1.93	|	28	22	4.2
sp	Q9C000	NALP1_HUMAN	1473	pepJIP1	978-984	KPQLLIF	935	55	8	386	974-985	LEQEKPQLLIFS	|	-	-	|	0.5	0.583	0.404	0.6686	0.425	0.65	|	0.233	0	|	0	2	0	2	|	0	1	IIIIIIIIIIII	Inside	|	2.9	0.76	1.18	0.88	1.13	-1.39	0.89	-0.16	1.93	|	19	3	4.67
sp	P18887	XRCC1_HUMAN	633	pepJIP1	186-192	RPGALFF	89	33	6	268	182-193	ANSLRPGALFFS	|	-	-	|	0.75	0.833	0.73	0.9817	0.585	0.657	|	0.118	0	|	0	0	0	0	|	0	0	IIIIIIIIIIII	Inside	|	2.08	0.28	0.23	1.22	0.04	-0.65	2.25	-0.24	1.94	|	23	16	5.23
sp	Q9NRM7	LATS2_HUMAN	1088	pepJIP1	255-261	RPHLLVP	186	64	10	765	251-262	AHYGRPHLLVPG	|	-	-	|	1	1	0.846	0.8825	0.589	0.712	|	0.118	0	|	0	0	0	0	|	0	0	IIIIIIIIIIII	Inside	|	2.18	0.23	0.23	1.1	0	-0.76	2.04	-0.17	1.94	|	24	7	5.1
sp	Q8N9V6	ANR53_HUMAN	530	pepJIP1	79-85	RPASLTP	46	46	5	439	75-86	ARPRRPASLTPP	|	-	-	|	0.417	0.667	0.39	0.7504	0.674	0.708	|	0.12	0	|	0	0	0	0	|	0	0	IIIIIIIIIIII	Inside	|	1.52	-0.09	-0.14	1.08	-0.1	-0.59	2.06	-0.04	1.95	|	15	2	2.14
sp	Q86YV0	RASL3_HUMAN	1011	pepJIP1	766-772	KPGFLAP	759	635	6	215	762-773	SAGEKPGFLAPR	|	-	-	|	1	1	0.636	0.7723	0.569	0.639	|	0.124	0	|	5	0	0	0	|	0	0	IIIIIIIIIIII	Inside	|	3.83	0.82	2.5	1.61	1.01	-2.7	1.84	0.24	1.96	|	22	10	4.7
sp	Q15154	PCM1_HUMAN	2024	pepJIP1	1870-1876	KPCYLNI	1803	138	14	63	1866-1877	NCPVKPCYLNIL	|	-	-	|	1	1	0.949	0.9992	0.74	0.834	|	0.117	0	|	0	0	0	0	|	0	0	IIIIIIIIIIII	Inside	|	1.74	0.89	2.55	0.31	1.05	-1.56	-0.5	-0.29	1.98	|	28	12	5.98
sp	Q9Y6V0	PCLO_HUMAN	5065	pepJIP1	2463-2469	KPTGLSL	2430	77	17	2590	2459-2470	DIHPKPTGLSLT	|	-	-	|	0.5	0.667	0.521	0.9115	0.814	0.519	|	0.124	0	|	0	0	0	0	|	0	0	IIIIIIIIIIII	Inside	|	1.31	0.86	2.53	1.02	1.1	-2.71	0.16	-0.23	1.98	|	#N/A	#N/A	#N/A
sp	O00178	GTPB1_HUMAN	669	pepJIP1	585-591	KPQQIKM	571	3	72	72	581-592	PMNSKPQQIKMQ	|	-	-	|	0.667	0.833	0.53	0.7552	0.692	0.901	|	0.146	0	|	0	0	0	0	|	0	0	IIIIIIIIIIII	Inside	|	2.41	0.51	2.2	0.24	0.9	-1.12	-0.16	0.01	2	|	30	23	4.8
sp	Q96GZ6	S41A3_HUMAN	507	pepJIP1	16-22	KPGELGL	na	na	26	450	12-23	DSCGKPGELGLP	|	-	-	|	1	1	0.688	0.7665	0.716	0.62	|	0.142	0	|	32	0	0	0	|	0	10	IIIIIIIIIIII	Inside	|	1.24	0.69	1.93	0.78	0.7	-2.01	-0.13	-0.12	2	|	29	7	3.81
sp	P04626	ERBB2_HUMAN	1255	pepJIP1	1169-1175	RPKTLSP	1129	16	22	64	1165-1176	ATLERPKTLSPG	|	-	-	|	1	1	0.635	0.7714	0.919	0.566	|	0.905	1	|	0	15.5	0	0	|	Y	1	IIIIIIIIIIII	Inside	|	2.66	0.03	0	1.2	0.13	-0.6	2.41	-0.06	2.01	|	24	13	5.27
sp	Q9BYP7	WNK3_HUMAN	1800	pepJIP1	1040-1046	KPQTLSV	963	133	23	646	1036-1047	AFDQKPQTLSVQ	|	-	-	|	1	1	0.654	0.8651	0.696	0.701	|	0.112	0	|	0	0	0	0	|	0	0	IIIIIIIIIIII	Inside	|	1.88	0.65	0.82	1.32	1	-1.76	1.35	-0.08	2.01	|	22	9	4.06
sp	O60281	ZN292_HUMAN	2723	pepJIP1	2291-2297	RPRRLTP	2050	89	na	na	2287-2298	AHLIRPRRLTPG	|	-	-	|	0.75	0.833	0.548	0.8035	0.521	0.794	|	0.111	0	|	0	0	0	0	|	0	0	IIIIIIIIIIII	Inside	|	2.05	0.28	0.23	1.04	-0.26	-0.37	2.19	-0.23	2.02	|	31	14	4.98
sp	Q9ULH1	ASAP1_HUMAN	1129	pepJIP1	958-964	KPGELPP	916	113	43	89	954-965	DLPPKPGELPPK	|	-	-	|	1	1	0.783	0.9063	0.961	0.956	|	0.142	0	|	0	0	0	0	|	0	0	IIIIIIIIIIII	Inside	|	3.68	0.75	2.46	1.79	0.74	-2.66	2.18	-0.24	2.04	|	27	22	5.81
sp	P45974	UBP5_HUMAN	858	pepJIP1	95-101	KPTRLAI	57	57	150	550	91-102	PPRKKPTRLAIG	|	-	-	|	0	0.25	0.165	0.4234	0.79	0.264	|	0.149	0	|	0	0	0	0	|	0	0	IIIIIIIIIIII	Inside	|	2.22	0.78	3.42	1.08	0.83	-2.55	0.31	-0.37	2.04	|	26	22	4.85
sp	Q9UNA1	RHG26_HUMAN	814	pepJIP1	343-349	RPGVITM	326	77	318	406	339-350	EAVDRPGVITMQ	|	-	-	|	0.083	0.25	0.298	0.4313	0.278	0.425	|	0.123	0	|	0	0	8	0	|	0	1	OOOOOOOOOOOO	Outside	|	2.17	0.15	0.25	-0.63	0.13	0.57	-0.76	1.42	2.04	|	26	20	4.92
sp	P01871	IGHM_HUMAN	452	pepJIP1	320-326	RPKGVAL	301	6	30	46	316-327	QTISRPKGVALH	|	-	-	|	0	0.167	0.202	0.3565	0.459	0.402	|	0.15	0	|	0	0	0	0	|	0	0	IIIIIIIIIIII	Inside	|	2.1	0.27	0.23	0.97	-0.02	-0.62	1.61	0.22	2.04	|	18	7	2.99
sp	Q9H799	CE042_HUMAN	2095	pepJIP1	1625-1631	KPEMLDL	1507	149	88	408	1621-1632	QDFPKPEMLDLH	|	-	-	|	0.333	0.417	0.326	0.5831	0.431	0.425	|	0.126	0	|	0	0	0	0	|	0	0	IIIIIIIIIIII	Inside	|	2.08	0.66	3.27	0.65	0.79	-1.74	-0.07	-0.28	2.04	|	5	1	0
sp	Q6ZU64	CC108_HUMAN	1925	pepJIP1	1885-1891	RPRVIAL	1753	66	9	9	1881-1892	VLTSRPRVIALP	|	-	-	|	0.25	0.417	0.277	0.5187	0.411	0.473	|	0.137	0	|	3.5	2.5	0	0	|	0	1	OOOOOOOOOOOO	Outside	|	0.98	0.26	0.26	-0.08	-0.22	0.4	0.02	0.25	2.05	|	26	12	4.56
sp	P27448	MARK3_HUMAN	753	pepJIP1	654-660	KPRSLRF	647	61	na	na	650-661	NKEAKPRSLRFT	|	-	-	|	0.333	0.417	0.274	0.5731	0.715	0.515	|	0.111	0	|	0	0	0	0	|	0	0	IIIIIIIIIIII	Inside	|	2.52	0.55	2.17	1.77	0.72	-2.44	2.34	-0.27	2.06	|	46	31	5
sp	P14866	HNRPL_HUMAN	589	pepJIP1	269-275	KPTRLNV	169	166	105	211	265-276	IEYAKPTRLNVF	|	-	-	|	1	1	0.523	0.6926	0.249	0.721	|	0.119	0	|	0	0	0	0	|	0	0	IIIIIIIIIIII	Inside	|	2.34	0.77	1.98	1.33	0.96	-2.29	1.02	-0.38	2.06	|	53	43	4.83
sp	Q96FV0	LRC46_HUMAN	321	pepJIP1	276-282	KPCSLIP	25	2	na	na	272-283	SPTKKPCSLIPR	|	-	-	|	1	1	0.806	0.9613	0.864	0.681	|	0.147	0	|	0	0	0	0	|	0	0	IIIIIIIIIIII	Inside	|	3.26	0.51	0.54	1.78	0.7	-1.89	2.33	0.05	2.07	|	16	5	4.14
sp	Q8N6K4	YP021_HUMAN	173	pepJIP1	150-156	RPATLPP	64	15	4	4	146-157	PARNRPATLPPT	|	-	-	|	0.417	0.5	0.362	0.5489	0.823	0.722	|	0.127	0	|	0	9	0	0	|	0	0	IIIIIIIIIIII	Inside	|	2.73	-0.05	0	1.02	-0.04	-0.48	2.19	-0.03	2.07	|	3	2	3
sp	Q16534	HLF_HUMAN	295	pepJIP1	149-155	RPGQLLP	91	1	4	6	145-156	QSPIRPGQLLPA	|	-	-	|	1	1	0.839	0.8795	0.759	0.778	|	0.153	0	|	0	0	0	0	|	0	0	IIIIIIIIIIII	Inside	|	2.54	0.27	0.23	1.16	0.01	-0.5	2.16	-0.2	2.08	|	27	15	5.32
sp	Q6ZN84	CCD81_HUMAN	652	pepJIP1	494-500	KPSRLPP	394	75	na	na	490-501	QIKNKPSRLPPF	|	-	-	|	0.25	0.5	0.35	0.6029	0.496	0.648	|	0.157	0	|	0	0	0	0	|	0	0	IIIIIIIIIIII	Inside	|	4.13	0.73	2.8	1.88	0.91	-2.83	2.18	-0.29	2.08	|	21	9	3.34
sp	Q8WWL7	CCNB3_HUMAN	1395	pepJIP1	133-139	KPLILDI	89	13	5	1082	129-140	NIMEKPLILDIS	|	-	-	|	0.833	0.917	0.497	0.6324	0.419	0.519	|	0.112	0	|	0	0	0	0	|	0	0	IIIIIIIIIIII	Inside	|	2.67	0.76	1.27	0.6	1.1	-1.29	0.02	0.53	2.08	|	23	3	4.24
sp	Q8N987	NECA1_HUMAN	351	pepJIP1	170-176	KPEVLSI	160	160	17	156	166-177	QGPAKPEVLSIQ	|	-	-	|	0.5	0.583	0.378	0.6628	0.727	0.571	|	0.123	0	|	0	4	0	0	|	0	0	IIIIIIIIIIII	Inside	|	2.11	0.81	2.68	0.91	0.86	-2.42	0.1	0.23	2.1	|	24	24	4.37
sp	P27695	APEX1_HUMAN	318	pepJIP1	58-64	KPATLKI	2	2	168	195	54-65	SPSGKPATLKIC	|	-	-	|	0.5	0.583	0.469	0.949	0.787	0.245	|	0.117	0	|	0	0	0	0	|	0	0	IIIIIIIIIIII	Inside	|	2.13	0.51	3.01	1.01	1.03	-2.35	0.31	-0.11	2.1	|	29	4	4.69
sp	O75486	SUPT3_HUMAN	399	pepJIP1	58-64	KPHHLHP	53	14	24	318	54-65	AAAQKPHHLHPH	|	-	-	|	1	1	0.732	0.9493	0.701	0.545	|	0.121	0	|	0	0	0	0	|	0	0	IIIIIIIIIIII	Inside	|	2.79	0.27	1.99	1.4	0.92	-2.23	1.59	-0.1	2.11	|	17	1	0
sp	A8MXD5	GRCR1_HUMAN	290	pepJIP1	12-18	RPRKVRF	na	na	na	na	8-19	PESDRPRKVRFR	|	-	-	|	0.333	0.417	0.354	0.8029	0.732	0.5	|	0.153	0	|	0	9	0	0	|	0	0	IIIIIIIIIIII	Inside	|	3.26	0.35	0.23	1.12	-0.3	-0.02	2.65	0.2	2.13	|	25	14	5.15
sp	Q8IVW4	CDKL3_HUMAN	592	pepJIP1	352-358	KPKEIKV	129	119	36	36	348-359	EKEKKPKEIKVR	|	-	-	|	0.333	0.333	0.308	0.784	0.474	0.596	|	0.11	0	|	0	0	0	0	|	0	0	IIIIIIIIIIII	Inside	|	2.8	0.83	2.5	1.02	0.35	-1.71	0.89	-0.13	2.13	|	36	9	4.88
sp	P19235	EPOR_HUMAN	508	pepJIP1	437-443	RPWTLCP	263	20	4	4	433-444	SQLLRPWTLCPE	|	-	-	|	0.833	0.833	0.5	0.6029	0.41	0.322	|	0.713	1	|	5.5	14.5	5	0	|	Y	1	IIIIIIIIIIII	Inside	|	2.87	0.02	-0.02	1.01	0.04	-0.3	2.19	0.03	2.13	|	20	4	2.29
sp	Q6PRD1	GP179_HUMAN	2367	pepJIP1	2273-2279	KPLCLLV	2077	64	77	77	2269-2280	TAPEKPLCLLVH	|	-	-	|	0.917	1	0.693	0.9201	0.529	0.404	|	0.719	1	|	29	0	0	0	|	Y	7	IIIIIIIIIIII	Inside	|	2.62	0.76	2.33	1.07	1.09	-2.08	0.82	-0.32	2.13	|	21	8	5.04
sp	Q9C0B0	UNK_HUMAN	810	pepJIP1	439-445	KPHSLEP	352	52	21	189	435-446	QAKLKPHSLEPR	|	-	-	|	0.5	0.583	0.453	0.871	0.452	0.667	|	0.151	0	|	0	0	0	0	|	0	0	IIIIIIIIIIII	Inside	|	3.59	0.53	2.14	1.73	0.29	-2.03	2.37	-0.25	2.14	|	39	11	5.7
sp	P04220	MUCB_HUMAN	391	pepJIP1	258-264	RPKGVAL	254	6	30	46	254-265	QTISRPKGVALH	|	-	-	|	0	0.167	0.196	0.3445	0.46	0.397	|	0.119	0	|	0	0	0	0	|	0	0	IIIIIIIIIIII	Inside	|	1.96	0.27	0.23	0.99	-0.02	-0.66	1.62	0.09	2.14	|	32	5	4.74
sp	Q5T5Y3	CAMP1_HUMAN	1602	pepJIP1	1103-1109	RPAELKV	974	21	12	310	1099-1110	SRSGRPAELKVP	|	-	-	|	1	1	0.734	0.8524	0.837	0.898	|	0.133	0	|	0	0	0	0	|	0	0	IIIIIIIIIIII	Inside	|	0.64	0.28	0.23	0.53	-0.01	-0.45	0.81	-0.19	2.15	|	24	23	3.88
sp	Q96AA8	JKIP2_HUMAN	810	pepJIP1	11-17	KPEALIV	na	na	242	580	7-18	NKGEKPEALIVA	|	-	-	|	0.5	0.583	0.485	0.9305	0.745	0.432	|	0.158	0	|	0	1	0	0	|	0	0	IIIIIIIIIIII	Inside	|	2.94	0.9	0.68	0.95	0.76	-0.79	0.84	-0.29	2.16	|	24	18	4.46
sp	Q8N961	ABTB2_HUMAN	839	pepJIP1	229-235	RPFMLLP	162	33	102	396	225-236	LNNERPFMLLPP	|	-	-	|	0.333	0.5	0.278	0.4468	0.573	0.259	|	0.191	0	|	0	0	0	0	|	0	0	IIIIIIIIIIII	Inside	|	2.43	0.15	0.23	0.73	0.14	0.09	1.67	0.23	2.17	|	28	21	5.14
sp	Q14135	VGLL4_HUMAN	290	pepJIP1	144-150	RPAGLSP	139	39	2	134	140-151	LDASRPAGLSPT	|	-	-	|	0.75	0.917	0.461	0.6779	0.606	0.664	|	0.15	0	|	0	4	0	0	|	0	0	IIIIIIIIIIII	Inside	|	2.08	0.28	0.23	1.66	0.03	-1.68	2.68	-0.27	2.17	|	24	9	5.02
sp	A6NKC9	SH2D7_HUMAN	451	pepJIP1	291-297	RPDGLGP	106	14	5	111	287-298	GEQNRPDGLGPV	|	-	-	|	0.583	1	0.573	0.9124	0.855	0.818	|	0.117	0	|	0	0	0	0	|	0	0	IIIIIIIIIIII	Inside	|	2.11	0.28	0.23	1.6	0.03	-1.42	2.66	-0.29	2.17	|	12	4	2.86
sp	Q9Y6K9	NEMO_HUMAN	419	pepJIP1	35-41	KPAMLHL	2	2	335	345	31-42	SPLGKPAMLHLP	|	-	-	|	0.917	1	0.584	0.7591	0.66	0.542	|	0.142	0	|	0	0	0	0	|	0	0	IIIIIIIIIIII	Inside	|	1.29	0.86	2.5	0.56	0.9	-1.94	-0.29	-0.14	2.18	|	20	11	4.88
sp	P0C7V6	F48B2_HUMAN	817	pepJIP1	296-302	RPCDLAV	265	265	77	510	292-303	TWKGRPCDLAVP	|	-	-	|	0.25	1	0.414	0.4727	0.374	0.492	|	0.114	0	|	0	0	0	0	|	0	0	IIIIIIIIIIII	Inside	|	0.61	0.23	0.23	0.52	-0.41	-0.18	0.92	-0.25	2.18	|	21	3	5.24
sp	A6NEL2	SWAHB_HUMAN	793	pepJIP1	285-291	RPELLTP	243	12	123	492	281-292	PRGDRPELLTPS	|	-	-	|	1	1	0.697	0.9562	0.834	0.71	|	0.15	0	|	0	0	0	0	|	0	0	IIIIIIIIIIII	Inside	|	2.22	0.27	0.23	0.97	0.19	-0.69	1.84	-0.19	2.18	|	19	2	4.29
sp	Q6ZRS2	SRCAP_HUMAN	3230	pepJIP1	3123-3129	RPGSLVP	3117	7	18	56	3119-3130	STRLRPGSLVPP	|	-	-	|	1	1	0.858	0.9212	0.79	0.857	|	0.067	0	|	0	0	0	0	|	0	0	IIIIIIIIIIII	Inside	|	1.66	-0.09	-0.14	1.06	0.03	-0.44	2.06	-0.03	2.19	|	23	16	5.28
sp	Q9HCM4	E41L5_HUMAN	733	pepJIP1	388-394	KPEELSV	274	136	23	305	384-395	ACATKPEELSVH	|	-	-	|	0.5	1	0.53	0.8376	0.562	0.642	|	0.13	0	|	0	0	0	0	|	0	0	IIIIIIIIIIII	Inside	|	2.41	0.92	2.54	1.24	0.93	-2.58	0.92	-0.23	2.21	|	54	6	4.79
sp	Q8N3K9	CMYA5_HUMAN	4069	pepJIP1	2406-2412	KPESIIL	2310	197	39	1432	2402-2413	KESEKPESIILP	|	-	-	|	0.333	0.417	0.308	0.6026	0.613	0.516	|	0.12	0	|	0	0	0	0	|	0	0	IIIIIIIIIIII	Inside	|	3.5	0.49	2.12	0.94	1.21	-1.77	0.51	0.08	2.22	|	18	10	4.49
sp	P16471	PRLR_HUMAN	622	pepJIP1	339-345	KPTYLDP	299	118	10	193	335-346	SQGMKPTYLDPD	|	-	-	|	0	0.667	0.337	0.5187	0.596	0.621	|	0.737	1	|	15	0	4	0	|	Y	1	IIIIIIIIIIII	Inside	|	4.04	0.79	1.38	1.58	1.05	-1.88	2.07	0.09	2.24	|	26	12	4.71
sp	Q9BY66	KDM5D_HUMAN	1539	pepJIP1	191-197	KPHSIPL	123	123	255	1303	187-198	DKEYKPHSIPLR	|	-	-	|	0.333	0.5	0.329	0.4975	0.534	0.613	|	0.137	0	|	0	0	0	0	|	0	0	IIIIIIIIIIII	Inside	|	2.73	0.49	2.15	0.67	0.72	-1.56	0.18	0.06	2.25	|	27	26	5.57
sp	Q6ZRH9	YB011_HUMAN	516	pepJIP1	469-475	RPLRLLP	405	405	4	27	465-476	REQPRPLRLLPG	|	-	-	|	0.75	0.917	0.648	0.8851	0.772	0.913	|	0.222	0	|	0	6	0	0	|	0	0	IIIIIIIIIIII	Inside	|	2.37	0.28	0.23	1.11	-0.03	-0.56	2.21	-0.13	2.25	|	4	2	4.14
sp	Q96EK4	THA11_HUMAN	314	pepJIP1	186-192	KPIDLTV	50	5	na	na	182-193	GEDVKPIDLTVQ	|	-	-	|	0.833	1	0.61	0.8539	0.78	0.483	|	0.114	0	|	0	2	0	0	|	0	0	IIIIIIIIIIII	Inside	|	2.65	0.87	2.5	1.06	0.57	-1.68	0.86	-0.26	2.26	|	24	17	4.93
sp	Q9HAU0	PKHA5_HUMAN	1116	pepJIP1	629-635	RPEEVDI	487	20	219	462	625-636	LYKYRPEEVDID	|	-	-	|	0	0.667	0.383	0.5137	0.607	0.397	|	0.164	0	|	0	0	0	0	|	0	0	IIIIIIIIIIII	Inside	|	2.19	0.3	-0.02	0.72	-0.18	0.15	1.56	-0.12	2.27	|	29	12	5.03
sp	Q4KMQ2	ANO6_HUMAN	910	pepJIP1	56-62	KPDSLFF	7	7	440	583	52-63	EFNGKPDSLFFN	|	-	-	|	0.417	0.583	0.35	0.5714	0.458	0.308	|	0.111	0	|	32	0	0	0	|	0	8	IIIIIIIIIIII	Inside	|	3.76	0.44	2.84	1.92	1	-2.92	2.2	-0.31	2.28	|	25	14	5.22
sp	Q16538	GP162_HUMAN	588	pepJIP1	529-535	RPLGLSP	105	3	6	6	525-536	PRRPRPLGLSPR	|	-	-	|	0.417	0.5	0.355	0.6195	0.841	0.579	|	0.267	0	|	32	0	0	0	|	0	7	IIIIIIIIIIII	Inside	|	1.86	0.27	0.23	1.46	-0.21	-1.13	2.52	-0.26	2.28	|	33	7	4.57
sp	A0PJM3	GORL_HUMAN	583	pepJIP1	103-109	RPSGVRI	na	na	13	466	99-110	RLTERPSGVRIS	|	-	-	|	0.333	0.5	0.314	0.4502	0.468	0.516	|	0.151	0	|	0	0	0	0	|	0	0	IIIIIIIIIIII	Inside	|	2.43	0.31	0.23	1.13	0.14	-0.66	1.88	-0.02	2.28	|	32	11	3.54
sp	Q3ZLR7	F48B1_HUMAN	823	pepJIP1	296-302	RPCDLAV	265	265	77	516	292-303	TWKGRPCDLAVP	|	-	-	|	0	1	0.351	0.4	0.343	0.471	|	0.117	0	|	0	0	0	0	|	0	0	IIIIIIIIIIII	Inside	|	0.68	0.23	0.23	0.56	-0.42	-0.23	1.01	-0.23	2.28	|	22	4	5.4
sp	Q9BYB0	SHAN3_HUMAN	1741	pepJIP1	1609-1615	RPFGLTP	1524	20	30	38	1605-1616	GGAGRPFGLTPP	|	-	-	|	1	1	0.707	0.7716	0.641	0.5	|	0.16	0	|	0	0	0	0	|	0	0	IIIIIIIIIIII	Inside	|	1.33	0.28	0.23	1.4	0.03	-1.32	2.24	-0.11	2.29	|	15	9	5.97
sp	Q8N1G0	ZN687_HUMAN	1237	pepJIP1	326-332	RPLKVRI	318	5	41	878	322-333	SSSSRPLKVRIK	|	-	-	|	1	1	0.756	0.9449	0.911	0.652	|	0.117	0	|	0	0	0	0	|	0	0	IIIIIIIIIIII	Inside	|	2.07	0.33	0.23	0.66	-0.21	-0.1	1.29	-0.03	2.31	|	27	21	4.81
sp	Q8N163	K1967_HUMAN	923	pepJIP1	512-518	RPGCVNL	475	26	50	378	508-519	AVIARPGCVNLS	|	-	-	|	1	1	0.912	0.9723	0.831	0.466	|	0.15	0	|	0	0	0	0	|	0	0	IIIIIIIIIIII	Inside	|	2.13	0.13	0.08	0.77	0.05	-0.35	1.41	0.1	2.31	|	16	11	5.63
sp	Q8NEZ4	MLL3_HUMAN	4911	pepJIP1	3945-3951	KPFQLPF	3915	36	25	677	3941-3952	TLGPKPFQLPFR	|	-	-	|	1	1	0.816	0.9072	0.639	0.722	|	0.123	0	|	0	0	0	0	|	0	0	IIIIIIIIIIII	Inside	|	3.51	0.8	2.67	1.49	0.71	-2.23	1.73	-0.41	2.32	|	58	13	4.69
sp	Q9NR82	KCNQ5_HUMAN	932	pepJIP1	762-768	RPETLHP	442	54	na	na	758-769	KHLPRPETLHPN	|	-	-	|	0.333	0.417	0.35	0.573	0.731	0.507	|	0.211	0	|	29	0	0	0	|	0	6	IIIIIIIIIIII	Inside	|	2.7	0.03	0	1.08	0.03	-0.26	2.33	-0.06	2.32	|	31	12	3.25
sp	Q5VWQ8	DAB2P_HUMAN	1189	pepJIP1	819-825	RPQLLAP	774	8	16	342	815-826	GAPGRPQLLAPL	|	DUF3498	Family	|	0.75	0.833	0.687	0.976	0.885	0.671	|	0.15	0	|	0	0	0	0	|	0	0	IIIIIIIIIIII	Inside	|	2.21	0.26	0.23	1.08	0.01	-0.71	2.02	-0.21	2.33	|	27	21	5.14
sp	Q9ULZ0	T53G3_HUMAN	132	pepJIP1	17-23	RPSALRP	11	11	9	62	13-24	SWHPRPSALRPT	|	-	-	|	0.25	0.417	0.327	0.5109	0.426	0.751	|	0.174	0	|	0	15	0	0	|	0	0	IIIIIIIIIIII	Inside	|	2.18	0.28	0.23	1.31	-0.03	-0.82	2.38	-0.23	2.33	|	4	4	4.98
sp	A6NP61	ZAR1L_HUMAN	321	pepJIP1	46-52	RPGLLVP	na	na	27	81	42-53	TFLARPGLLVPA	|	-	-	|	0.75	0.917	0.471	0.589	0.637	0.36	|	0.12	0	|	0	7	0	0	|	0	0	IIIIIIIIIIII	Inside	|	2.13	0.21	0.23	1.13	0.01	-0.8	2.04	-0.15	2.34	|	39	7	4.01
sp	Q8TDR4	TCP1L_HUMAN	215	pepJIP1	166-172	KPMSLKI	54	34	7	33	162-173	SAPPKPMSLKIE	|	-	-	|	0.833	1	0.748	0.9804	0.82	0.835	|	0.123	0	|	0	0	0	0	|	0	0	IIIIIIIIIIII	Inside	|	1.98	0.4	1.46	1.05	1.17	-1.79	0.5	-0.31	2.35	|	4	3	4.52
sp	P51610	HCFC1_HUMAN	2035	pepJIP1	747-753	KPTILGI	739	79	3	1266	743-754	GAGTKPTILGIS	|	-	-	|	0	0.5	0.303	0.5067	0.461	0.488	|	0.166	0	|	0	5	0	0	|	0	0	IIIIIIIIIIII	Inside	|	2	0.52	0.95	0.59	0.73	-1.19	-0.22	0.42	2.37	|	28	28	4.88
sp	Q03468	ERCC6_HUMAN	1493	pepJIP1	259-265	KPRKIML	99	11	37	1082	255-266	KQEKKPRKIMLN	|	-	-	|	0.417	0.5	0.39	0.7742	0.657	0.467	|	0.112	0	|	0	0	0	0	|	0	0	IIIIIIIIIIII	Inside	|	2.89	0.47	2.45	0.69	0.76	-1.77	0.07	0.03	2.37	|	52	16	4.64
sp	Q8TC59	PIWL2_HUMAN	973	pepJIP1	200-206	RPLVLTV	186	1	15	709	196-207	HSPDRPLVLTVE	|	-	-	|	0.667	1	0.478	0.6433	0.755	0.452	|	0.136	0	|	0	0	0	0	|	0	0	IIIIIIIIIIII	Inside	|	1.67	0.19	0.27	0.25	0.25	-0.02	0.54	0.57	2.37	|	24	4	4.55
sp	P41229	KDM5C_HUMAN	1560	pepJIP1	191-197	KPHSIPL	123	123	89	1346	187-198	DKEYKPHSIPLR	|	-	-	|	0.417	0.5	0.305	0.5078	0.549	0.619	|	0.127	0	|	0	0	0	0	|	0	0	IIIIIIIIIIII	Inside	|	2.69	0.48	2.16	0.73	0.73	-1.7	0.24	0.04	2.38	|	27	26	5.57
sp	Q9P1Y5	CAMP3_HUMAN	1249	pepJIP1	840-846	RPGLIEI	741	6	16	400	836-847	EPAARPGLIEIP	|	-	-	|	0.833	0.917	0.778	0.9936	0.825	0.904	|	0.187	0	|	28	0	0	0	|	0	0	IIIIIIIIIIII	Inside	|	1.42	0.13	0.23	-0.03	-0.41	0.55	0.07	0.16	2.38	|	22	13	4.5
sp	Q86SX3	CN080_HUMAN	495	pepJIP1	484-490	RPGLIWI	447	189	na	na	480-491	LVGARPGLIWIP	|	-	-	|	0	0.5	0.272	0.3353	0.269	0.506	|	0.179	0	|	0	0	0	0	|	0	0	IIIIIIIIIIII	Inside	|	1.56	0.22	0.23	0.06	0.02	0.13	0	0.13	2.38	|	16	1	0
sp	Q8WXG6	MADD_HUMAN	1647	pepJIP1	1139-1145	RPEVIKP	1106	71	37	494	1135-1146	LEKQRPEVIKPV	|	-	-	|	0.5	0.583	0.478	0.8314	0.539	0.678	|	0.208	0	|	9.5	4.5	0	0	|	0	2	OOOOOOOOOOOO	Outside	|	3.64	0.27	0.24	1.07	0	-0.26	2.29	0.01	2.4	|	25	14	4.92
sp	Q93073	SBP2L_HUMAN	1101	pepJIP1	906-912	KPSKLPF	879	164	1	162	902-913	STSEKPSKLPFD	|	-	-	|	0.417	0.583	0.419	0.6802	0.718	0.764	|	0.114	0	|	0	0	0	0	|	0	0	IIIIIIIIIIII	Inside	|	3.87	0.8	2.57	1.69	1.17	-2.64	1.86	-0.29	2.4	|	25	10	4.15
sp	Q6P4R8	NFRKB_HUMAN	1299	pepJIP1	573-579	RPAYVTI	395	72	138	711	569-580	LRSDRPAYVTIL	|	-	-	|	0.5	0.583	0.39	0.6923	0.399	0.397	|	0.119	0	|	0	0	0	0	|	0	0	IIIIIIIIIIII	Inside	|	2.54	0.3	0.23	0.5	0.19	0.14	1.13	-0.01	2.41	|	25	23	4.93
sp	O75081	MTG16_HUMAN	653	pepJIP1	317-323	RPCTLNP	250	20	4	319	313-324	HLSKRPCTLNPA	|	-	-	|	1	1	0.88	0.9414	0.857	0.88	|	0.13	0	|	0	0	0	0	|	0	0	IIIIIIIIIIII	Inside	|	2.54	0	0	1.17	-0.08	-0.48	2.45	-0.05	2.42	|	24	15	5.53
sp	Q86Y26	NUT_HUMAN	1132	pepJIP1	1100-1106	KPLALGV	1075	11	na	na	1096-1107	VPREKPLALGVV	|	-	-	|	1	1	0.955	0.9861	0.872	0.783	|	0.119	0	|	0	0	0	0	|	0	0	IIIIIIIIIIII	Inside	|	2.67	0.67	2.32	1.41	1.19	-2.61	1.12	-0.25	2.43	|	18	7	3.21
sp	O75061	AUXI_HUMAN	913	pepJIP1	672-678	KPQTLDP	659	4	17	182	668-679	THQSKPQTLDPF	|	-	-	|	0.667	0.75	0.618	0.9916	0.917	0.748	|	0.117	0	|	0	0	0	2	|	0	0	IIIIIIIIIIII	Inside	|	3.58	0.64	2.41	2.03	0.81	-2.84	2.64	-0.02	2.44	|	48	24	5.09
sp	Q01196	RUNX1_HUMAN	453	pepJIP1	188-194	KPGSLSF	172	119	17	240	184-195	DDQTKPGSLSFS	|	-	-	|	0.75	1	0.645	0.9332	0.8	0.72	|	0.137	0	|	0	0	0	0	|	0	0	IIIIIIIIIIII	Inside	|	2.57	0.45	2.24	1.5	1	-2.66	1.58	-0.33	2.44	|	27	18	4.81
sp	O14559	RHG33_HUMAN	1287	pepJIP1	625-631	RPDTVTL	556	53	77	640	621-632	PSGSRPDTVTLR	|	-	-	|	0.5	0.667	0.492	0.7998	0.868	0.766	|	0.11	0	|	0	0	0	0	|	0	0	IIIIIIIIIIII	Inside	|	2.34	0.05	0	0.65	-0.17	0.14	1.5	0.26	2.44	|	18	13	5.13
sp	P0C7V6	F48B2_HUMAN	817	pepJIP1	647-653	RPLTLQV	616	3	159	159	643-654	PEGLRPLTLQVP	|	-	-	|	1	1	0.748	0.8418	0.55	0.535	|	0.114	0	|	0	0	0	0	|	0	0	IIIIIIIIIIII	Inside	|	1.14	0.02	-0.03	0.39	0	0.1	0.92	0.06	2.44	|	21	1	0
sp	Q13823	NOG2_HUMAN	731	pepJIP1	690-696	RPKKVGV	454	299	na	na	686-697	VRQQRPKKVGVR	|	-	-	|	1	1	0.869	0.9964	0.844	0.867	|	0.114	0	|	0	0	0	0	|	0	0	IIIIIIIIIIII	Inside	|	2.21	0.35	0.23	0.97	-0.39	-0.01	2.03	-0.21	2.45	|	24	5	5.04
sp	Q5VUA4	ZN318_HUMAN	2279	pepJIP1	369-375	RPEEVSV	327	60	88	1867	365-376	YSLHRPEEVSVM	|	-	-	|	0.167	0.5	0.312	0.4253	0.569	0.475	|	0.113	0	|	0	0	0	0	|	0	0	IIIIIIIIIIII	Inside	|	2.21	0.07	-0.33	1.09	-0.39	0	2.31	-0.13	2.46	|	24	13	4.26
sp	P10071	GLI3_HUMAN	1580	pepJIP1	885-891	RPQNVSV	838	15	30	648	881-892	QAEGRPQNVSVA	|	-	-	|	0.417	0.5	0.37	0.7199	0.659	0.739	|	0.114	0	|	0	0	0	0	|	0	0	IIIIIIIIIIII	Inside	|	2.44	-0.29	-0.4	1.26	0.05	-0.35	2.59	0.02	2.47	|	22	15	4.99
sp	Q15648	MED1_HUMAN	1581	pepJIP1	1556-1562	RPSRLSP	1342	18	na	na	1552-1563	LSADRPSRLSPD	|	-	-	|	1	1	0.726	0.8819	0.734	0.619	|	0.128	0	|	0	0	0	0	|	0	0	IIIIIIIIIIII	Inside	|	2.46	0.28	0.23	1.18	0.17	-0.77	2.26	-0.21	2.47	|	27	16	4.81
sp	P84996	ALEX_HUMAN	626	pepJIP1	407-413	RPLRLPP	394	7	11	151	403-414	QMPGRPLRLPPP	|	-	-	|	1	1	0.966	0.99	0.952	0.925	|	0.121	0	|	0	0	0	0	|	0	0	IIIIIIIIIIII	Inside	|	1.75	0.24	0.23	0.84	-0.04	-0.74	1.57	-0.03	2.47	|	5	1	0
sp	Q9Y5P8	P2R3B_HUMAN	575	pepJIP1	67-73	RPSGLEP	17	17	2	481	63-74	LAAPRPSGLEPP	|	-	-	|	0.75	0.833	0.611	0.9092	0.9	0.838	|	0.189	0	|	0	0	0	0	|	0	0	IIIIIIIIIIII	Inside	|	1.85	0.28	0.23	1.05	-0.31	-0.35	1.99	-0.07	2.47	|	48	2	4.43
sp	Q13936	CAC1C_HUMAN	2221	pepJIP1	2095-2101	RPVSLMV	2071	11	70	70	2091-2102	ARRVRPVSLMVP	|	-	-	|	0.75	1	0.494	0.6407	0.625	0.53	|	0.118	0	|	32	0	0	0	|	0	22	IIIIIIIIIIII	Inside	|	0.7	-0.09	-0.14	0.61	0.03	-0.33	1.11	-0.26	2.48	|	24	18	4.58
sp	P42345	MTOR_HUMAN	2549	pepJIP1	309-315	KPRHITP	na	na	32	1991	305-316	GFGTKPRHITPF	|	-	-	|	0.167	0.167	0.224	0.4743	0.306	0.351	|	0.143	0	|	25	0	0	0	|	0	0	IIIIIIIIIIII	Inside	|	3.66	0.26	1.83	1.72	0.56	-1.7	2.5	0.04	2.49	|	32	23	5.82
sp	P51531	SMCA2_HUMAN	1590	pepJIP1	333-339	KPQGLDP	328	2	467	1037	329-340	SPIQKPQGLDPV	|	-	-	|	1	1	0.539	0.5899	0.812	0.541	|	0.122	0	|	0	0	0	0	|	0	0	IIIIIIIIIIII	Inside	|	3.32	0.9	2.49	2.27	1	-3.25	2.75	-0.29	2.5	|	63	47	5.29
sp	Q92844	TANK_HUMAN	425	pepJIP1	252-258	RPGILSP	133	1	98	98	248-259	STPERPGILSPA	|	-	-	|	0.083	0.417	0.284	0.4162	0.544	0.493	|	0.117	0	|	0	0	0	0	|	0	0	IIIIIIIIIIII	Inside	|	2.89	0.9	0.9	1.07	0.01	-0.7	1.95	-0.26	2.5	|	26	9	4.24
sp	Q9Y238	DLEC1_HUMAN	1755	pepJIP1	1069-1075	KPQGLQV	1039	47	46	612	1065-1076	GISGKPQGLQVA	|	-	-	|	0	0.083	0.23	0.3195	0.303	0.455	|	0.13	0	|	5	0	0	0	|	0	0	IIIIIIIIIIII	Inside	|	2.57	0.79	1.81	1.85	1.05	-3.13	1.59	-0.26	2.51	|	26	14	2.65
sp	Q96KN7	RPGR1_HUMAN	1286	pepJIP1	214-220	KPIGLCM	77	77	19	1037	210-221	ISMAKPIGLCMP	|	-	-	|	1	1	0.932	0.9746	0.386	0.697	|	0.112	0	|	0	0	0	0	|	0	0	IIIIIIIIIIII	Inside	|	1.59	0.74	1.75	0.57	0.93	-1.93	-0.18	0.16	2.51	|	48	3	5.38
sp	Q9NW07	ZN358_HUMAN	568	pepJIP1	431-437	RPGQVSL	315	4	15	115	427-438	ASMMRPGQVSLL	|	-	-	|	1	1	0.694	0.9418	0.577	0.711	|	0.114	0	|	0	0	0	0	|	0	1	IIIIIIIIIIII	Inside	|	2.48	0.28	0.23	0.58	0.05	0.28	1.16	0.07	2.52	|	9	9	4.53
sp	O60934	NBN_HUMAN	754	pepJIP1	380-386	RPKEIKV	41	41	45	110	376-387	DLSERPKEIKVS	|	-	-	|	0.583	1	0.481	0.6613	0.647	0.625	|	0.214	0	|	0	0	4	0	|	0	0	IIIIIIIIIIII	Inside	|	2.42	0.31	0.23	0.47	0.07	0.09	0.96	0.1	2.52	|	26	8	4.58
sp	Q13427	PPIG_HUMAN	754	pepJIP1	273-279	RPEEIPP	140	140	10	465	269-280	QSTVRPEEIPPI	|	-	-	|	0.833	1	0.546	0.8705	0.859	0.886	|	0.129	0	|	0	0	0	0	|	0	0	IIIIIIIIIIII	Inside	|	4.08	0.13	0.23	1.04	-0.34	0.11	2.32	0.22	2.53	|	27	22	5.7
sp	Q96EK2	PF21B_HUMAN	531	pepJIP1	73-79	RPKTLIP	na	na	30	423	69-80	LPQVRPKTLIPD	|	-	-	|	1	1	0.771	0.8125	0.545	0.848	|	0.114	0	|	0	0	0	0	|	0	0	IIIIIIIIIIII	Inside	|	2.92	-0.06	-0.02	1.02	0.05	-0.13	2.3	0.03	2.53	|	21	19	5.28
sp	Q6F5E8	LR16C_HUMAN	1435	pepJIP1	365-371	RPNVLSF	359	46	410	1051	361-372	SFLSRPNVLSFL	|	-	-	|	0.833	1	0.425	0.4717	0.323	0.239	|	0.184	0	|	0	0	0	0	|	0	0	IIIIIIIIIIII	Inside	|	2.56	0.18	0.26	0.89	-0.03	-0.34	1.82	0.54	2.54	|	48	9	4.51
sp	Q76NI1	VKIND_HUMAN	1749	pepJIP1	812-818	RPDALGP	729	30	31	874	808-819	SGGLRPDALGPT	|	-	-	|	1	1	0.99	0.9973	0.947	0.982	|	0.109	0	|	0	0	0	0	|	0	0	IIIIIIIIIIII	Inside	|	2.22	0.28	0.23	1.37	0.02	-0.95	2.42	-0.26	2.54	|	20	2	4
sp	O60673	DPOLZ_HUMAN	3130	pepJIP1	810-816	RPQKLSP	793	120	72	2140	806-817	NCLTRPQKLSPV	|	-	-	|	1	1	0.6	0.8705	0.37	0.643	|	0.17	0	|	0	0	0	0	|	0	0	IIIIIIIIIIII	Inside	|	2.41	0.28	0.23	1.09	0.04	-0.56	2.05	-0.2	2.55	|	30	13	5.01
sp	Q8N3X1	FNBP4_HUMAN	1017	pepJIP1	370-376	KPQEIML	350	196	55	433	366-377	TTIVKPQEIMLD	|	-	-	|	1	1	0.703	0.871	0.613	0.691	|	0.199	0	|	0	0	0	0	|	0	0	IIIIIIIIIIII	Inside	|	3.04	0.77	1.33	0.99	0.99	-1.34	0.56	0.02	2.55	|	26	12	4.06
sp	O15409	FOXP2_HUMAN	715	pepJIP1	83-89	RPLQVPV	6	6	5	606	79-90	SDKQRPLQVPVS	|	-	-	|	0.25	0.333	0.279	0.5177	0.651	0.471	|	0.113	0	|	0	0	0	0	|	0	0	IIIIIIIIIIII	Inside	|	2.68	-0.29	-0.38	0.88	0.03	0.2	2.16	0.03	2.56	|	24	20	5.14
sp	Q6ZU35	K1211_HUMAN	1233	pepJIP1	982-988	RPYLVEL	927	5	28	213	978-989	SKLSRPYLVELL	|	-	-	|	1	1	0.999	1	0.94	0.957	|	0.126	0	|	0	0	0	0	|	0	0	IIIIIIIIIIII	Inside	|	3.74	0.12	0.23	0.02	-0.27	1.35	0.58	1.25	2.56	|	28	14	4.83
sp	Q9P1Y6	PHRF1_HUMAN	1649	pepJIP1	477-483	RPVSVGL	462	20	84	1061	473-484	QPVARPVSVGLS	|	-	-	|	0	0.417	0.278	0.3466	0.557	0.627	|	0.113	0	|	0	0	0	0	|	0	0	IIIIIIIIIIII	Inside	|	1.97	-0.09	-0.14	0.89	0.05	-0.44	1.66	-0.03	2.59	|	21	9	4.41
sp	Q8IX01	SUGP2_HUMAN	1082	pepJIP1	998-1004	KPKDLDF	734	77	40	40	994-1005	SKKKKPKDLDFA	|	-	-	|	0.417	0.583	0.41	0.7069	0.741	0.497	|	0.111	0	|	0	0	0	0	|	0	0	IIIIIIIIIIII	Inside	|	3.61	0.87	2.52	1.65	0.29	-1.97	2.1	-0.28	2.59	|	17	8	4.96
sp	Q12955	ANK3_HUMAN	4377	pepJIP1	3565-3571	KPFGLAV	3421	33	3	761	3561-3572	EDETKPFGLAVE	|	-	-	|	0.667	0.75	0.629	0.9219	0.698	0.934	|	0.126	0	|	0	0	0	0	|	0	0	IIIIIIIIIIII	Inside	|	2.6	0.79	1.26	1.47	0.85	-2.01	1.14	-0.31	2.6	|	33	15	4.61
sp	Q86W92	LIPB1_HUMAN	1011	pepJIP1	901-907	KPKKLAF	862	320	91	91	897-908	TAKVKPKKLAFS	|	-	-	|	0.417	0.75	0.4	0.609	0.343	0.491	|	0.133	0	|	0	0	0	0	|	0	0	IIIIIIIIIIII	Inside	|	2.78	0.84	2.57	0.93	0.83	-1.74	0.81	-0.27	2.6	|	27	26	4.61
sp	A2PYH4	HFM1_HUMAN	1435	pepJIP1	1369-1375	KPQNLSP	982	154	na	na	1365-1376	FQERKPQNLSPE	|	-	-	|	0.167	0.167	0.211	0.5909	0.493	0.424	|	0.131	0	|	0	0	0	0	|	0	0	IIIIIIIIIIII	Inside	|	2.87	0.25	1.91	1.86	0.97	-2.56	2.44	-0.26	2.6	|	21	5	4.41
sp	Q7KZI7	MARK2_HUMAN	788	pepJIP1	689-695	KPRSLRF	681	68	43	43	685-696	FREAKPRSLRFT	|	-	-	|	0.417	0.5	0.337	0.5972	0.676	0.549	|	0.111	0	|	0	0	0	0	|	0	0	IIIIIIIIIIII	Inside	|	3.14	0.48	2.52	1.9	0.72	-2.71	2.38	-0.27	2.61	|	100	42	5.14
sp	P0CG12	CTF8A_HUMAN	524	pepJIP1	201-207	RPVGLGP	186	129	94	244	197-208	PPNPRPVGLGPG	|	-	-	|	1	1	0.593	0.7357	0.877	0.853	|	0.158	0	|	0	0	0	0	|	0	0	IIIIIIIIIIII	Inside	|	2.02	0.28	0.23	1.68	0.03	-1.61	2.75	-0.29	2.61	|	15	13	5.21
sp	Q8NBW4	S38A9_HUMAN	561	pepJIP1	38-44	RPFCIEP	na	na	31	372	34-45	LRSKRPFCIEPT	|	-	-	|	0.75	1	0.478	0.6305	0.588	0.302	|	0.113	0	|	30	0	0	0	|	0	11	IIIIIIIIIIII	Inside	|	3.96	0.15	0.08	1.13	-0.27	-0.06	2.5	0.03	2.62	|	25	20	5.25
sp	Q5TCZ1	SPD2A_HUMAN	1133	pepJIP1	978-984	RPQSVFV	825	13	0	71	974-985	QVAVRPQSVFVS	|	-	-	|	1	1	0.876	0.9272	0.7	0.646	|	0.131	0	|	0	0	0	0	|	0	0	IIIIIIIIIIII	Inside	|	3.02	-0.04	-0.13	1.35	0.06	-0.16	2.84	-0.15	2.63	|	29	27	4.58
sp	Q76FK4	NOL8_HUMAN	1167	pepJIP1	793-799	KPTHIIF	528	68	214	299	789-800	HPEDKPTHIIFG	|	-	-	|	0.75	1	0.672	0.9743	0.685	0.825	|	0.112	0	|	0	0	0	0	|	0	0	IIIIIIIIIIII	Inside	|	3.22	0.15	1.72	-0.06	0.92	-0.56	-0.33	1.26	2.64	|	26	11	5.51
sp	P46821	MAP1B_HUMAN	2468	pepJIP1	751-757	KPAALKP	724	5	74	1547	747-758	SEAKKPAALKPK	|	-	-	|	0.917	1	0.545	0.7018	0.748	0.651	|	0.132	0	|	0	0	0	0	|	0	0	IIIIIIIIIIII	Inside	|	2.96	0.88	2.49	1.94	0.71	-2.85	2.14	-0.15	2.64	|	52	13	5.06
sp	Q9C0D5	TANC1_HUMAN	1861	pepJIP1	363-369	KPQDILL	332	91	74	1351	359-370	FAPYKPQDILLK	|	-	-	|	0	0.333	0.275	0.4083	0.474	0.237	|	0.108	0	|	0	0	0	0	|	0	0	IIIIIIIIIIII	Inside	|	3.17	0.57	2.27	0.77	0.31	-1.19	0.38	0.09	2.65	|	26	25	4.48
sp	Q14774	HLX_HUMAN	488	pepJIP1	207-213	RPAGVHL	114	92	24	263	203-214	LTGGRPAGVHLS	|	-	-	|	1	1	0.55	0.722	0.62	0.46	|	0.346	0	|	0	0	0	0	|	0	0	IIIIIIIIIIII	Inside	|	2.09	0.29	0.23	1.11	0.06	-0.83	1.75	0.04	2.65	|	24	12	5.32
sp	Q69YW0	CA222_HUMAN	305	pepJIP1	189-195	RPILVTL	118	5	8	28	185-196	AEELRPILVTLD	|	-	-	|	0.667	0.75	0.624	0.9446	0.645	0.489	|	0.233	0	|	0	0	0	0	|	0	0	IIIIIIIIIIII	Inside	|	2.77	0.28	0.23	0.33	0.1	0.52	0.86	0.12	2.66	|	20	12	4.22
sp	P55289	CAD12_HUMAN	794	pepJIP1	694-700	KPDSLCL	671	163	na	na	690-701	RRDIKPDSLCLP	|	Cadherin_C	Family	|	0.583	0.75	0.418	0.656	0.369	0.561	|	0.724	1	|	4	8	6	0	|	Y	1	IIIIIIIIIIII	Inside	|	1.96	0.43	1.62	0.96	1.08	-1.66	0.41	-0.37	2.66	|	#N/A	#N/A	#N/A
sp	Q8IX06	GOR_HUMAN	675	pepJIP1	195-201	RPSGVRI	110	110	13	466	191-202	RLTERPSGVRIS	|	-	-	|	0.333	0.5	0.316	0.4514	0.481	0.516	|	0.15	0	|	0	0	0	0	|	0	0	IIIIIIIIIIII	Inside	|	2.26	0.3	0.23	1.12	0.12	-0.69	1.8	-0.07	2.68	|	32	11	3.54
sp	Q96MA1	DMRTB_HUMAN	342	pepJIP1	194-200	RPLNINP	184	90	na	na	190-201	TDFVRPLNINPD	|	-	-	|	0.75	0.833	0.626	0.8897	0.603	0.539	|	0.206	0	|	0	0	0	0	|	0	0	IIIIIIIIIIII	Inside	|	3.14	-0.33	-0.4	1.06	0.12	0	2.39	0.06	2.68	|	17	4	4.67
sp	Q9UJT2	TSKS_HUMAN	592	pepJIP1	294-300	RPHGLVP	271	4	184	280	290-301	DKPSRPHGLVPA	|	-	-	|	0.667	0.75	0.602	0.9566	0.891	0.684	|	0.12	0	|	0	0	0	0	|	0	0	IIIIIIIIIIII	Inside	|	2.11	0.28	0.23	1.61	0.03	-1.54	2.68	-0.28	2.69	|	16	7	4.61
sp	Q7Z3K3	POGZ_HUMAN	1410	pepJIP1	183-189	RPITLVP	40	40	20	1184	179-190	GQTVRPITLVPA	|	-	-	|	0	0.5	0.302	0.4293	0.455	0.541	|	0.109	0	|	2	0	0	0	|	0	0	IIIIIIIIIIII	Inside	|	2.82	-0.07	-0.04	1.06	0	-0.23	2.31	0.11	2.7	|	24	19	5.11
sp	Q5H9K5	ZMAT1_HUMAN	638	pepJIP1	366-372	RPYHISP	335	204	na	na	362-373	QTYQRPYHISPV	|	-	-	|	0	0.917	0.399	0.5034	0.549	0.473	|	0.149	0	|	0	0	0	0	|	0	0	IIIIIIIIIIII	Inside	|	3.26	-0.29	-0.39	0.92	0.05	0.31	2.24	0.13	2.7	|	27	5	5.5
sp	Q7Z2V1	TNT_HUMAN	217	pepJIP1	66-72	KPLQLPP	54	18	23	30	62-73	LSLDKPLQLPPI	|	-	-	|	1	1	0.945	0.9869	0.815	0.816	|	0.141	0	|	0	5	0	0	|	0	0	IIIIIIIIIIII	Inside	|	4.25	0.08	2.86	1.76	1.05	-2.6	2.11	-0.32	2.7	|	5	4	4.69
sp	P18847	ATF3_HUMAN	181	pepJIP1	70-76	RPLGVSI	44	30	85	85	66-77	TVSDRPLGVSIT	|	-	-	|	0	0.5	0.313	0.4217	0.376	0.668	|	0.167	0	|	0	0	0	0	|	0	0	IIIIIIIIIIII	Inside	|	2.43	0.29	0.23	1.15	0.18	-0.81	1.84	0.17	2.71	|	27	5	4.21
sp	O95049	ZO3_HUMAN	933	pepJIP1	91-97	RPRRIHL	na	na	5	772	87-98	ITVKRPRRIHLP	|	-	-	|	1	1	0.764	0.8386	0.494	0.928	|	0.118	0	|	0	0	0	0	|	0	0	IIIIIIIIIIII	Inside	|	1.34	0.26	0.23	-0.23	-0.2	0.77	-0.12	0.24	2.72	|	24	18	4.21
sp	Q5T1R4	ZEP3_HUMAN	2406	pepJIP1	167-173	RPSQVSL	149	59	125	2208	163-174	VFVPRPSQVSLK	|	-	-	|	0.5	0.75	0.451	0.7422	0.602	0.68	|	0.117	0	|	0	0	0	0	|	0	0	IIIIIIIIIIII	Inside	|	2.15	0.28	0.23	0.59	-0.11	0.19	1.21	0.1	2.72	|	25	12	4.43
sp	P78364	PHC1_HUMAN	1004	pepJIP1	633-639	KPQTLAV	545	18	24	282	629-640	HLPGKPQTLAVK	|	-	-	|	1	1	0.621	0.8448	0.461	0.799	|	0.118	0	|	0	0	0	0	|	0	0	IIIIIIIIIIII	Inside	|	2.01	0.6	0.94	1.05	0.69	-1.31	0.91	-0.06	2.72	|	28	20	4.69
sp	O15553	MEFV_HUMAN	781	pepJIP1	227-233	RPFEVYL	221	38	48	523	223-234	QKECRPFEVYLP	|	-	-	|	1	1	0.86	0.9813	0.745	0.711	|	0.058	0	|	0	0	0	0	|	0	0	IIIIIIIIIIII	Inside	|	2.31	0.24	0.23	0.6	-0.08	0.15	1.33	0.1	2.72	|	24	3	4.71
sp	Q99742	NPAS1_HUMAN	590	pepJIP1	509-515	RPWGLAP	305	18	22	22	505-516	QDPVRPWGLAPP	|	-	-	|	0.75	0.833	0.612	0.8828	0.681	0.671	|	0.124	0	|	0	0	0	0	|	0	0	IIIIIIIIIIII	Inside	|	1.63	0.28	0.23	1.34	0.03	-1.16	2.2	-0.23	2.72	|	#N/A	#N/A	#N/A
sp	Q9UHL9	GT2D1_HUMAN	959	pepJIP1	492-498	RPIKIEP	42	42	13	335	488-499	LGGLRPIKIEPE	|	-	-	|	1	1	0.907	0.9518	0.732	0.736	|	0.131	0	|	0	0	0	0	|	0	0	IIIIIIIIIIII	Inside	|	3.98	0.25	0.23	0.99	-0.19	0.28	2.28	0.04	2.74	|	52	12	5.27
sp	Q5T5J6	SWT1_HUMAN	900	pepJIP1	131-137	KPKDIKL	107	15	15	421	127-138	CVDFKPKDIKLT	|	-	-	|	1	1	0.693	0.8611	0.571	0.524	|	0.112	0	|	0	0	0	0	|	0	0	IIIIIIIIIIII	Inside	|	3.92	0.75	1.9	1.01	0.64	-1.35	0.55	0.16	2.74	|	24	2	4.14
sp	Q8NET8	TRPV3_HUMAN	790	pepJIP1	30-36	RPAEITP	na	na	23	306	26-37	LPEKRPAEITPT	|	-	-	|	0.333	0.75	0.379	0.5364	0.784	0.526	|	0.146	0	|	30	0	0	0	|	0	6	IIIIIIIIIIII	Inside	|	3.48	0.28	-0.14	1.26	-0.36	-0.3	2.61	0.06	2.77	|	21	12	4.68
sp	Q96AP7	ESAM_HUMAN	390	pepJIP1	327-333	RPGALTP	149	149	0	25	323-334	HGPPRPGALTPT	|	-	-	|	0.417	0.5	0.401	0.6831	0.748	0.84	|	0.745	1	|	3	16	0	0	|	Y	1	IIIIIIIIIIII	Inside	|	2.31	0.28	0.23	1.35	0.01	-0.86	2.4	-0.2	2.77	|	26	10	5.03
sp	Q71DI3	H32_HUMAN	136	pepJIP1	43-49	RPGTVAL	na	na	na	na	39-50	PHRYRPGTVALR	|	-	-	|	0	0.917	0.345	0.4113	0.668	0.277	|	0.124	0	|	0	0	0	0	|	0	0	IIIIIIIIIIII	Inside	|	2.38	0.01	0	0.59	-0.23	0.41	1.43	0.41	2.78	|	293	283	4.95
sp	Q9H9B1	EHMT1_HUMAN	1298	pepJIP1	731-737	KPKKLRF	699	21	37	522	727-738	LDSEKPKKLRFH	|	-	-	|	0.833	1	0.563	0.8709	0.658	0.368	|	0.113	0	|	0	0	0	0	|	0	0	IIIIIIIIIIII	Inside	|	4	0.89	2.52	1.69	0.78	-2.08	2.1	-0.31	2.79	|	57	22	5.28
sp	Q5VSY0	GKAP1_HUMAN	366	pepJIP1	175-181	RPLTVSL	na	na	na	na	171-182	QGKDRPLTVSLK	|	-	-	|	0.583	0.583	0.48	0.784	0.78	0.582	|	0.317	0	|	0	0	0	0	|	0	0	IIIIIIIIIIII	Inside	|	2.53	-0.01	0	0.5	-0.02	0.4	1.3	0.34	2.79	|	22	15	4.27
sp	Q5M9N0	CD158_HUMAN	1113	pepJIP1	860-866	KPRLLQP	795	788	134	189	856-867	NSSLKPRLLQPA	|	-	-	|	1	1	0.57	0.6828	0.559	0.704	|	0.116	0	|	0	0	0	3	|	0	0	IIIIIIIIIIII	Inside	|	3.62	0.8	3.24	1.76	0.7	-2.37	2.06	-0.35	2.79	|	17	9	5.26
sp	Q5SY16	NOL9_HUMAN	702	pepJIP1	109-115	RPLLIPP	25	17	100	509	105-116	SSCHRPLLIPPV	|	-	-	|	0.5	0.667	0.352	0.4582	0.664	0.203	|	0.142	0	|	2	0	2	0	|	0	0	IIIIIIIIIIII	Inside	|	3.93	0.15	0.23	0.87	0	-0.05	1.89	0.08	2.79	|	22	3	5.1
sp	Q6ZN19	ZN841_HUMAN	808	pepJIP1	796-802	RPLDVVL	689	455	na	na	792-803	LNVERPLDVVLT	|	-	-	|	0.5	0.667	0.395	0.5914	0.488	0.427	|	0.114	0	|	0	0	0	0	|	0	0	IIIIIIIIIIII	Inside	|	3.1	0.28	0.23	0.61	-0.26	0.7	1.48	0.07	2.8	|	478	2	3.86
sp	Q8WYP5	ELYS_HUMAN	2266	pepJIP1	1976-1982	RPRKINP	1757	30	13	243	1972-1983	RKRGRPRKINPS	|	-	-	|	0.417	1	0.448	0.7341	0.694	0.85	|	0.249	0	|	5	2	0	2	|	0	0	IIIIIIIIIIII	Inside	|	3.04	0.32	0.23	1.19	-0.19	-0.63	2.29	0.06	2.81	|	25	11	4.15
sp	Q9BTC0	DIDO1_HUMAN	2240	pepJIP1	1544-1550	KPASLPP	1040	20	66	454	1540-1551	QSADKPASLPPA	|	-	-	|	1	1	0.824	0.9089	0.859	0.943	|	0.119	0	|	0	0	0	0	|	0	0	IIIIIIIIIIII	Inside	|	4	0.52	2.22	1.96	1.01	-3.12	2.32	-0.29	2.81	|	28	4	4.98
sp	Q9Y620	RA54B_HUMAN	910	pepJIP1	17-23	KPKFIPP	na	na	174	670	13-24	NSFKKPKFIPPG	|	-	-	|	0.75	0.833	0.506	0.6777	0.67	0.525	|	0.119	0	|	0	0	0	0	|	0	0	IIIIIIIIIIII	Inside	|	5.5	0.71	2.52	1.68	0.9	-2.45	2.2	0.59	2.82	|	27	10	5.25
sp	Q86WR7	CJ047_HUMAN	435	pepJIP1	403-409	RPQGITV	383	89	na	na	399-410	DSLPRPQGITVQ	|	-	-	|	1	1	0.737	0.9214	0.867	0.661	|	0.116	0	|	0	3	0	0	|	0	0	IIIIIIIIIIII	Inside	|	1.87	0.31	0.23	0.87	0.05	-0.55	1.37	0.02	2.83	|	22	18	5.03
sp	Q13574	DGKZ_HUMAN	1117	pepJIP1	22-28	RPSSVGL	na	na	8	1053	18-29	EGQQRPSSVGLP	|	-	-	|	0.417	0.583	0.382	0.6461	0.721	0.808	|	0.113	0	|	0	0	0	0	|	0	0	IIIIIIIIIIII	Inside	|	2.12	-0.09	-0.14	0.79	0.05	-0.04	1.58	0.12	2.83	|	#N/A	#N/A	#N/A
sp	Q5R3F8	PPR29_HUMAN	820	pepJIP1	598-604	RPSFLSP	453	103	63	153	594-605	GALERPSFLSPP	|	-	-	|	0	0.75	0.364	0.5178	0.519	0.613	|	0.822	1	|	16	6	6	0	|	Y	1	IIIIIIIIIIII	Inside	|	2.16	0.18	0.23	0.73	0.21	-0.4	1.54	0.58	2.84	|	49	19	4.87
sp	Q9C0C2	TB182_HUMAN	1729	pepJIP1	1697-1703	KPLTLPP	1681	43	11	11	1693-1704	PGLGKPLTLPPK	|	-	-	|	0.75	0.833	0.681	0.9365	0.721	0.741	|	0.12	0	|	0	0	0	0	|	0	0	IIIIIIIIIIII	Inside	|	3.62	0.52	0.4	1.28	0.37	-0.91	1.77	-0.06	2.84	|	16	16	4.81
sp	Q14676	MDC1_HUMAN	2089	pepJIP1	312-318	RPAEVHL	202	108	22	1763	308-319	RPPGRPAEVHLE	|	-	-	|	0.583	0.75	0.548	0.9323	0.942	0.741	|	0.116	0	|	0	0	0	0	|	0	0	IIIIIIIIIIII	Inside	|	2.36	0.28	0.23	0.73	0.02	-0.09	1.43	0.1	2.85	|	23	15	4.82
sp	P84243	H33_HUMAN	136	pepJIP1	43-49	RPGTVAL	na	na	na	na	39-50	PHRYRPGTVALR	|	-	-	|	0	0.917	0.361	0.4303	0.7	0.278	|	0.124	0	|	0	0	0	0	|	0	0	IIIIIIIIIIII	Inside	|	2.42	0.05	0	0.6	-0.22	0.44	1.42	0.36	2.86	|	110	88	4.69
sp	P98174	FGD1_HUMAN	961	pepJIP1	164-170	KPSYLQM	80	13	34	783	160-171	QVPPKPSYLQMP	|	-	-	|	1	1	0.793	0.9571	0.95	0.912	|	0.134	0	|	0	0	0	0	|	0	0	IIIIIIIIIIII	Inside	|	1.67	0.58	1.71	-0.26	0.9	-0.42	-1.08	0.05	2.86	|	51	13	5.27
sp	O43602	DCX_HUMAN	441	pepJIP1	259-265	RPKLVTI	194	148	102	149	255-266	KDFVRPKLVTII	|	-	-	|	0	0.5	0.293	0.4435	0.459	0.304	|	0.174	0	|	0	0	0	0	|	0	0	IIIIIIIIIIII	Inside	|	2.65	0.32	0.23	0.52	0.03	0.36	1.16	-0.09	2.87	|	22	20	4.51
sp	A7MD48	SRRM4_HUMAN	611	pepJIP1	27-33	RPESIIV	0	0	67	542	23-34	VATPRPESIIVA	|	-	-	|	1	1	0.737	0.9613	0.5	0.842	|	0.124	0	|	0	0	0	0	|	0	0	IIIIIIIIIIII	Inside	|	2.47	-0.07	-0.14	0.74	0.08	-0.01	1.49	-0.04	2.88	|	23	11	4.47
sp	Q13625	ASPP2_HUMAN	1128	pepJIP1	505-511	KPKQINL	480	89	44	482	501-512	PVPTKPKQINLP	|	-	-	|	0.667	1	0.66	0.9751	0.768	0.846	|	0.156	0	|	0	0	0	0	|	0	0	IIIIIIIIIIII	Inside	|	2.7	0.86	2.5	0.74	0.84	-1.55	0.15	0.19	2.88	|	25	20	5
sp	Q9Y618	NCOR2_HUMAN	2525	pepJIP1	941-947	RPSLLTP	885	0	8	1538	937-948	LLSPRPSLLTPT	|	-	-	|	1	1	0.954	0.9808	0.925	0.911	|	0.121	0	|	0	0	0	0	|	0	0	IIIIIIIIIIII	Inside	|	2.44	0.26	0.23	1.03	0.01	-0.4	2	-0.12	2.88	|	22	13	4.66
sp	Q6NXT2	H3C_HUMAN	135	pepJIP1	42-48	RPGTVAL	10	10	na	na	38-49	PHRYRPGTVALR	|	-	-	|	0.333	0.917	0.37	0.4171	0.637	0.279	|	0.127	0	|	0	0	0	0	|	0	0	IIIIIIIIIIII	Inside	|	2.46	0.05	0	0.64	-0.17	0.41	1.47	0.29	2.89	|	110	88	4.69
sp	Q92913	FGF13_HUMAN	245	pepJIP1	197-203	KPLKVAM	165	57	18	18	193-204	HFLPKPLKVAMY	|	-	-	|	0.833	0.917	0.502	0.6062	0.406	0.48	|	0.13	0	|	0	0	0	0	|	0	0	IIIIIIIIIIII	Inside	|	3.68	0.82	2.63	0.85	0.86	-1.53	0.89	-0.04	2.9	|	29	26	4.85
sp	Q9H2K8	TAOK3_HUMAN	898	pepJIP1	281-287	RPLRVLI	106	41	285	457	277-288	VRRDRPLRVLID	|	-	-	|	0.417	0.5	0.362	0.6654	0.384	0.35	|	0.111	0	|	0	0	0	0	|	0	0	IIIIIIIIIIII	Inside	|	2.81	0.33	0.23	0.7	0.18	0.02	1.47	-0.05	2.9	|	29	16	4.15
sp	Q9H254	SPTN4_HUMAN	2564	pepJIP1	2184-2190	KPERLQP	2155	56	26	175	2180-2191	RQELKPERLQPR	|	-	-	|	0.75	1	0.453	0.6328	0.554	0.787	|	0.123	0	|	0	0	0	0	|	0	0	IIIIIIIIIIII	Inside	|	3.74	0.32	2.68	1.75	0.57	-2.27	2.2	-0.3	2.91	|	22	10	5.41
sp	Q8IW00	VSTM4_HUMAN	320	pepJIP1	267-273	KPKLLKP	236	236	na	na	263-274	PTFHKPKLLKPQ	|	-	-	|	0	0.833	0.346	0.4248	0.474	0.311	|	0.656	1	|	8	11	0	0	|	Y	1	IIIIIIIIIIII	Inside	|	3.67	0.87	2.56	1.67	0.83	-2.46	1.95	-0.17	2.92	|	29	19	5.28
sp	Q9BTD8	RBM42_HUMAN	480	pepJIP1	181-187	RPMALRP	44	44	na	na	177-188	AAGPRPMALRPP	|	-	-	|	1	1	0.519	0.6628	0.528	0.815	|	0.148	0	|	0	0	0	0	|	0	0	IIIIIIIIIIII	Inside	|	1.84	0.29	0.23	1.03	-0.04	-0.35	1.94	0.05	2.92	|	#N/A	#N/A	#N/A
sp	O60469	DSCAM_HUMAN	2012	pepJIP1	1939-1945	RPTVLEP	1618	63	na	na	1935-1946	RTLKRPTVLEPI	|	-	-	|	1	1	0.586	0.7196	0.618	0.742	|	0.647	1	|	9.5	4.5	0	0	|	Y	1	IIIIIIIIIIII	Inside	|	3.12	-0.02	0.13	0.74	-0.48	0.33	1.84	0.74	2.94	|	51	15	5.02
sp	Q9NQL9	DMRT3_HUMAN	472	pepJIP1	263-269	KPTVLEL	255	41	82	152	259-270	FPNQKPTVLELI	|	DMA	Motif	|	0.417	0.583	0.413	0.8114	0.414	0.3	|	0.117	0	|	0	0	0	0	|	0	0	IIIIIIIIIIII	Inside	|	3.34	0.6	1.75	0.54	0.74	-0.9	-0.14	0.73	2.96	|	23	21	4.4
sp	A6NJ88	SGE1L_HUMAN	616	pepJIP1	236-242	KPGHINM	189	30	38	281	232-243	LSTVKPGHINMA	|	-	-	|	0	0.167	0.287	0.3389	0.52	0.417	|	0.143	0	|	0	0	0	0	|	0	0	IIIIIIIIIIII	Inside	|	3.42	0.16	2.47	0.18	0.89	-1.04	-0.41	0.9	2.98	|	8	6	3.9
sp	O95785	WIZ_HUMAN	1651	pepJIP1	1177-1183	KPEQIRV	1105	20	29	333	1173-1184	PKKLKPEQIRVE	|	-	-	|	1	1	0.719	0.7879	0.719	0.712	|	0.126	0	|	0	0	0	0	|	0	0	IIIIIIIIIIII	Inside	|	4.08	0.93	2.67	1.54	0.91	-2.39	1.46	-0.28	3.01	|	25	6	3.93
sp	P0CG12	CTF8A_HUMAN	524	pepJIP1	239-245	RPSGLGP	224	167	56	206	235-246	GPNPRPSGLGPG	|	-	-	|	0.75	1	0.49	0.6174	0.878	0.769	|	0.158	0	|	0	0	0	0	|	0	0	IIIIIIIIIIII	Inside	|	1.98	0.28	0.23	1.7	0.03	-1.68	2.77	-0.29	3.01	|	15	5	5.47
sp	O15014	ZN609_HUMAN	1411	pepJIP1	639-645	KPSSLKP	561	59	34	756	635-646	EKCKKPSSLKPE	|	-	-	|	0.25	0.5	0.349	0.4514	0.631	0.681	|	0.12	0	|	0	0	0	0	|	0	0	IIIIIIIIIIII	Inside	|	3.58	0.51	2.2	2.11	0.93	-2.76	2.76	-0.3	3.02	|	30	12	5.03
sp	O75417	DPOLQ_HUMAN	2590	pepJIP1	1456-1462	KPVILLI	1424	35	4	804	1452-1463	QETVKPVILLIP	|	-	-	|	0.5	0.667	0.385	0.6206	0.346	0.516	|	0.127	0	|	0	0	0	0	|	0	0	IIIIIIIIIIII	Inside	|	2.68	0.45	3.05	0.63	0.9	-1.56	-0.21	0.48	3.03	|	23	2	1.57
sp	Q05682	CALD1_HUMAN	793	pepJIP1	763-769	KPSDLRP	123	2	19	19	759-770	SPAPKPSDLRPG	|	Caldesmon	Family	|	0	0.333	0.231	0.382	0.733	0.696	|	0.128	0	|	0	0	0	0	|	0	0	IIIIIIIIIIII	Inside	|	3.93	0.89	2.56	2	0.52	-2.46	2.62	-0.2	3.03	|	#N/A	#N/A	#N/A
sp	Q0JRZ9	FCHO2_HUMAN	810	pepJIP1	264-270	RPGLIEF	na	na	116	398	260-271	TGKERPGLIEFE	|	-	-	|	0.333	0.417	0.267	0.5736	0.477	0.462	|	0.121	0	|	0	0	0	0	|	0	0	IIIIIIIIIIII	Inside	|	4.08	0.17	0.23	0.91	-0.15	0.38	2.08	0.04	3.04	|	48	35	3.95
sp	Q99811	PRRX2_HUMAN	253	pepJIP1	191-197	RPTALSP	98	98	8	25	187-198	PVAPRPTALSPD	|	-	-	|	0.083	0.25	0.199	0.4057	0.507	0.509	|	0.138	0	|	0	0	0	0	|	0	0	IIIIIIIIIIII	Inside	|	2.44	0.28	0.23	1.36	0.09	-0.92	2.42	-0.21	3.04	|	18	15	4.73
sp	P43405	KSYK_HUMAN	635	pepJIP1	359-365	RPKEVYL	273	7	na	na	355-366	PEEIRPKEVYLD	|	-	-	|	0.333	0.333	0.299	0.6561	0.548	0.36	|	0.076	0	|	0	0	0	0	|	0	0	IIIIIIIIIIII	Inside	|	2.72	0.24	0.23	0.57	-0.07	0.4	1.35	0.08	3.04	|	24	16	4.57
sp	Q5TAA0	TTC22_HUMAN	569	pepJIP1	540-546	RPALVRL	501	272	na	na	536-547	VAQGRPALVRLL	|	-	-	|	0	0.5	0.29	0.4007	0.208	0.476	|	0.113	0	|	0	0	0	0	|	0	0	IIIIIIIIIIII	Inside	|	2.55	0.3	0.23	0.55	-0.03	0.09	1.12	0.11	3.04	|	22	8	4.68
sp	Q6NUN7	CK063_HUMAN	778	pepJIP1	410-416	KPESIVI	394	141	142	142	406-417	DTSTKPESIVIM	|	-	-	|	1	1	0.81	0.9965	0.934	0.763	|	0.2	0	|	0	0	0	0	|	0	0	IIIIIIIIIIII	Inside	|	3.49	0.9	2.55	0.99	1	-1.88	0.5	-0.13	3.04	|	20	4	4.55
sp	P31269	HXA9_HUMAN	272	pepJIP1	128-134	RPYGIKP	74	11	26	26	124-135	LPSSRPYGIKPE	|	Hox9_act	Family	|	0.333	0.833	0.407	0.7167	0.493	0.535	|	0.188	0	|	0	0	0	0	|	0	0	IIIIIIIIIIII	Inside	|	3.29	0.31	0.23	1.72	0.12	-1.38	2.89	0.04	3.05	|	24	14	5.6
sp	Q8WXI2	CNKR2_HUMAN	1034	pepJIP1	314-320	KPLALQP	300	64	4	601	310-321	NMRWKPLALQPL	|	-	-	|	1	1	0.675	0.7354	0.41	0.668	|	0.13	0	|	0	0	0	0	|	0	0	IIIIIIIIIIII	Inside	|	4.37	0.84	3.03	2.05	0.97	-2.7	2.42	-0.23	3.07	|	30	24	5.14
sp	Q9BXT5	TEX15_HUMAN	2789	pepJIP1	1566-1572	KPGILGV	1475	388	2	1116	1562-1573	AYISKPGILGVN	|	-	-	|	0.833	1	0.549	0.75	0.396	0.36	|	0.144	0	|	0	0	0	0	|	0	0	IIIIIIIIIIII	Inside	|	2.8	0.76	1.34	1.19	0.95	-2.14	0.86	0.43	3.07	|	18	9	4
sp	Q9NTU4	CK020_HUMAN	200	pepJIP1	4-10	KPSKVSL	na	na	56	56	1-11	MEEKPSKVSLK	|	-	-	|	0.636	0.909	0.456	0.5885	0.759	0.772	|	0.116	0	|	0	0	0	0	|	0	0	IIIIIIIIIII	Inside	|	3.88	0.2	1.88	1.23	0.85	-1.06	1.34	0.04	3.07	|	9	2	3.71
sp	A6NEH6	YB028_HUMAN	219	pepJIP1	88-94	KPAELPP	14	14	0	0	84-95	GDGPKPAELPPT	|	-	-	|	0	0.083	0.235	0.3301	0.75	0.608	|	0.12	0	|	23	0	4	0	|	0	2	IIIIIIIIIIII	Inside	|	4.45	0.65	3.19	1.95	0.88	-2.96	2.22	-0.32	3.08	|	#N/A	#N/A	#N/A
sp	Q9Y4K1	AIM1_HUMAN	1723	pepJIP1	236-242	KPKHVEL	212	93	3	1318	232-243	TLPAKPKHVELN	|	-	-	|	1	1	0.909	0.9277	0.769	0.821	|	0.124	0	|	0	0	0	0	|	0	0	IIIIIIIIIIII	Inside	|	3.21	0.27	0.13	0.64	0.5	0	0.89	0.22	3.09	|	32	12	5.28
sp	Q5JTC6	AMER1_HUMAN	1135	pepJIP1	1047-1053	RPRDVLL	805	58	14	16	1043-1054	SMRARPRDVLLP	|	-	-	|	1	1	0.756	0.9212	0.629	0.691	|	0.117	0	|	0	0	0	0	|	0	0	IIIIIIIIIIII	Inside	|	2.08	0.28	0.23	0.61	-0.58	0.44	1.44	0.02	3.1	|	22	7	4.38
sp	Q9BW04	SARG_HUMAN	601	pepJIP1	297-303	KPRKLPP	216	0	81	276	293-304	LTTPKPRKLPPN	|	-	-	|	1	1	0.794	0.9489	0.928	0.814	|	0.132	0	|	0	0	0	0	|	0	0	IIIIIIIIIIII	Inside	|	4.28	0.8	3	1.8	0.94	-2.73	2.06	-0.3	3.11	|	22	13	5.64
sp	Q03112	EVI1_HUMAN	1051	pepJIP1	367-373	KPVELQP	319	27	25	569	363-374	VGDNKPVELQPE	|	-	-	|	0.75	0.833	0.45	0.5574	0.654	0.804	|	0.117	0	|	0	0	0	0	|	0	0	IIIIIIIIIIII	Inside	|	3.81	0.51	2.33	1.76	0.83	-2.46	2.34	-0.2	3.13	|	28	19	5.05
sp	P30414	NKTR_HUMAN	1462	pepJIP1	283-289	RPEEIPP	na	na	53	1164	279-290	KPVVRPEEIPPV	|	-	-	|	0.667	1	0.479	0.6207	0.877	0.779	|	0.134	0	|	0	0	0	0	|	0	0	IIIIIIIIIIII	Inside	|	4	0.14	-0.03	1.03	-0.39	0.13	2.35	0.17	3.14	|	26	24	5.71
sp	Q5HYW2	NHSL2_HUMAN	709	pepJIP1	641-647	KPSVLYL	604	55	3	58	637-648	PVPKKPSVLYLP	|	-	-	|	0.667	0.833	0.664	0.9746	0.752	0.567	|	0.127	0	|	0	0	0	0	|	0	0	IIIIIIIIIIII	Inside	|	1.98	0.72	2.68	0.61	0.77	-1.92	-0.24	0.35	3.15	|	17	16	4.47
sp	Q7L804	RFIP2_HUMAN	512	pepJIP1	213-219	KPFLLGP	135	49	50	272	209-220	SKPKKPFLLGPQ	|	-	-	|	1	1	0.79	0.931	0.655	0.635	|	0.196	0	|	0	0	0	0	|	0	0	IIIIIIIIIIII	Inside	|	3.9	0.84	2.5	1.85	0.84	-2.53	2.33	-0.28	3.16	|	27	20	5.44
sp	Q12968	NFAC3_HUMAN	1075	pepJIP1	32-38	RPADLEP	na	na	19	1024	28-39	PPGSRPADLEPD	|	-	-	|	0.083	0.167	0.162	0.5108	0.686	0.428	|	0.12	0	|	0	0	0	0	|	0	0	IIIIIIIIIIII	Inside	|	2.83	0.22	0.23	0.95	-0.77	0.27	2.25	-0.19	3.16	|	28	11	5.41
sp	Q86UF4	CA110_HUMAN	302	pepJIP1	81-87	RPEDVLV	na	na	1	108	77-88	GFQKRPEDVLVF	|	-	-	|	0.917	1	0.526	0.6808	0.472	0.751	|	0.116	0	|	0	0	0	0	|	0	0	IIIIIIIIIIII	Inside	|	3.46	0.25	0.22	1.01	-0.49	0.53	2.39	0	3.16	|	19	11	4.52
sp	Q6ZUU3	CC072_HUMAN	175	pepJIP1	14-20	KPRKLGP	8	8	14	108	10-21	RTRPKPRKLGPQ	|	-	-	|	1	1	0.595	0.7169	0.935	0.735	|	0.124	0	|	0	6	0	0	|	0	0	IIIIIIIIIIII	Inside	|	3.88	0.82	1.55	1.85	0.81	-2.09	2.32	-0.32	3.16	|	5	4	5.4
sp	Q5SYB0	FRPD1_HUMAN	1578	pepJIP1	985-991	RPSQILP	641	15	85	490	981-992	TAQARPSQILPL	|	-	-	|	0.917	1	0.751	0.9704	0.858	0.768	|	0.12	0	|	0	0	0	0	|	0	0	IIIIIIIIIIII	Inside	|	3.6	0.29	0.23	1.29	0.04	-0.64	2.46	0.1	3.16	|	27	3	4.81
sp	O95872	GPAN1_HUMAN	356	pepJIP1	3-9	RPLLITF	na	na	0	247	1-10	MSRPLLITFT	|	-	-	|	1	1	0.992	0.9976	0.548	0.85	|	0.142	0	|	0	3	0	0	|	0	0	IIIIIIIIII	Inside	|	3.19	0.33	0.23	0.79	0.01	-0.07	1.74	-0.01	3.18	|	25	17	4.82
sp	Q9NVP1	DDX18_HUMAN	670	pepJIP1	59-65	KPMNVGL	na	na	20	253	55-66	KSKQKPMNVGLS	|	-	-	|	1	1	0.729	0.7902	0.821	0.795	|	0.127	0	|	0	0	0	0	|	0	0	IIIIIIIIIIII	Inside	|	3.41	0.26	0.04	0.88	0.59	-0.02	1.1	0.12	3.19	|	25	5	4.84
sp	Q86XP1	DGKH_HUMAN	1220	pepJIP1	613-619	KPREIML	480	36	65	595	609-620	QKAVKPREIMLR	|	-	-	|	0.75	0.833	0.638	0.9275	0.741	0.523	|	0.209	0	|	0	0	0	0	|	0	0	IIIIIIIIIIII	Inside	|	3.11	0.78	3.1	0.83	0.42	-1.66	0.24	0.14	3.21	|	34	12	4.53
sp	Q9HCM1	CL035_HUMAN	1747	pepJIP1	707-713	KPANIHV	583	71	1	1030	703-714	VGISKPANIHVK	|	-	-	|	0.417	1	0.396	0.4919	0.559	0.542	|	0.129	0	|	0	0	0	0	|	0	0	IIIIIIIIIIII	Inside	|	3.01	0.19	2.1	1.3	0.9	-2.18	1.16	0.07	3.21	|	21	7	3.31
sp	Q9BRP9	YK016_HUMAN	147	pepJIP1	97-103	RPESIFV	89	2	na	na	93-104	TPPTRPESIFVP	|	-	-	|	0.583	0.75	0.578	0.9325	0.81	0.638	|	0.239	0	|	0	11	0	0	|	0	0	IIIIIIIIIIII	Inside	|	2.21	-0.07	-0.14	0.74	0.07	-0.21	1.41	0.04	3.21	|	2	1	0
sp	Q96GA3	LTV1_HUMAN	475	pepJIP1	372-378	KPKQIRI	na	na	na	na	368-379	KYQPKPKQIRIS	|	LTV	Family	|	0.083	0.333	0.274	0.4163	0.405	0.504	|	0.207	0	|	0	0	0	0	|	0	0	IIIIIIIIIIII	Inside	|	3.22	0.9	2.56	1.01	0.93	-2.03	0.47	0.03	3.22	|	25	19	3.97
sp	Q9Y5S2	MRCKB_HUMAN	1711	pepJIP1	1004-1010	RPSAVPL	763	18	24	682	1000-1011	RPPQRPSAVPLP	|	-	-	|	0.083	0.25	0.238	0.443	0.848	0.511	|	0.156	0	|	0	0	0	0	|	0	0	IIIIIIIIIIII	Inside	|	2.15	0.28	0.23	0.62	0.01	0	1.2	0.08	3.22	|	59	11	4.31
sp	Q9P2F6	RHG20_HUMAN	1191	pepJIP1	658-664	KPVNILV	651	131	17	506	654-665	PLESKPVNILVY	|	-	-	|	0.5	0.5	0.404	0.742	0.427	0.393	|	0.119	0	|	0	0	0	0	|	0	0	IIIIIIIIIIII	Inside	|	3.54	0.19	2.5	1.26	1.05	-2.14	1.11	0.09	3.22	|	40	13	3.09
sp	Q96M02	CJ090_HUMAN	699	pepJIP1	478-484	KPRILFP	241	21	49	80	474-485	QSFLKPRILFPG	|	-	-	|	0.833	0.833	0.711	0.9697	0.58	0.298	|	0.126	0	|	0	0	0	0	|	0	0	IIIIIIIIIIII	Inside	|	4.35	0.63	3.21	1.68	0.77	-2.33	2.06	0.53	3.22	|	21	2	4.43
sp	Q96B97	SH3K1_HUMAN	665	pepJIP1	222-228	KPIKLRP	na	na	25	358	218-229	IFKDKPIKLRPR	|	-	-	|	0.75	0.917	0.539	0.8796	0.366	0.482	|	0.112	0	|	0	0	0	0	|	0	0	IIIIIIIIIIII	Inside	|	4.08	0.86	1.71	1.81	0.78	-2.2	2.26	-0.18	3.23	|	26	22	5.23
sp	Q9UFC0	LRWD1_HUMAN	647	pepJIP1	234-240	RPDDVPL	20	20	2	160	230-241	AALKRPDDVPLS	|	-	-	|	1	1	0.68	0.8264	0.737	0.569	|	0.132	0	|	0	0	0	0	|	0	0	IIIIIIIIIIII	Inside	|	3.71	-0.09	0	0.38	-0.02	0.76	1.14	0.92	3.24	|	23	6	5.17
sp	P14652	HXB2_HUMAN	356	pepJIP1	261-267	RPLAVRL	146	28	6	64	257-268	SADPRPLAVRLE	|	-	-	|	1	1	0.496	0.5487	0.441	0.527	|	0.143	0	|	0	0	0	0	|	0	0	IIIIIIIIIIII	Inside	|	2.63	0.28	0.23	0.75	0.04	0.15	1.5	0.15	3.24	|	20	2	3.71
sp	P39880	CUX1_HUMAN	1505	pepJIP1	379-385	KPLEVLL	332	332	66	1018	375-386	QDAAKPLEVLLL	|	-	-	|	0.833	0.917	0.763	0.9787	0.6	0.536	|	0.16	0	|	0	0	0	0	|	0	0	IIIIIIIIIIII	Inside	|	4.17	0.86	2.58	1.32	0.82	-1.71	1.46	0.03	3.27	|	21	18	4.61
sp	Q96P48	ARAP1_HUMAN	1450	pepJIP1	218-224	KPVRLFP	146	9	98	566	214-225	EIPPKPVRLFPE	|	-	-	|	0.917	1	0.814	0.9964	0.934	0.9	|	0.291	0	|	0	0	0	0	|	0	0	IIIIIIIIIIII	Inside	|	3.88	0.91	2.64	1.97	1.07	-2.95	2.34	-0.29	3.27	|	27	12	3.93
sp	Q14244	MAP7_HUMAN	749	pepJIP1	703-709	KPSRLDV	532	28	4	4	699-710	PIGSKPSRLDVT	|	-	-	|	1	1	0.642	0.9241	0.654	0.705	|	0.112	0	|	0	0	0	0	|	0	0	IIIIIIIIIIII	Inside	|	3.07	0.88	2.55	1.26	0.62	-2.22	1.17	-0.28	3.29	|	26	10	4.84
sp	Q8IWI9	MGAP_HUMAN	3026	pepJIP1	1490-1496	KPRTLLP	1432	31	36	1523	1486-1497	AASRKPRTLLPS	|	-	-	|	0.917	1	0.477	0.5479	0.552	0.753	|	0.14	0	|	0	0	0	0	|	0	0	IIIIIIIIIIII	Inside	|	3.91	0.56	2.24	1.77	0.74	-2.45	2.37	0.02	3.3	|	30	12	5.27
sp	Q6PI48	SYDM_HUMAN	645	pepJIP1	627-633	KPYHIRV	413	8	na	na	623-634	PEELKPYHIRVS	|	-	-	|	0	0.5	0.274	0.4115	0.545	0.665	|	0.158	0	|	0	0	0	0	|	0	0	IIIIIIIIIIII	Inside	|	3.89	0.18	2.56	1.31	0.77	-1.55	1.35	-0.26	3.33	|	26	17	5.25
sp	O43432	IF4G3_HUMAN	1585	pepJIP1	641-647	KPEGLPP	630	144	30	811	637-648	ACIQKPEGLPPI	|	-	-	|	1	1	0.616	0.9678	0.429	0.632	|	0.132	0	|	0	0	0	0	|	0	0	IIIIIIIIIIII	Inside	|	4.3	0.8	3.3	2.08	1.06	-3.4	2.09	-0.22	3.35	|	59	25	5.75
sp	Q9Y228	T3JAM_HUMAN	551	pepJIP1	92-98	RPGQVTV	87	81	12	346	88-99	GPSRRPGQVTVL	|	-	-	|	0.417	0.5	0.429	0.9214	0.866	0.61	|	0.062	0	|	2.5	0	0	0	|	0	1	OOOOOOOOOOOO	Outside	|	3.19	0.32	0.23	1.2	-0.07	-0.13	2.4	-0.16	3.35	|	22	4	4.98
sp	Q6N021	TET2_HUMAN	2002	pepJIP1	561-567	KPGWIEL	544	86	128	1419	557-568	QHYLKPGWIELK	|	-	-	|	1	1	0.869	0.941	0.746	0.627	|	0.14	0	|	0	0	8	0	|	0	0	IIIIIIIIIIII	Inside	|	3.96	0.73	3.51	0.27	0.63	-0.87	-0.56	0.16	3.36	|	73	3	5.1
sp	O60299	PRIP1_HUMAN	673	pepJIP1	24-30	RPSELGP	na	na	155	630	20-31	AFAPRPSELGPP	|	-	-	|	0.917	1	0.683	0.9725	0.741	0.734	|	0.13	0	|	0	0	0	0	|	0	0	IIIIIIIIIIII	Inside	|	1.76	0.25	0.23	1.02	-0.08	-0.48	1.95	-0.23	3.36	|	26	13	5.35
sp	Q9H5Y7	SLIK6_HUMAN	841	pepJIP1	807-813	RPRKVLV	783	77	na	na	803-814	LMYSRPRKVLVE	|	-	-	|	0.25	0.333	0.286	0.4751	0.53	0.389	|	0.612	1	|	10.5	2.5	0	0	|	Y	1	IIIIIIIIIIII	Inside	|	3.2	0.33	0.23	1.13	-0.02	-0.27	2.29	0.02	3.37	|	19	17	4.36
sp	Q9P0L2	MARK1_HUMAN	795	pepJIP1	696-702	KPRSLRF	689	61	na	na	692-703	GKDSKPRSLRFT	|	-	-	|	0.5	0.5	0.419	0.827	0.864	0.579	|	0.111	0	|	0	0	0	0	|	0	0	IIIIIIIIIIII	Inside	|	4.01	0.42	3.02	2.14	0.81	-3.09	2.57	-0.35	3.38	|	100	42	5.14
sp	Q7Z353	HDX_HUMAN	690	pepJIP1	218-224	RPCKIEP	104	104	149	299	214-225	SVCHRPCKIEPV	|	-	-	|	0	0.5	0.276	0.3369	0.554	0.542	|	0.113	0	|	0	0	0	0	|	0	0	IIIIIIIIIIII	Inside	|	4.18	0.23	0.23	1	-0.27	0.29	2.28	0.14	3.38	|	25	12	5.12
sp	Q8TCU4	ALMS1_HUMAN	4167	pepJIP1	768-774	KPSILYP	674	21	74	3135	764-775	SQREKPSILYPQ	|	-	-	|	1	1	0.693	0.8875	0.687	0.65	|	0.122	0	|	0	0	0	0	|	0	0	IIIIIIIIIIII	Inside	|	4.72	0.63	2.56	1.79	1.14	-2.74	2.1	0.49	3.38	|	18	3	5.1
sp	Q6PIJ6	FBX38_HUMAN	1188	pepJIP1	589-595	KPTSITV	25	25	50	157	585-596	QRVVKPTSITVH	|	-	-	|	1	1	0.797	0.8641	0.805	0.752	|	0.123	0	|	0	0	0	0	|	0	0	IIIIIIIIIIII	Inside	|	4.09	0.53	0.43	1.37	0.9	-1.16	1.54	-0.01	3.39	|	27	12	5.39
sp	Q14686	NCOA6_HUMAN	2063	pepJIP1	1652-1658	RPQFITP	1443	60	62	233	1648-1659	QSNARPQFITPV	|	-	-	|	0.5	0.5	0.389	0.7462	0.583	0.429	|	0.111	0	|	0	0	0	0	|	0	0	IIIIIIIIIIII	Inside	|	3.94	0.29	0.23	0.85	0.07	-0.07	1.96	0.24	3.41	|	30	19	5.57
sp	Q5VUA4	ZN318_HUMAN	2279	pepJIP1	1318-1324	KPIKIKL	1276	24	9	918	1314-1325	AGKAKPIKIKLS	|	-	-	|	0.75	0.75	0.577	0.8451	0.671	0.539	|	0.113	0	|	0	0	0	0	|	0	0	IIIIIIIIIIII	Inside	|	3.1	0.87	2.56	0.88	0.98	-1.95	0.22	0.02	3.41	|	24	17	4.59
sp	Q96RK0	CIC_HUMAN	1608	pepJIP1	1366-1372	RPEEVLP	1259	46	0	222	1362-1373	LPEFRPEEVLPS	|	-	-	|	0.917	1	0.554	0.7204	0.588	0.656	|	0.21	0	|	0	0	0	0	|	0	0	IIIIIIIIIIII	Inside	|	4.48	0.26	0	1.84	-0.32	-0.32	3.94	-0.21	3.42	|	24	19	5.19
sp	Q6ZNA1	ZN836_HUMAN	936	pepJIP1	925-931	KPLDVLL	745	745	na	na	921-932	FNVEKPLDVLLT	|	-	-	|	0.333	0.417	0.298	0.5175	0.443	0.252	|	0.124	0	|	0	0	0	0	|	0	0	IIIIIIIIIIII	Inside	|	4.97	0.85	1.17	1.47	0.71	-1.06	1.79	0.18	3.42	|	478	1	0
sp	A6NNH2	F90AL_HUMAN	459	pepJIP1	389-395	RPGSVTF	295	21	8	28	385-396	HVPGRPGSVTFM	|	-	-	|	1	1	0.877	0.9706	0.826	0.916	|	0.123	0	|	0	0	0	0	|	0	0	IIIIIIIIIIII	Inside	|	3.2	-0.13	-0.19	1.91	0.04	-0.24	4.04	-1.23	3.42	|	8	4	5.12
sp	P42684	ABL2_HUMAN	1182	pepJIP1	974-980	RPRRVKP	900	30	73	73	970-981	GDKDRPRRVKPK	|	-	-	|	0.667	1	0.467	0.5866	0.788	0.785	|	0.117	0	|	0	0	0	0	|	0	0	IIIIIIIIIIII	Inside	|	3.66	-0.32	-0.45	1.42	-0.42	0.26	3.59	0.14	3.43	|	25	20	5.08
sp	Q96MT3	PRIC1_HUMAN	831	pepJIP1	627-633	RPQQVKF	563	224	62	173	623-634	KSQSRPQQVKFS	|	-	-	|	0.417	0.5	0.392	0.7016	0.626	0.586	|	0.128	0	|	0	0	0	0	|	0	0	IIIIIIIIIIII	Inside	|	3.59	0.32	0.23	1.73	-0.01	-0.66	3.56	-0.27	3.45	|	26	19	5.28
sp	Q86VH2	KIF27_HUMAN	1401	pepJIP1	579-585	RPYTVPF	345	189	21	768	575-586	IPERRPYTVPFD	|	-	-	|	0.25	0.417	0.287	0.625	0.601	0.478	|	0.213	0	|	0	0	0	0	|	0	0	IIIIIIIIIIII	Inside	|	4.23	0	0	1.41	-0.14	-0.05	3.32	0.13	3.45	|	50	13	4.88
sp	Q6IBW4	CNDH2_HUMAN	605	pepJIP1	335-341	RPYSVPP	195	20	na	na	331-342	FKKGRPYSVPPC	|	DUF1032	Family	|	0	0.833	0.367	0.4748	0.581	0.489	|	0.12	0	|	0	0	0	0	|	0	0	IIIIIIIIIIII	Inside	|	4.65	-0.05	-0.14	1.91	0.04	-0.96	3.86	-0.07	3.46	|	25	11	5.46
sp	Q15431	SYCP1_HUMAN	976	pepJIP1	5-11	KPFALFV	na	na	791	926	1-12	MEKQKPFALFVP	|	-	-	|	0.5	0.75	0.442	0.6808	0.382	0.439	|	0.136	0	|	0	0	0	0	|	0	0	IIIIIIIIIIII	Inside	|	2.58	0.88	2.56	1.39	1.05	-2.56	1.12	-0.2	3.47	|	24	16	4.59
sp	P17040	ZSC20_HUMAN	1043	pepJIP1	613-619	KPSTLCP	599	110	214	242	609-620	EDAVKPSTLCPK	|	-	-	|	1	1	0.546	0.6759	0.586	0.641	|	0.141	0	|	0	0	0	0	|	0	0	IIIIIIIIIIII	Inside	|	4.06	0.63	0.97	1.94	0.88	-2.15	2.69	0.05	3.47	|	16	4	5.07
sp	Q8IXZ2	ZC3H3_HUMAN	948	pepJIP1	940-946	KPLHIKP	905	18	na	na	936-947	KDSGKPLHIKPR	|	-	-	|	1	1	0.753	0.9389	0.863	0.723	|	0.141	0	|	0	0	0	0	|	0	0	IIIIIIIIIIII	Inside	|	4.13	0.18	2.51	1.94	0.78	-2.44	2.46	-0.08	3.48	|	23	9	5.69
sp	Q5T5F5	CA138_HUMAN	129	pepJIP1	47-53	KPQSVGI	3	3	na	na	43-54	PPQKKPQSVGIC	|	-	-	|	1	1	0.715	0.9705	0.854	0.752	|	0.081	0	|	0	12	0	0	|	0	0	IIIIIIIIIIII	Inside	|	3.87	0.52	2.18	1.74	0.99	-2.46	1.96	-0.19	3.49	|	4	1	0
sp	Q8N109	KI2LA_HUMAN	375	pepJIP1	335-341	KPRSLSP	247	13	na	na	331-342	LPNAKPRSLSPA	|	-	-	|	1	1	0.747	0.8775	0.783	0.771	|	0.781	1	|	24.5	0	0	0	|	Y	1	IIIIIIIIIIII	Inside	|	3.34	0.5	2.15	2.12	0.76	-3.06	2.62	-0.26	3.49	|	#N/A	#N/A	#N/A
sp	P08590	MYL3_HUMAN	195	pepJIP1	31-37	RPKEVEF	na	na	9	26	27-38	PEPERPKEVEFD	|	-	-	|	0.25	0.333	0.236	0.7214	0.906	0.422	|	0.121	0	|	0	0	0	0	|	0	0	IIIIIIIIIIII	Inside	|	3.95	0.23	0.16	0.84	-0.42	1.15	2.7	-0.02	3.51	|	47	6	5.17
sp	P51532	SMCA4_HUMAN	1647	pepJIP1	357-363	KPRGLDP	352	2	232	1088	353-364	TPIQKPRGLDPV	|	-	-	|	1	1	0.576	0.6403	0.871	0.531	|	0.12	0	|	0	0	0	0	|	0	0	IIIIIIIIIIII	Inside	|	4.03	0.79	3.28	2.52	0.71	-3.57	2.92	-0.43	3.52	|	20	20	5.59
sp	Q9NZM5	GSCR2_HUMAN	478	pepJIP1	114-120	KPLRVDL	na	na	206	206	110-121	LLLKKPLRVDLI	|	Nop53	Family	|	1	1	0.739	0.7957	0.505	0.57	|	0.118	0	|	0	0	0	0	|	0	0	IIIIIIIIIIII	Inside	|	4.27	0.88	2.53	1.41	0.72	-1.63	1.65	0.02	3.52	|	23	17	4.53
sp	Q8NE18	NSUN7_HUMAN	718	pepJIP1	605-611	KPNKLAP	389	134	50	94	601-612	SQTRKPNKLAPH	|	-	-	|	0.75	1	0.499	0.7463	0.803	0.704	|	0.11	0	|	0	3	0	0	|	0	0	IIIIIIIIIIII	Inside	|	4.54	0.78	3.29	1.98	0.76	-2.79	2.27	-0.25	3.52	|	25	3	5.1
sp	Q92888	ARHG1_HUMAN	912	pepJIP1	15-21	RPGLVPV	3	3	144	841	11-22	PGPSRPGLVPVS	|	-	-	|	0.5	0.583	0.433	0.7309	0.583	0.582	|	0.169	0	|	0	0	0	0	|	0	0	IIIIIIIIIIII	Inside	|	3.11	0.25	0.23	1.03	0.02	-0.33	2.01	-0.11	3.53	|	19	3	4.95
sp	Q8IYB3	SRRM1_HUMAN	904	pepJIP1	456-462	KPRKVEL	283	2	61	438	452-463	SPAPKPRKVELS	|	-	-	|	0.917	1	0.685	0.856	0.968	0.965	|	0.116	0	|	4.5	0	0	0	|	0	0	IIIIIIIIIIII	Inside	|	3.41	0.88	2.46	0.95	0.37	-0.99	1.1	0.1	3.54	|	26	19	4.99
sp	Q9UL16	CCD19_HUMAN	551	pepJIP1	75-81	KPETIQL	29	21	23	23	71-82	GLDRKPETIQLI	|	-	-	|	0	0.333	0.26	0.3911	0.438	0.467	|	0.149	0	|	0	0	0	0	|	Y	0	OOOOOOOOOOOO	Outside	|	3.52	0.6	0.49	0.61	0.73	-0.48	0.31	0.32	3.56	|	26	14	4.73
sp	Q9Y2H9	MAST1_HUMAN	1570	pepJIP1	860-866	RPGDLCP	815	69	64	697	856-867	TDRPRPGDLCPP	|	-	-	|	1	1	0.709	0.9125	0.943	0.873	|	0.17	0	|	5	0	0	0	|	0	0	IIIIIIIIIIII	Inside	|	1.9	0.27	0.23	0.93	-0.4	0.06	1.9	-0.09	3.56	|	24	9	6.19
sp	O95433	AHSA1_HUMAN	338	pepJIP1	198-204	RPVGVKI	na	na	13	13	194-205	KTQARPVGVKIP	|	-	-	|	0.333	0.417	0.283	0.5836	0.716	0.285	|	0.062	0	|	0	3	0	0	|	0	0	IIIIIIIIIIII	Inside	|	2	0.09	0	1.15	0.03	-0.88	1.87	0.21	3.56	|	28	14	4.35
sp	Q14185	DOCK1_HUMAN	1865	pepJIP1	1715-1721	KPTDISL	1493	55	12	122	1711-1722	EKEFKPTDISLQ	|	-	-	|	1	1	0.772	0.8546	0.743	0.656	|	0.111	0	|	6	0	0	0	|	0	0	IIIIIIIIIIII	Inside	|	3.55	0.74	2.36	1.03	0.68	-1.47	0.54	0.16	3.57	|	23	9	4.45
sp	Q96E09	F122A_HUMAN	287	pepJIP1	195-201	RPSVLGP	174	4	55	74	191-202	INCIRPSVLGPL	|	-	-	|	1	1	0.637	0.7372	0.655	0.466	|	0.113	0	|	0	0	0	0	|	0	0	IIIIIIIIIIII	Inside	|	3.07	0.05	0.14	1.02	0	-0.35	2.07	0.68	3.58	|	26	21	5.15
sp	Q6ZUJ4	CC062_HUMAN	267	pepJIP1	103-109	KPHALCP	na	na	100	114	99-110	PVNAKPHALCPE	|	-	-	|	0	0.833	0.327	0.4123	0.556	0.491	|	0.124	0	|	0	6	0	0	|	0	0	IIIIIIIIIIII	Inside	|	3.61	0.92	2.56	2.07	0.89	-3.01	2.5	-0.28	3.58	|	13	9	4.86
sp	O14490	DLGP1_HUMAN	977	pepJIP1	30-36	KPYLLSP	na	na	97	504	26-37	HSDRKPYLLSPV	|	-	-	|	0	0.75	0.387	0.5735	0.439	0.506	|	0.124	0	|	0	0	0	0	|	0	0	IIIIIIIIIIII	Inside	|	4.32	0.69	2.94	1.91	0.8	-2.55	2.25	-0.34	3.59	|	29	16	4.74
sp	Q92915	FGF14_HUMAN	247	pepJIP1	199-205	KPLEVAM	165	57	18	18	195-206	HFLPKPLEVAMY	|	-	-	|	0.833	1	0.452	0.5229	0.44	0.556	|	0.124	0	|	0	0	0	0	|	0	0	IIIIIIIIIIII	Inside	|	3.94	0.84	2.53	1.05	1.04	-1.67	1.23	-0.1	3.6	|	28	25	4.77
sp	Q53HC0	CCD92_HUMAN	331	pepJIP1	261-267	RPLVIPP	256	15	10	31	257-268	LIKERPLVIPPI	|	-	-	|	1	1	0.788	0.8508	0.526	0.869	|	0.117	0	|	0	0	0	0	|	0	0	IIIIIIIIIIII	Inside	|	5.06	0.15	0.24	0.91	0.1	-0.04	2.02	0.98	3.6	|	24	22	5
sp	Q9ULH1	ASAP1_HUMAN	1129	pepJIP1	942-948	KPTELAP	900	97	59	105	938-949	DLPPKPTELAPK	|	-	-	|	1	1	0.664	0.8687	0.929	0.958	|	0.142	0	|	0	0	0	0	|	0	0	IIIIIIIIIIII	Inside	|	4.34	0.78	1.83	1.98	0.76	-2.18	2.54	-0.32	3.61	|	27	17	4.4
sp	Q96LW1	Z354B_HUMAN	612	pepJIP1	59-65	KPKVISL	na	na	24	118	55-66	LSFTKPKVISLL	|	-	-	|	0.333	0.75	0.368	0.487	0.203	0.444	|	0.2	0	|	0	0	0	0	|	0	0	IIIIIIIIIIII	Inside	|	3.22	0.86	2.54	0.62	0.93	-1.57	-0.03	0.22	3.62	|	10	9	4.36
sp	P43405	KSYK_HUMAN	635	pepJIP1	109-115	RPQGVQP	23	23	191	234	105-116	KPFNRPQGVQPK	|	-	-	|	0.083	0.167	0.141	0.4379	0.323	0.368	|	0.076	0	|	0	0	0	0	|	0	0	IIIIIIIIIIII	Inside	|	4.34	0.34	0.23	2.28	-0.08	-1.35	4.25	0.01	3.63	|	24	17	4.97
sp	Q8NE18	NSUN7_HUMAN	718	pepJIP1	647-653	KPIKIVL	431	176	8	52	643-654	MVALKPIKIVLP	|	-	-	|	1	1	0.875	0.9585	0.677	0.455	|	0.11	0	|	0	3	0	0	|	0	0	IIIIIIIIIIII	Inside	|	3.34	0.87	2.56	0.69	1.02	-1.48	0.05	0.11	3.63	|	25	13	4.45
sp	Q6ZW31	SYDE1_HUMAN	735	pepJIP1	249-255	RPYEVGP	208	3	29	389	245-256	PTSFRPYEVGPA	|	-	-	|	0.583	0.917	0.425	0.5513	0.869	0.311	|	0.116	0	|	0	0	0	0	|	0	0	IIIIIIIIIIII	Inside	|	4.59	0.33	0.23	1.94	-0.05	-0.61	3.93	-0.14	3.63	|	47	9	5.83
sp	Q9NZP6	CO002_HUMAN	1156	pepJIP1	306-312	KPFCIPP	271	76	59	732	302-313	MPDEKPFCIPPR	|	-	-	|	0	0.833	0.387	0.5246	0.654	0.609	|	0.137	0	|	0	0	0	0	|	0	0	IIIIIIIIIIII	Inside	|	5.61	0.77	0.49	1.54	0.52	-0.94	2.17	0.16	3.64	|	7	6	3.93
sp	Q8NHK3	KI2LB_HUMAN	375	pepJIP1	335-341	KPRSLSP	247	13	na	na	331-342	LPNAKPRSLSPA	|	-	-	|	1	1	0.745	0.8703	0.781	0.772	|	0.781	1	|	25.5	0	0	0	|	Y	1	IIIIIIIIIIII	Inside	|	3.37	0.53	2.19	2.07	0.75	-3.06	2.58	-0.26	3.64	|	#N/A	#N/A	#N/A
sp	Q9UBK2	PRGC1_HUMAN	798	pepJIP1	254-260	KPTTLSL	128	120	2	365	250-261	HLQAKPTTLSLP	|	-	-	|	1	1	0.927	0.974	0.857	0.858	|	0.139	0	|	0	0	0	0	|	0	0	IIIIIIIIIIII	Inside	|	2.19	0.51	1.43	0.85	1.03	-1.6	0.33	0.04	3.65	|	25	21	4.33
sp	A6NMK8	F196B_HUMAN	535	pepJIP1	275-281	KPELLLP	215	5	23	226	271-282	TEELKPELLLPK	|	-	-	|	1	1	0.841	0.9797	0.719	0.782	|	0.166	0	|	0	0	0	0	|	0	0	IIIIIIIIIIII	Inside	|	4.85	0.65	1.14	1.49	0.53	-0.96	1.89	-0.18	3.65	|	20	8	4.89
sp	Q5T036	F120S_HUMAN	256	pepJIP1	52-58	RPSILQP	16	16	195	195	48-59	GLHPRPSILQPG	|	-	-	|	1	1	0.606	0.7991	0.64	0.603	|	0.121	0	|	0	0	0	0	|	0	0	IIIIIIIIIIII	Inside	|	2.88	-0.03	0.1	0.93	-0.02	-0.34	1.96	0.74	3.65	|	5	3	4.81
sp	Q00975	CAC1B_HUMAN	2339	pepJIP1	815-821	RPLVVEL	689	68	38	1402	811-822	THLDRPLVVELG	|	-	-	|	1	1	0.926	0.9775	0.752	0.886	|	0.109	0	|	29	0	0	0	|	0	22	IIIIIIIIIIII	Inside	|	3.37	0.11	0.24	0.32	-0.22	0.63	1.05	0.86	3.67	|	20	15	4.51
sp	Q9UL36	ZN236_HUMAN	1845	pepJIP1	1109-1115	RPEVITF	732	238	369	506	1105-1116	SRKSRPEVITFT	|	-	-	|	0.5	0.667	0.416	0.6339	0.693	0.568	|	0.16	0	|	0	0	0	0	|	0	0	IIIIIIIIIIII	Inside	|	3.98	0.19	0.23	0.94	0.07	-0.09	2.04	0.64	3.67	|	25	16	4.74
sp	O15018	PDZD2_HUMAN	2839	pepJIP1	580-586	RPSVISI	516	4	88	1966	576-587	WRLIRPSVISII	|	-	-	|	0.5	0.583	0.366	0.5509	0.395	0.213	|	0.279	0	|	0	0	0	0	|	0	0	IIIIIIIIIIII	Inside	|	2.42	0.21	0.24	0.01	0.01	0.54	0.1	0.76	3.68	|	29	13	4.56
sp	P54259	ATN1_HUMAN	1190	pepJIP1	953-959	KPSELEP	917	55	88	88	949-960	GFEVKPSELEPL	|	Atrophin-1	Family	|	1	1	0.567	0.6673	0.747	0.724	|	0.114	0	|	0	0	0	0	|	0	0	IIIIIIIIIIII	Inside	|	4.69	0.75	2.91	1.73	0.44	-1.79	2.36	-0.31	3.69	|	44	25	4.8
sp	Q96HB5	CC120_HUMAN	630	pepJIP1	514-520	KPCGLPP	502	14	na	na	510-521	ATRTKPCGLPPE	|	-	-	|	0.917	1	0.553	0.718	0.818	0.701	|	0.157	0	|	0	0	0	0	|	0	0	IIIIIIIIIIII	Inside	|	4.47	0.84	1.6	2.01	0.93	-2.6	2.36	-0.32	3.69	|	23	12	5.11
sp	Q92994	TF3B_HUMAN	677	pepJIP1	623-629	RPQAVLV	555	7	na	na	619-630	AEPARPQAVLVE	|	-	-	|	1	1	0.861	0.9837	0.774	0.893	|	0.122	0	|	0	0	0	0	|	0	0	IIIIIIIIIIII	Inside	|	3.2	0.34	0.23	1.4	0.15	-0.55	2.65	-0.11	3.69	|	19	9	4.1
sp	Q99700	ATX2_HUMAN	1313	pepJIP1	102-108	RPFVVLL	90	31	4	1104	98-109	GGPPRPFVVLLL	|	-	-	|	1	1	0.983	0.9998	0.744	0.841	|	0.159	0	|	0	0	0	0	|	0	0	IIIIIIIIIIII	Inside	|	3.55	0.16	0.26	0.34	0.03	0.8	1.02	0.89	3.7	|	26	7	4.56
sp	O00512	BCL9_HUMAN	1426	pepJIP1	844-850	KPLDISV	831	155	6	526	840-851	GLGRKPLDISVA	|	-	-	|	1	1	0.966	0.9843	0.875	0.81	|	0.053	0	|	0	0	0	0	|	0	0	IIIIIIIIIIII	Inside	|	4.38	0.9	2.55	1.55	0.43	-1.8	1.73	-0.16	3.71	|	27	19	3.23
sp	Q9NR48	ASH1L_HUMAN	2969	pepJIP1	1761-1767	KPDSLLV	1737	11	23	1144	1757-1768	RTLGKPDSLLVP	|	-	-	|	0.833	0.917	0.629	0.8634	0.84	0.447	|	0.117	0	|	0	0	0	0	|	0	0	IIIIIIIIIIII	Inside	|	2.66	0.4	2.99	1.65	0.95	-2.97	1.39	-0.29	3.71	|	27	10	4.75
sp	Q92611	EDEM1_HUMAN	657	pepJIP1	616-622	KPHELKV	566	532	na	na	612-623	VHRPKPHELKVI	|	-	-	|	0	0.167	0.156	0.4114	0.53	0.412	|	0.17	0	|	0	9	6	0	|	Y	0	OOOOOOOOOOOO	Outside	|	3.31	0.82	1.79	1.15	0.7	-1.17	1.04	-0.47	3.72	|	26	7	4.2
sp	Q6ZU67	BEND4_HUMAN	534	pepJIP1	43-49	RPTLVEL	19	19	51	245	39-50	KRYERPTLVELP	|	-	-	|	1	1	0.812	0.8788	0.59	0.836	|	0.113	0	|	0	0	0	0	|	0	0	IIIIIIIIIIII	Inside	|	3.25	0.19	0.23	0.23	-0.06	1.13	0.94	0.16	3.72	|	#N/A	#N/A	#N/A
sp	Q9BVJ6	UT14A_HUMAN	771	pepJIP1	620-626	KPKDVDL	436	49	74	91	616-627	VEASKPKDVDLT	|	Utp14	Family	|	0	0.167	0.202	0.3668	0.467	0.458	|	0.151	0	|	0	0	0	0	|	0	0	IIIIIIIIIIII	Inside	|	4.16	0.89	2.51	1.44	0.53	-1.65	1.68	0.02	3.73	|	30	26	4.29
sp	Q6W2J9	BCOR_HUMAN	1755	pepJIP1	1061-1067	KPKSVTL	1054	12	59	576	1057-1068	NQDKKPKSVTLE	|	-	-	|	0.333	0.417	0.301	0.6379	0.583	0.651	|	0.129	0	|	0	0	0	0	|	0	0	IIIIIIIIIIII	Inside	|	4.66	0.41	1.48	1.69	1	-1.79	1.94	0.17	3.73	|	21	17	4.41
sp	O60765	Z354A_HUMAN	605	pepJIP1	59-65	KPKVISL	na	na	103	119	55-66	LPFTKPKVISLL	|	-	-	|	0.75	0.917	0.443	0.5328	0.253	0.53	|	0.184	0	|	0	0	0	0	|	0	0	IIIIIIIIIIII	Inside	|	3.04	0.77	2.44	0.54	0.77	-1.37	-0.13	0.27	3.74	|	9	8	4.54
sp	Q6ZN32	ETV3L_HUMAN	361	pepJIP1	266-272	KPDILLP	231	31	73	73	262-273	PGAFKPDILLPG	|	-	-	|	0	0.667	0.314	0.4035	0.501	0.367	|	0.177	0	|	0	0	0	0	|	0	0	IIIIIIIIIIII	Inside	|	4.82	0.64	2.89	1.72	0.9	-2.42	2.06	0.55	3.74	|	18	8	4.38
sp	Q14159	K0146_HUMAN	915	pepJIP1	175-181	KPSSIEI	na	na	22	644	171-182	SELPKPSSIEIL	|	-	-	|	0.5	0.667	0.484	0.7954	0.551	0.535	|	0.157	0	|	6	0	3	0	|	0	0	IIIIIIIIIIII	Inside	|	4.13	0.89	1.21	1.08	0.82	-1.31	0.88	-0.15	3.74	|	25	4	4.55
sp	A8MT70	ZBBX_HUMAN	800	pepJIP1	217-223	KPKSVLL	na	na	105	105	213-224	KIQHKPKSVLLQ	|	-	-	|	0.583	0.667	0.432	0.6746	0.733	0.5	|	0.056	0	|	0	0	0	0	|	0	0	IIIIIIIIIIII	Inside	|	4.11	0.2	2.73	1.64	0.7	-2.08	1.83	0.04	3.75	|	17	5	3.96
sp	Q9UDY2	ZO2_HUMAN	1190	pepJIP1	118-124	RPRKVQV	25	25	5	1006	114-125	IVVKRPRKVQVA	|	-	-	|	0.917	1	0.527	0.6945	0.429	0.61	|	0.19	0	|	0	0	0	0	|	0	0	IIIIIIIIIIII	Inside	|	3.56	0.33	0.23	1.21	-0.06	-0.18	2.48	0.08	3.76	|	28	21	4.21
sp	Q6S9Z5	ZN474_HUMAN	364	pepJIP1	62-68	RPGTVIL	18	18	14	146	58-69	TQKKRPGTVILS	|	-	-	|	0.417	0.5	0.35	0.7084	0.722	0.442	|	0.117	0	|	0	0	0	0	|	0	0	IIIIIIIIIIII	Inside	|	3.34	0.05	0	0.67	-0.07	0.14	1.56	1.27	3.76	|	14	11	4.64
sp	Q8NCQ7	PRCA1_HUMAN	364	pepJIP1	152-158	RPVSVAV	22	16	38	196	148-159	CKSYRPVSVAVI	|	-	-	|	1	1	0.748	0.9358	0.29	0.584	|	0.119	0	|	0	0	0	2	|	0	0	IIIIIIIIIIII	Inside	|	2.95	-0.04	-0.14	1.41	0.05	-0.47	2.76	-0.26	3.76	|	14	13	4.46
sp	O15417	TNC18_HUMAN	2968	pepJIP1	1131-1137	KPIRLSP	1045	2	39	1728	1127-1138	SPEDKPIRLSPS	|	-	-	|	1	1	0.743	0.7936	0.849	0.889	|	0.147	0	|	0	0	0	0	|	0	0	IIIIIIIIIIII	Inside	|	4.15	0.9	2.55	1.9	1.01	-2.71	2.36	-0.29	3.77	|	26	14	4.52
sp	Q6PRD1	GP179_HUMAN	2367	pepJIP1	1797-1803	RPGEVCP	1601	40	80	553	1793-1804	HMGCRPGEVCPW	|	-	-	|	1	1	0.669	0.7478	0.64	0.559	|	0.719	1	|	29	0	0	0	|	Y	7	IIIIIIIIIIII	Inside	|	4.11	0.31	-0.13	1.85	-0.26	-0.71	3.76	-0.15	3.78	|	21	12	5.93
sp	Q9UQB8	BAIP2_HUMAN	552	pepJIP1	489-495	RPYSVAV	191	139	na	na	485-496	GFKQRPYSVAVP	|	-	-	|	1	1	0.66	0.8475	0.5	0.482	|	0.118	0	|	0	0	0	4.5	|	0	0	IIIIIIIIIIII	Inside	|	3.01	-0.04	-0.13	1.43	0.05	-0.42	2.8	-0.09	3.79	|	29	16	4.9
sp	Q14865	ARI5B_HUMAN	1188	pepJIP1	977-983	KPHHVRL	964	17	18	164	973-984	SRSGKPHHVRLE	|	-	-	|	1	1	0.647	0.8356	0.78	0.68	|	0.146	0	|	0	0	0	0	|	0	0	IIIIIIIIIIII	Inside	|	4.1	0.21	1.51	1.34	0.86	-1.08	1.6	-0.02	3.79	|	25	15	5.26
sp	Q96SR6	ZN382_HUMAN	550	pepJIP1	280-286	KPVFIMP	123	123	na	na	276-287	FLCRKPVFIMPQ	|	-	-	|	0.667	0.667	0.446	0.7327	0.321	0.283	|	0.112	0	|	0	0	0	0	|	0	0	IIIIIIIIIIII	Inside	|	5.4	0.78	2.55	1.83	0.88	-2.3	2.4	0.56	3.79	|	10	2	4.43
sp	Q9Y5K6	CD2AP_HUMAN	639	pepJIP1	455-461	RPKSVDF	264	60	48	103	451-462	QLPLRPKSVDFD	|	-	-	|	1	1	0.63	0.7511	0.619	0.561	|	0.109	0	|	0	0	0	0	|	0	0	IIIIIIIIIIII	Inside	|	4.26	-0.04	-0.13	1.83	-0.01	-0.46	3.85	-0.06	3.8	|	25	17	4.64
sp	Q8IWK6	GP125_HUMAN	1321	pepJIP1	1268-1274	KPAVVEL	1019	131	na	na	1264-1275	DALRKPAVVELE	|	-	-	|	1	1	0.708	0.8027	0.707	0.588	|	0.725	1	|	31	0	0	0	|	Y	7	IIIIIIIIIIII	Inside	|	4.78	0.8	2.57	1.3	0.49	-1.16	1.62	-0.01	3.82	|	26	13	3.97
sp	Q86WZ0	HEAT4_HUMAN	1026	pepJIP1	284-290	KPELLLP	177	53	45	726	280-291	QEKKKPELLLPV	|	-	-	|	0.417	0.417	0.379	0.9074	0.483	0.347	|	0.163	0	|	0	0	0	0	|	0	0	IIIIIIIIIIII	Inside	|	4.77	0.65	1.74	1.68	0.87	-1.6	2.05	-0.29	3.82	|	16	11	5.12
sp	O14513	NCKP5_HUMAN	1909	pepJIP1	1101-1107	KPSFLGV	971	1	2	636	1097-1108	STPPKPSFLGVN	|	-	-	|	1	1	0.82	0.9588	0.874	0.864	|	0.136	0	|	0	0	0	0	|	0	0	IIIIIIIIIIII	Inside	|	3.27	0.69	3.28	1.19	1.06	-2.39	0.78	0.17	3.82	|	23	7	4.27
sp	A0PK05	TMM72_HUMAN	275	pepJIP1	195-201	KPSALQP	48	48	52	52	191-202	KGTKKPSALQPP	|	-	-	|	0.083	0.167	0.231	0.4286	0.264	0.513	|	0.199	0	|	5	8	4.5	0	|	0	4	IIIIIIIIIIII	Inside	|	3.27	0.88	2.51	1.94	0.8	-2.89	2.24	-0.1	3.82	|	21	2	4.14
sp	Q5JPB2	ZN831_HUMAN	1677	pepJIP1	1139-1145	RPQGVPP	1117	11	20	382	1135-1146	TALTRPQGVPPG	|	-	-	|	1	1	0.658	0.9541	0.699	0.792	|	0.119	0	|	0	0	0	0	|	0	0	IIIIIIIIIIII	Inside	|	4.58	0.33	0.23	2.11	0.03	-1.43	3.9	-0.09	3.83	|	23	6	3.35
sp	Q5T1N1	AKND1_HUMAN	836	pepJIP1	569-575	KPDQVAM	402	32	12	191	565-576	AAQNKPDQVAMR	|	-	-	|	1	1	0.74	0.8358	0.637	0.842	|	0.111	0	|	0	0	0	0	|	0	0	IIIIIIIIIIII	Inside	|	4.08	0.15	1.26	0.7	0.69	-0.46	0.98	0.31	3.83	|	18	3	4.81
sp	Q6WKZ4	RFIP1_HUMAN	1283	pepJIP1	242-248	KPEKVLL	224	11	90	1017	238-249	LPTSKPEKVLLR	|	-	-	|	1	1	0.636	0.8148	0.621	0.716	|	0.244	0	|	0	0	0	0	|	0	0	IIIIIIIIIIII	Inside	|	4.07	0.89	2.56	1.32	0.88	-1.99	1.32	0.06	3.84	|	30	9	4.19
sp	Q01831	XPC_HUMAN	940	pepJIP1	161-167	KPVEIEI	na	na	1	444	157-168	LLPVKPVEIEIE	|	-	-	|	0.417	0.583	0.397	0.7409	0.417	0.471	|	0.122	0	|	4	0	0	0	|	0	0	IIIIIIIIIIII	Inside	|	4.05	0.68	1.66	0.73	0.44	-0.49	0.44	-0.1	3.85	|	25	12	4.84
sp	Q7Z2K8	GRIN1_HUMAN	1008	pepJIP1	431-437	KPELLSP	411	200	14	439	427-438	MCSGKPELLSPG	|	-	-	|	1	1	0.943	0.9688	0.791	0.854	|	0.12	0	|	0	0	0	0	|	0	0	IIIIIIIIIIII	Inside	|	3.62	0.82	2.53	1.84	0.95	-2.88	2.16	-0.26	3.85	|	17	9	4.54
sp	Q8IYT8	ULK2_HUMAN	1036	pepJIP1	696-702	RPMDIAP	517	14	26	209	692-703	LNTERPMDIAPA	|	-	-	|	0.5	0.667	0.427	0.7233	0.724	0.516	|	0.111	0	|	0	0	0	0	|	0	0	IIIIIIIIIIII	Inside	|	4.11	0.29	0.23	1.23	-0.26	-0.09	2.53	0.09	3.86	|	26	13	5.36
sp	O75385	ULK1_HUMAN	1050	pepJIP1	723-729	KPMEIAP	537	67	18	34	719-730	SLQEKPMEIAPS	|	-	-	|	1	1	0.745	0.9374	0.791	0.765	|	0.123	0	|	0	0	0	0	|	0	0	IIIIIIIIIIII	Inside	|	5.4	0.84	1.16	2.12	1	-2.23	2.85	-0.08	3.86	|	25	12	5.2
sp	Q96PE2	ARHGH_HUMAN	2063	pepJIP1	1629-1635	RPELVPF	1592	7	8	375	1625-1636	EGDPRPELVPFD	|	-	-	|	1	1	0.877	0.9695	0.739	0.913	|	0.164	0	|	4	0	0	0	|	0	0	IIIIIIIIIIII	Inside	|	3.54	-0.36	-0.3	0.02	0.01	0.89	1.08	0.67	3.87	|	21	8	5.39
sp	Q9NS56	TOPRS_HUMAN	1045	pepJIP1	221-227	RPRDVEI	210	14	133	800	217-228	GISTRPRDVEIP	|	-	-	|	0.167	0.333	0.298	0.6375	0.454	0.453	|	0.119	0	|	0	0	0	0	|	0	0	IIIIIIIIIIII	Inside	|	2.49	0.3	0.23	0.53	-1.02	1.14	1.61	-0.04	3.87	|	27	6	4.86
sp	Q9NVN3	RIC8B_HUMAN	520	pepJIP1	489-495	KPMGLKP	267	123	4	4	485-496	EELLKPMGLKPD	|	-	-	|	0	0.75	0.342	0.4103	0.652	0.491	|	0.122	0	|	0	0	0	0	|	0	0	IIIIIIIIIIII	Inside	|	4.47	0.79	3.26	2.46	1.01	-3.53	2.79	-0.34	3.88	|	26	22	4.93
sp	B2RTY4	MYO9A_HUMAN	2548	pepJIP1	1599-1605	RPVTVFF	821	233	4	909	1595-1606	PPKDRPVTVFFE	|	-	-	|	0.583	0.75	0.515	0.8187	0.621	0.564	|	0.121	0	|	0	0	0	0	|	0	1	OOOOOOOOOOOO	Outside	|	3.92	-0.08	-0.04	0.85	0.23	0.7	2.68	-0.05	3.88	|	60	10	5.03
sp	P50570	DYN2_HUMAN	870	pepJIP1	834-840	RPVRIPP	716	44	na	na	830-841	QIPSRPVRIPPG	|	-	-	|	0.25	1	0.439	0.5584	0.709	0.864	|	0.127	0	|	0	0	0	0	|	0	0	IIIIIIIIIIII	Inside	|	3.91	0.19	0.23	1.16	-0.08	-0.63	2.35	0.02	3.89	|	64	22	4.62
sp	O75376	NCOR1_HUMAN	2440	pepJIP1	904-910	KPSLLNP	805	138	7	1488	900-911	PMDSKPSLLNPT	|	-	-	|	1	1	0.815	0.8424	0.871	0.675	|	0.11	0	|	0	0	0	0	|	0	0	IIIIIIIIIIII	Inside	|	4.29	0.79	1.18	1.47	0.63	-1.25	1.79	-0.26	3.89	|	26	22	4.61
sp	Q7Z309	F122B_HUMAN	247	pepJIP1	157-163	RPSVLGP	50	4	24	81	153-164	VKCIRPSVLGPL	|	-	-	|	1	1	0.854	0.9198	0.655	0.743	|	0.11	0	|	0	0	0	0	|	0	0	IIIIIIIIIIII	Inside	|	3.08	-0.01	0.33	1.1	-0.04	-0.52	2.12	0.63	3.89	|	52	35	5.18
sp	Q09666	AHNK_HUMAN	5890	pepJIP1	1447-1453	KPQKISI	1404	253	532	4340	1443-1454	EMSIKPQKISIP	|	-	-	|	0.5	1	0.478	0.6579	0.584	0.507	|	0.118	0	|	0	0	0	0	|	0	0	IIIIIIIIIIII	Inside	|	3.26	0.9	2.5	0.92	0.92	-1.78	0.38	-0.06	3.89	|	9	3	4.24
sp	Q8TCU4	ALMS1_HUMAN	4167	pepJIP1	1054-1060	KPSVLYP	960	58	27	2849	1050-1061	PQREKPSVLYPQ	|	-	-	|	0.667	0.917	0.596	0.8985	0.733	0.633	|	0.122	0	|	0	0	0	0	|	0	0	IIIIIIIIIIII	Inside	|	4.73	0.59	0.62	1.16	0.8	-0.55	1.64	0.7	3.89	|	18	3	5.1
sp	Q8IVL1	NAV2_HUMAN	2488	pepJIP1	2416-2422	RPEDVGF	2210	11	39	39	2412-2423	LLQLRPEDVGFD	|	-	-	|	0.5	0.833	0.413	0.548	0.385	0.723	|	0.17	0	|	0	5	0	0	|	0	0	IIIIIIIIIIII	Inside	|	4.59	0.33	0.23	1.6	-0.3	0.04	3.52	-0.05	3.9	|	27	25	5.57
sp	Q9H8H2	DDX31_HUMAN	851	pepJIP1	20-26	RPNVILP	na	na	27	796	16-27	SVNSRPNVILPG	|	-	-	|	1	1	0.911	0.9611	0.827	0.921	|	0.113	0	|	0	0	0	0	|	0	0	IIIIIIIIIIII	Inside	|	4.36	0.14	0.23	1.16	-0.03	-0.56	2.28	0.87	3.9	|	26	4	4.76
sp	Q7Z5P9	MUC19_HUMAN	6254	pepJIP1	2351-2357	RPSVVGL	2321	78	95	3711	2347-2358	LGTIRPSVVGLE	|	-	-	|	1	1	0.914	0.9523	0.75	0.824	|	0.167	0	|	0	0	0	0	|	0	0	IIIIIIIIIIII	Inside	|	3.35	-0.01	0.03	0.51	0.04	0.37	1.29	1.23	3.92	|	7	1	0
sp	Q5TGY3	AHDC1_HUMAN	1603	pepJIP1	4-10	KPQGLVV	na	na	7	1538	1-11	MRVKPQGLVVT	|	-	-	|	1	1	0.908	0.9914	0.753	0.62	|	0.144	0	|	0	6	0	0	|	0	0	IIIIIIIIIII	Inside	|	3	0.8	3.12	1.73	0.94	-2.97	1.46	-0.35	3.95	|	17	10	4.98
sp	P52951	GBX2_HUMAN	348	pepJIP1	51-57	RPVVLPP	19	14	57	173	47-58	FMPYRPVVLPPP	|	-	-	|	0	0.25	0.201	0.4114	0.307	0.772	|	0.184	0	|	0	0	0	0	|	Y	0	OOOOOOOOOOOO	Outside	|	2.6	0.3	0.37	0.76	-0.03	-0.16	1.63	0.3	3.98	|	43	17	5.24
sp	Q9H6S0	YTDC2_HUMAN	1430	pepJIP1	3-9	RPSSVSP	na	na	13	1303	1-10	MSRPSSVSPR	|	-	-	|	0.9	1	0.595	0.774	0.916	0.884	|	0.12	0	|	5	0	0	0	|	0	0	IIIIIIIIII	Inside	|	4.13	-0.04	-0.14	2.13	-0.19	-1.07	4.16	0	3.98	|	31	6	4.93
sp	Q06455	MTG8_HUMAN	604	pepJIP1	266-272	RPCTISP	223	20	4	329	262-273	HPSKRPCTISPG	|	-	-	|	1	1	0.688	0.8709	0.838	0.813	|	0.207	0	|	0	0	0	0	|	0	0	IIIIIIIIIIII	Inside	|	3.64	-0.03	0.22	1.41	-0.08	-0.79	2.71	0.15	3.99	|	25	23	5.79
sp	P49903	SPS1_HUMAN	392	pepJIP1	369-375	KPRIIEV	25	25	11	11	365-376	RIIDKPRIIEVA	|	-	-	|	0	0.667	0.298	0.3821	0.303	0.613	|	0.126	0	|	0	0	0	0	|	0	0	IIIIIIIIIIII	Inside	|	5.12	0.76	2.53	1.22	0.46	-1.46	1.3	0.62	4	|	29	25	4.84
sp	Q8WYB5	KAT6B_HUMAN	2073	pepJIP1	1115-1121	KPQSVAI	742	4	153	918	1111-1122	PRLTKPQSVAIK	|	-	-	|	0.917	1	0.622	0.8345	0.912	0.536	|	0.122	0	|	0	0	0	0	|	0	0	IIIIIIIIIIII	Inside	|	3.81	0.45	1.41	1.67	0.78	-1.68	1.89	-0.13	4.01	|	53	17	4.15
sp	Q9ULL5	PRR12_HUMAN	1215	pepJIP1	910-916	KPSLLRP	864	11	87	187	906-917	PAPEKPSLLRPV	|	-	-	|	0.917	1	0.792	0.9814	0.957	0.901	|	0.13	0	|	0	0	0	0	|	0	0	IIIIIIIIIIII	Inside	|	4.93	0.76	2.17	1.9	1.08	-2.22	2.25	-0.23	4.02	|	19	4	4.98
sp	P50570	DYN2_HUMAN	870	pepJIP1	857-863	RPTIIRP	739	67	na	na	853-864	AAPSRPTIIRPA	|	-	-	|	0.667	0.75	0.512	0.7931	0.865	0.693	|	0.127	0	|	0	0	0	0	|	0	0	IIIIIIIIIIII	Inside	|	4.31	0.19	0.23	1.12	-0.03	-0.44	2.23	0.68	4.03	|	64	25	5
sp	P49796	RGS3_HUMAN	1198	pepJIP1	851-857	RPAFVIP	816	43	120	337	847-858	PAAPRPAFVIPE	|	-	-	|	1	1	0.949	0.9974	0.89	0.773	|	0.142	0	|	0	0	0	0	|	0	0	IIIIIIIIIIII	Inside	|	4.95	0.22	0.23	1.45	0.14	-0.04	3.32	0.58	4.03	|	31	13	4.36
sp	Q5VWP3	MLIP_HUMAN	458	pepJIP1	378-384	KPVSLHP	309	58	na	na	374-385	TVPPKPVSLHPL	|	-	-	|	0.25	0.417	0.291	0.6244	0.536	0.481	|	0.126	0	|	0	0	0	0	|	0	0	IIIIIIIIIIII	Inside	|	4.79	0.41	1.45	1.91	0.8	-1.78	2.48	-0.16	4.05	|	20	7	5.28
sp	Q0VF96	CGNL1_HUMAN	1302	pepJIP1	420-426	RPSQVCP	306	116	87	109	416-427	EHLLRPSQVCPQ	|	-	-	|	0.917	1	0.589	0.7041	0.469	0.715	|	0.11	0	|	0	0	0	0	|	0	0	IIIIIIIIIIII	Inside	|	4.53	0.32	0.23	1.93	0.05	-0.63	3.87	-0.04	4.07	|	25	18	4
sp	Q14324	MYPC2_HUMAN	1141	pepJIP1	57-63	KPDSVSV	11	11	286	1047	53-64	VFLKKPDSVSVE	|	-	-	|	0.917	1	0.678	0.9086	0.812	0.501	|	0.119	0	|	0	0	0	0	|	0	0	IIIIIIIIIIII	Inside	|	4.74	0.54	2.17	2.22	1	-2.5	2.99	-0.2	4.07	|	29	11	4.61
sp	Q96C55	ZN524_HUMAN	264	pepJIP1	19-25	KPLALSP	14	6	na	na	15-26	GEEEKPLALSPP	|	-	-	|	1	1	0.887	0.9753	0.967	0.906	|	0.128	0	|	0	0	0	0	|	0	0	IIIIIIIIIIII	Inside	|	3.42	0.88	2.63	1.85	1.17	-2.82	2	-0.22	4.08	|	9	8	4.57
sp	Q8N4X5	AF1L2_HUMAN	818	pepJIP1	793-799	RPLSVVV	672	9	na	na	789-800	TLKNRPLSVVVT	|	-	-	|	1	1	0.732	0.8877	0.667	0.522	|	0.128	0	|	0	0	0	0	|	0	0	IIIIIIIIIIII	Inside	|	3.49	-0.05	-0.14	1.37	0.05	-0.17	2.86	-0.06	4.09	|	26	18	4.53
sp	Q9ULL5	PRR12_HUMAN	1215	pepJIP1	402-408	KPLKIKL	356	29	74	695	398-409	LEPLKPLKIKLS	|	-	-	|	1	1	0.958	0.9901	0.838	0.815	|	0.13	0	|	0	0	0	0	|	0	0	IIIIIIIIIIII	Inside	|	4.57	0.79	3.33	0.74	0.9	-1.33	0	0.08	4.09	|	19	11	4.68
sp	Q8NB66	UN13C_HUMAN	2214	pepJIP1	964-970	KPKRIRP	910	46	136	1140	960-971	VEITKPKRIRPS	|	-	-	|	0.167	0.583	0.325	0.4755	0.814	0.408	|	0.262	0	|	0	3	0	0	|	0	0	IIIIIIIIIIII	Inside	|	4.44	0.96	2.54	1.9	0.8	-2.36	2.52	-0.02	4.09	|	30	9	5.34
sp	O94993	SOX30_HUMAN	753	pepJIP1	74-80	KPEQVLL	32	32	122	648	70-81	LLQVKPEQVLLL	|	-	-	|	1	1	0.77	0.8266	0.512	0.703	|	0.158	0	|	0	0	0	0	|	0	0	IIIIIIIIIIII	Inside	|	4.49	0.89	2.53	1.26	0.97	-1.48	1.38	0	4.09	|	20	8	4.82
sp	Q6UUV9	CRTC1_HUMAN	634	pepJIP1	307-313	RPAGVSP	223	2	12	255	303-314	SPQHRPAGVSPL	|	-	-	|	0.75	1	0.649	0.9575	0.89	0.871	|	0.114	0	|	0	0	0	0	|	0	0	IIIIIIIIIIII	Inside	|	4.04	0.33	0.23	2.06	0.05	-1.08	3.76	0.03	4.1	|	31	9	4.97
sp	P46821	MAP1B_HUMAN	2468	pepJIP1	1615-1621	RPMSISP	1588	6	3	683	1611-1622	EECPRPMSISPP	|	-	-	|	1	1	0.765	0.8861	0.836	0.867	|	0.132	0	|	0	0	0	0	|	0	0	IIIIIIIIIIII	Inside	|	3.03	-0.06	-0.13	1.22	0.04	-0.39	2.37	0.17	4.11	|	52	22	5.14
sp	O00329	PK3CD_HUMAN	1044	pepJIP1	310-316	KPSSVSL	37	37	389	494	306-317	IPAKKPSSVSLW	|	-	-	|	0	0.167	0.165	0.3537	0.684	0.221	|	0.118	0	|	0	0	0	0	|	0	0	IIIIIIIIIIII	Inside	|	4.18	0.45	1.69	1.51	0.97	-1.86	1.56	-0.07	4.11	|	23	18	4.58
sp	Q9C0C2	TB182_HUMAN	1729	pepJIP1	56-62	KPSLLVP	40	40	68	1652	52-63	ALPAKPSLLVPV	|	-	-	|	1	1	0.964	0.9914	0.864	0.829	|	0.12	0	|	0	0	0	0	|	0	0	IIIIIIIIIIII	Inside	|	3.97	0.87	2.64	2.02	0.85	-2.88	2.49	-0.52	4.11	|	16	11	4.98
sp	Q99459	CDC5L_HUMAN	802	pepJIP1	557-563	RPLNVEP	203	113	na	na	553-564	ETILRPLNVEPP	|	Myb_Cef	Family	|	0.667	0.917	0.444	0.5668	0.662	0.426	|	0.141	0	|	0	0	0	0	|	0	0	IIIIIIIIIIII	Inside	|	3.65	-0.31	-0.4	1.39	-0.2	0.34	3.31	0.22	4.13	|	26	18	5.27
sp	A6H8Y1	BDP1_HUMAN	2624	pepJIP1	1424-1430	KPLEIKP	1389	19	93	1133	1420-1431	PQEQKPLEIKPA	|	-	-	|	0.5	0.75	0.489	0.817	0.682	0.638	|	0.132	0	|	0	0	0	0	|	0	1	OOOOOOOOOOOO	Outside	|	5.16	0.54	2.91	2.17	0.83	-2.62	2.76	-0.32	4.14	|	24	9	4.17
sp	O60673	DPOLZ_HUMAN	3130	pepJIP1	1487-1493	KPERVKP	1470	20	22	1463	1483-1494	MSNFKPERVKPR	|	-	-	|	0.417	0.417	0.419	0.8331	0.443	0.583	|	0.17	0	|	0	0	0	0	|	0	0	IIIIIIIIIIII	Inside	|	5.12	0.29	1.93	2.48	0.7	-2.24	4.02	-0.21	4.15	|	30	2	4.43
sp	P51587	BRCA2_HUMAN	3418	pepJIP1	2401-2407	RPTKVFV	2335	89	199	915	2397-2408	ITTGRPTKVFVP	|	-	-	|	1	1	0.521	0.6725	0.555	0.466	|	0.122	0	|	0	0	0	0	|	0	0	IIIIIIIIIIII	Inside	|	3.05	0.34	0.23	1.22	0.02	-0.45	2.37	-0.07	4.17	|	25	12	4.32
sp	O95235	KI20A_HUMAN	890	pepJIP1	724-730	KPFTIDV	715	190	126	147	720-731	PPSAKPFTIDVD	|	-	-	|	0	0.667	0.35	0.4724	0.575	0.423	|	0.141	0	|	0	0	0	0	|	0	0	IIIIIIIIIIII	Inside	|	4.21	0.64	2.32	1.33	0.89	-1.87	1.49	0.12	4.18	|	26	10	4.72
sp	Q5TCX8	M3KL4_HUMAN	1036	pepJIP1	658-664	KPKQIKL	644	6	40	267	654-665	LEHRKPKQIKLP	|	-	-	|	0.417	0.5	0.393	0.7681	0.652	0.605	|	0.128	0	|	0	0	0	0	|	0	0	IIIIIIIIIIII	Inside	|	3.49	0.75	1.94	0.81	0.64	-1.12	0.18	0.17	4.2	|	22	11	4.48
sp	Q9H0D2	ZN541_HUMAN	1365	pepJIP1	586-592	KPAALRP	524	49	30	702	582-593	APEGKPAALRPL	|	-	-	|	1	1	0.647	0.817	0.618	0.876	|	0.121	0	|	0	0	0	0	|	0	0	IIIIIIIIIIII	Inside	|	4.19	0.76	3.26	2.46	0.86	-3.52	2.81	-0.42	4.2	|	19	4	4.98
sp	Q13627	DYR1A_HUMAN	763	pepJIP1	11-17	KPSSVRL	na	na	260	740	7-18	TSACKPSSVRLA	|	-	-	|	0.833	0.917	0.619	0.8803	0.696	0.541	|	0.173	0	|	0	0	0	0	|	0	0	IIIIIIIIIIII	Inside	|	4.35	0.43	1.93	1.76	1.06	-2.01	2.07	-0.12	4.21	|	29	24	4.71
sp	Q8IVH8	M4K3_HUMAN	894	pepJIP1	438-444	KPKSIFI	262	262	22	326	434-445	PLPPKPKSIFIP	|	-	-	|	1	1	0.828	0.9843	0.841	0.819	|	0.113	0	|	0	0	0	0	|	0	0	IIIIIIIIIIII	Inside	|	3.2	0.55	2.19	1.01	0.91	-1.68	0.67	-0.05	4.22	|	26	19	4.57
sp	Q6N021	TET2_HUMAN	2002	pepJIP1	979-985	RPIKVEP	962	37	92	1001	975-986	SQMHRPIKVEPG	|	-	-	|	1	1	0.756	0.8195	0.773	0.776	|	0.14	0	|	0	0	8	0	|	0	0	IIIIIIIIIIII	Inside	|	5.11	0.34	0.23	1.75	-0.25	-0.18	3.79	-0.03	4.24	|	73	4	4.88
sp	Q9BYP7	WNK3_HUMAN	1800	pepJIP1	16-22	KPDGISF	na	na	52	1670	12-23	EDSEKPDGISFE	|	-	-	|	0.417	0.5	0.395	0.7744	0.885	0.564	|	0.112	0	|	0	0	0	0	|	0	0	IIIIIIIIIIII	Inside	|	5.1	0.93	2.5	2.24	1.14	-2.83	2.78	-0.1	4.24	|	22	14	4.83
sp	Q9P281	BAHC1_HUMAN	2608	pepJIP1	969-975	KPVALTP	916	85	6	1267	965-976	KSTHKPVALTPT	|	-	-	|	1	1	0.835	0.9445	0.932	0.889	|	0.127	0	|	0	0	0	0	|	0	0	IIIIIIIIIIII	Inside	|	3.95	0.88	2.5	2.17	0.93	-3.01	2.61	-0.3	4.26	|	19	13	4.62
sp	Q7Z5K2	WAPL_HUMAN	1190	pepJIP1	575-581	KPQSVTV	352	24	554	554	571-582	PPVVKPQSVTVR	|	-	-	|	0.833	0.917	0.579	0.749	0.799	0.681	|	0.111	0	|	0	0	0	0	|	0	0	IIIIIIIIIIII	Inside	|	3.96	0.53	0.25	1.84	0.63	-1.1	2.69	-0.14	4.26	|	26	9	4.27
sp	O00507	USP9Y_HUMAN	2555	pepJIP1	82-88	RPRWVVP	72	34	128	2460	78-89	DMINRPRWVVPV	|	-	-	|	0.417	1	0.448	0.6051	0.636	0.206	|	0.111	0	|	32	0	0	0	|	0	0	IIIIIIIIIIII	Inside	|	4.27	0.35	0.23	1.09	-0.24	0.6	3.04	0.15	4.29	|	30	26	5.57
sp	O60303	K0556_HUMAN	1618	pepJIP1	772-778	KPLWLSP	687	12	103	729	768-779	GRKPKPLWLSPE	|	-	-	|	0.917	1	0.761	0.9519	0.884	0.768	|	0.12	0	|	0	0	0	0	|	0	0	IIIIIIIIIIII	Inside	|	4.4	0.8	1.89	1.54	1.07	-1.73	1.95	-0.34	4.29	|	27	18	5.06
sp	Q13948	CASP_HUMAN	678	pepJIP1	390-396	KPLEVLL	332	332	201	201	386-397	QDAAKPLEVLLL	|	-	-	|	0.5	0.583	0.358	0.5838	0.505	0.399	|	0.178	0	|	0	0	0	0	|	0	1	OOOOOOOOOOOO	Outside	|	4.55	0.76	3.04	1.6	0.99	-2.19	1.58	-0.03	4.3	|	14	14	4.23
sp	Q1AE95	T183B_HUMAN	376	pepJIP1	12-18	RPDTVAM	na	na	209	317	8-19	LGRPRPDTVAMP	|	-	-	|	0	0.083	0.21	0.3191	0.849	0.524	|	0.126	0	|	3	0	3	0	|	0	1	OOOOOOOOOOOO	Outside	|	2.33	0.01	0	0.1	0.01	0.72	0.98	0.32	4.31	|	26	12	5.01
sp	Q9Y6J3	SMA5O_HUMAN	95	pepJIP1	67-73	KPANVQI	52	8	4	4	63-74	HSVGKPANVQIP	|	-	-	|	0.667	0.75	0.473	0.6994	0.895	0.635	|	0.18	0	|	0	3	0	0	|	0	0	IIIIIIIIIIII	Inside	|	3.26	0.29	1.84	1.42	0.97	-1.94	1.66	0.1	4.33	|	3	2	4
sp	Q9H792	PEAK1_HUMAN	1746	pepJIP1	984-990	KPAIVFM	701	84	45	641	980-991	ESSEKPAIVFMY	|	-	-	|	0.667	0.75	0.699	0.9957	0.615	0.634	|	0.12	0	|	0	0	0	0	|	0	0	IIIIIIIIIIII	Inside	|	5.55	0.71	1.63	0.65	1.15	-0.72	0.71	0.77	4.34	|	27	23	4.8
sp	Q8IX01	SUGP2_HUMAN	1082	pepJIP1	759-765	KPAGVDI	495	0	7	279	755-766	GPSPKPAGVDIS	|	-	-	|	1	1	0.652	0.8111	0.887	0.736	|	0.111	0	|	0	0	0	0	|	0	0	IIIIIIIIIIII	Inside	|	3.68	0.91	0.69	1.67	0.77	-1.57	1.94	-0.14	4.34	|	17	5	4.39
sp	A7KAX9	RHG32_HUMAN	2087	pepJIP1	1503-1509	RPQSVPP	1294	4	141	310	1499-1510	NCQYRPQSVPPH	|	-	-	|	0.167	0.333	0.265	0.5315	0.47	0.68	|	0.122	0	|	0	0	0	0	|	0	0	IIIIIIIIIIII	Inside	|	4.83	-0.03	-0.13	1.86	0.02	-0.72	3.83	-0.03	4.35	|	14	9	5.38
sp	Q8NDT2	RB15B_HUMAN	890	pepJIP1	210-216	RPLKVEP	198	32	21	583	206-217	LLYDRPLKVEPV	|	-	-	|	1	1	0.747	0.9344	0.498	0.69	|	0.124	0	|	0	0	0	0	|	0	0	IIIIIIIIIIII	Inside	|	5.48	0.28	0.23	1.65	-0.1	0.11	3.77	-0.04	4.37	|	25	7	5.24
sp	Q9Y6V0	PCLO_HUMAN	5065	pepJIP1	2456-2462	KPTDIHP	2423	70	24	2597	2452-2463	TTTQKPTDIHPK	|	-	-	|	0	0.167	0.233	0.335	0.802	0.532	|	0.124	0	|	0	0	0	0	|	0	0	IIIIIIIIIIII	Inside	|	5.58	0.58	1.51	2.16	0.62	-1.92	2.9	-0.08	4.38	|	#N/A	#N/A	#N/A
sp	P17023	ZNF19_HUMAN	458	pepJIP1	59-65	KPALISL	25	25	220	388	55-66	YPVPKPALISLL	|	-	-	|	0.5	0.833	0.432	0.6029	0.283	0.518	|	0.114	0	|	0	0	0	0	|	0	0	IIIIIIIIIIII	Inside	|	3.41	0.8	0.64	0.41	0.67	0.07	-0.06	0.03	4.4	|	8	7	4.4
sp	Q15642	CIP4_HUMAN	601	pepJIP1	278-284	RPGDVEF	na	na	17	255	274-285	SGFARPGDVEFE	|	-	-	|	1	1	0.599	0.7211	0.506	0.8	|	0.139	0	|	0	0	0	0	|	0	0	IIIIIIIIIIII	Inside	|	3.87	0.13	0.09	0.87	-0.7	1.32	2.64	0.04	4.41	|	21	19	5.29
sp	P32927	IL3RB_HUMAN	897	pepJIP1	799-805	RPADVSP	639	6	1	35	795-806	NPGERPADVSPT	|	-	-	|	0.25	0.583	0.33	0.4963	0.907	0.495	|	0.827	1	|	17.5	2.5	0	0	|	Y	1	IIIIIIIIIIII	Inside	|	5.36	0.32	0.23	1.99	-0.23	-0.4	4.14	-0.06	4.42	|	28	1	0
sp	Q9NYJ7	DLL3_HUMAN	618	pepJIP1	565-571	RPEDVDP	560	31	17	17	561-572	VDWNRPEDVDPQ	|	-	-	|	0.083	0.167	0.201	0.4363	0.775	0.292	|	0.612	1	|	4	9	0	0	|	Y	1	IIIIIIIIIIII	Inside	|	4.79	0.35	0.23	1.95	-0.36	-0.28	4.07	0.01	4.42	|	16	3	5.38
sp	O75525	KHDR3_HUMAN	346	pepJIP1	212-218	RPVGVVV	na	na	3	74	208-219	GVTARPVGVVVP	|	-	-	|	1	1	0.73	0.8443	0.622	0.705	|	0.114	0	|	0	0	0	0	|	0	0	IIIIIIIIIIII	Inside	|	2.77	0.33	0.23	1.61	0.06	-0.97	2.83	-0.13	4.44	|	24	13	4.38
sp	Q8N3J3	CQ053_HUMAN	647	pepJIP1	540-546	KPGSVLL	452	114	7	72	536-547	QNELKPGSVLLL	|	-	-	|	0.417	0.5	0.396	0.7521	0.388	0.25	|	0.122	0	|	0	0	0	0	|	0	0	IIIIIIIIIIII	Inside	|	4.35	0.54	2.19	1.49	1.01	-1.9	1.69	0.05	4.45	|	21	14	4.66
sp	O94776	MTA2_HUMAN	668	pepJIP1	639-645	KPTLIAV	231	97	na	na	635-646	PLKVKPTLIAVR	|	-	-	|	1	1	0.801	0.88	0.643	0.727	|	0.108	0	|	0	0	0	0	|	0	0	IIIIIIIIIIII	Inside	|	3.87	0.85	2.52	1.23	0.76	-1.77	1.09	-0.1	4.45	|	25	9	3.68
sp	Q4G0N4	NAKD1_HUMAN	442	pepJIP1	67-73	RPSRVVV	na	na	293	293	63-74	DGGFRPSRVVVV	|	-	-	|	0.417	0.5	0.352	0.554	0.489	0.303	|	0.316	0	|	0	0	0	0	|	0	0	IIIIIIIIIIII	Inside	|	3.56	0.33	0.23	1.21	-0.05	0.04	2.59	-0.04	4.47	|	19	19	3.91
sp	Q9NZM4	GSCR1_HUMAN	1560	pepJIP1	445-451	KPMSVHL	359	76	146	1082	441-452	GALSKPMSVHLL	|	-	-	|	0.667	0.833	0.494	0.6798	0.8	0.38	|	0.117	0	|	0	0	0	0	|	0	0	IIIIIIIIIIII	Inside	|	4.37	0.5	0.23	1.23	0.6	-0.44	1.57	0.04	4.48	|	18	17	4.94
sp	P11137	MAP2_HUMAN	1827	pepJIP1	1543-1549	RPSSILP	1405	7	42	258	1539-1550	SSLPRPSSILPP	|	-	-	|	0.917	1	0.664	0.8675	0.802	0.786	|	0.143	0	|	0	0	0	0	|	0	0	IIIIIIIIIIII	Inside	|	3.19	-0.06	-0.13	1.21	0.04	-0.25	2.44	0.21	4.48	|	30	18	4.88
sp	Q9UQ16	DYN3_HUMAN	869	pepJIP1	856-862	RPTIIRP	728	1	na	na	852-863	PSPTRPTIIRPL	|	-	-	|	0.667	0.75	0.66	0.996	0.951	0.76	|	0.14	0	|	0	0	0	0	|	0	0	IIIIIIIIIIII	Inside	|	4.62	0.21	0.26	1.12	-0.05	-0.19	2.31	0.77	4.48	|	24	11	5.27
sp	Q14202	ZMYM3_HUMAN	1370	pepJIP1	861-867	KPQVIVL	851	33	336	462	857-868	TEEWKPQVIVLP	|	-	-	|	0.333	0.417	0.309	0.5856	0.557	0.19	|	0.15	0	|	4.5	2.5	2	0	|	0	0	IIIIIIIIIIII	Inside	|	3.91	1.48	3.2	0.57	0.81	-1.39	-0.14	0.25	4.51	|	19	16	4.62
sp	Q96T23	RSF1_HUMAN	1441	pepJIP1	320-326	KPIKVEV	91	77	70	1066	316-327	KENVKPIKVEVK	|	-	-	|	0.833	1	0.557	0.6527	0.601	0.725	|	0.264	0	|	0	5	0	0	|	Y	0	OOOOOOOOOOOO	Outside	|	4.94	0.96	2.52	1.65	0.44	-1.45	2.34	-0.15	4.51	|	27	13	4.24
sp	P49750	YLPM1_HUMAN	1951	pepJIP1	788-794	KPVGIGL	755	152	424	424	784-795	DNDFKPVGIGLP	|	-	-	|	1	1	0.972	0.9884	0.771	0.936	|	0.121	0	|	0	0	0	0	|	0	0	IIIIIIIIIIII	Inside	|	2.57	0.86	0.76	1.04	0.84	-1.49	0.46	-0.01	4.51	|	25	11	4.46
sp	Q6ZW33	MICLK_HUMAN	695	pepJIP1	351-357	RPSKVFP	347	12	3	68	347-358	SLPNRPSKVFPA	|	-	-	|	1	1	0.623	0.8189	0.834	0.536	|	0.121	0	|	0	0	0	0	|	0	0	IIIIIIIIIIII	Inside	|	4.68	0.34	0.23	1.91	0.01	-0.83	3.8	-0.18	4.52	|	17	4	5.19
sp	Q70YC5	ZN365_HUMAN	407	pepJIP1	95-101	KPSYVNL	na	na	na	na	91-102	VVKQKPSYVNLY	|	-	-	|	0.5	0.583	0.449	0.6956	0.452	0.409	|	0.134	0	|	0	0	0	0	|	0	0	IIIIIIIIIIII	Inside	|	4.77	0.77	1.67	1.04	1.04	-1.08	1	0.29	4.54	|	21	14	4.79
sp	Q9BQF6	SENP7_HUMAN	1050	pepJIP1	38-44	KPEDVHV	na	na	1	137	34-45	MLNAKPEDVHVQ	|	-	-	|	0.333	0.417	0.349	0.6378	0.589	0.397	|	0.117	0	|	0	0	0	0	|	0	0	IIIIIIIIIIII	Inside	|	4.82	0.89	1.26	2.04	0.59	-1.57	3	-0.08	4.54	|	25	4	5.33
sp	P47914	RL29_HUMAN	159	pepJIP1	77-83	KPKEVKP	na	na	na	na	73-84	KALVKPKEVKPK	|	-	-	|	0.917	1	0.661	0.9016	0.699	0.6	|	0.117	0	|	0	0	0	0	|	0	0	IIIIIIIIIIII	Inside	|	5.66	0.95	0.77	2.38	0.45	-1.41	3.85	-0.11	4.55	|	104	66	4.17
sp	Q9UDT6	CLIP2_HUMAN	1046	pepJIP1	3-9	KPSGLKP	na	na	8	913	1-10	MQKPSGLKPP	|	-	-	|	1	1	0.83	0.9293	0.931	0.871	|	0.117	0	|	0	0	0	0	|	0	0	IIIIIIIIII	Inside	|	3.52	0.88	2.52	2.18	0.87	-3.02	2.48	0	4.59	|	23	13	4.72
sp	O60749	SNX2_HUMAN	519	pepJIP1	60-66	KPTEVVL	20	17	18	37	56-67	SNGPKPTEVVLD	|	Sorting_nexin	Family	|	1	1	0.687	0.9403	0.894	0.762	|	0.138	0	|	0	0	0	0	|	0	0	IIIIIIIIIIII	Inside	|	4.38	0.87	2.61	1.43	1.03	-1.95	1.51	0.07	4.59	|	25	16	3.92
sp	P19838	NFKB1_HUMAN	968	pepJIP1	325-331	KPASVFV	22	8	252	575	321-332	INITKPASVFVQ	|	-	-	|	0	0.417	0.283	0.3974	0.246	0.461	|	0.059	0	|	0	0	3	0	|	0	0	IIIIIIIIIIII	Inside	|	4.79	0.53	2.17	2.21	1.01	-2.45	3.01	-0.2	4.62	|	50	43	3.88
sp	Q8NEZ4	MLL3_HUMAN	4911	pepJIP1	2167-2173	RPTTVDP	2137	0	6	2455	2163-2174	PGTPRPTTVDPY	|	-	-	|	0.667	1	0.548	0.8104	0.943	0.937	|	0.123	0	|	0	0	0	0	|	0	0	IIIIIIIIIIII	Inside	|	4.73	0.11	0	1.62	-0.02	-0.1	3.55	0.44	4.64	|	58	14	4.82
sp	Q9UJX0	OSGI1_HUMAN	560	pepJIP1	126-132	KPDAIHP	64	2	33	303	122-133	TPYTKPDAIHPH	|	-	-	|	0.083	0.167	0.185	0.4582	0.22	0.448	|	0.207	0	|	26	0	0	0	|	0	0	IIIIIIIIIIII	Inside	|	5.42	0.92	2.53	2.24	1.07	-2.89	2.85	0.05	4.64	|	22	10	5.23
sp	P49918	CDN1C_HUMAN	316	pepJIP1	107-113	RPVAVAV	na	na	2	196	103-114	LLAPRPVAVAVA	|	-	-	|	1	1	0.615	0.8319	0.288	0.696	|	0.146	0	|	2	18	0	0	|	0	0	IIIIIIIIIIII	Inside	|	3.22	0.32	0.23	1.5	0.04	-0.51	2.83	-0.24	4.64	|	10	6	3.73
sp	Q9H361	PABP3_HUMAN	631	pepJIP1	444-450	KPSAIRP	437	14	46	143	440-451	PFQNKPSAIRPG	|	-	-	|	1	1	0.567	0.6239	0.751	0.735	|	0.123	0	|	0	0	0	0	|	0	0	IIIIIIIIIIII	Inside	|	4.9	0.95	0.81	1.97	0.74	-1.74	2.64	0.06	4.64	|	60	4	3.83
sp	Q9H869	YYAP1_HUMAN	796	pepJIP1	459-465	KPLLIQP	414	205	0	307	455-466	SSVLKPLLIQPS	|	-	-	|	1	1	0.749	0.8763	0.426	0.804	|	0.133	0	|	0	0	0	0	|	0	0	IIIIIIIIIIII	Inside	|	5.55	0.86	2.55	2.04	0.93	-2.3	2.74	-0.26	4.64	|	3	3	4.81
sp	Q9NRR4	RNC_HUMAN	1374	pepJIP1	75-81	RPDFVPF	7	7	119	1019	71-82	FLPPRPDFVPFP	|	-	-	|	0.833	0.917	0.594	0.7306	0.751	0.723	|	0.133	0	|	0	0	0	0	|	0	0	IIIIIIIIIIII	Inside	|	4.04	0.12	0.23	0.82	0.06	0.28	2.3	0.64	4.65	|	23	8	5.82
sp	P12524	MYCL1_HUMAN	364	pepJIP1	185-191	KPVTITV	145	22	64	64	181-192	LGIRKPVTITVR	|	Myc_N	Family	|	1	1	0.838	0.8834	0.679	0.588	|	0.113	0	|	0	0	0	0	|	0	0	IIIIIIIIIIII	Inside	|	4.02	0.59	1.05	0.93	0.45	-0.57	0.98	0.14	4.66	|	16	15	4.33
sp	Q9ULC8	ZDHC8_HUMAN	765	pepJIP1	309-315	KPLDLGP	303	61	16	427	305-316	RLDEKPLDLGPP	|	-	-	|	1	1	0.499	0.5497	0.596	0.687	|	0.159	0	|	15.5	3.5	5	0	|	0	4	IIIIIIIIIIII	Inside	|	4.55	0.78	1.8	1.91	0.79	-2.1	2.27	-0.11	4.67	|	54	13	5.56
sp	Q96A11	G3ST3_HUMAN	431	pepJIP1	419-425	RPIRVLP	360	201	na	na	415-426	NPPPRPIRVLPR	|	-	-	|	0.5	0.667	0.369	0.5488	0.74	0.802	|	0.258	0	|	0	12	0	7	|	Y	0	OOOOOOOOOOOO	Outside	|	4.43	0.33	0.23	1.85	-0.23	-0.41	3.84	-0.1	4.67	|	23	4	4.98
sp	Q99929	ASCL2_HUMAN	193	pepJIP1	121-127	RPQAVRP	91	91	9	49	117-128	AGGLRPQAVRPS	|	-	-	|	0.75	0.917	0.594	0.8543	0.5	0.907	|	0.172	0	|	0	0	0	0	|	0	0	IIIIIIIIIIII	Inside	|	4.63	0.33	0.23	2.08	-0.02	-0.69	4.09	-0.08	4.67	|	10	4	4.69
sp	O94915	FRYL_HUMAN	3013	pepJIP1	2321-2327	KPKVIAV	2107	17	135	337	2317-2328	GRNGKPKVIAVT	|	-	-	|	0	0.583	0.341	0.5277	0.49	0.559	|	0.119	0	|	26	0	3	0	|	0	0	IIIIIIIIIIII	Inside	|	3.9	0.79	0.95	1.19	0.79	-1.37	1.31	0.24	4.68	|	58	20	4.39
sp	Q9HCD6	TANC2_HUMAN	1990	pepJIP1	1753-1759	RPISVNP	1622	7	8	217	1749-1760	HLIRRPISVNPN	|	-	-	|	0.75	0.833	0.617	0.8525	0.575	0.764	|	0.123	0	|	3	0	0	0	|	0	0	IIIIIIIIIIII	Inside	|	4.76	0.09	0	2.05	-0.14	-0.8	4.14	0	4.69	|	26	14	5.11
sp	Q9NZM5	GSCR2_HUMAN	478	pepJIP1	26-32	RPTSVDP	na	na	294	294	22-33	FLGLRPTSVDPA	|	-	-	|	0.75	0.917	0.656	0.9138	0.636	0.702	|	0.118	0	|	0	0	0	0	|	0	0	IIIIIIIIIIII	Inside	|	4.74	-0.02	-0.14	2.09	0	-0.76	4.2	-0.07	4.71	|	23	12	5.41
sp	Q5HYK7	SH319_HUMAN	790	pepJIP1	255-261	KPTVIRI	215	38	13	211	251-262	APTRKPTVIRIP	|	-	-	|	0.667	0.833	0.564	0.8632	0.743	0.845	|	0.113	0	|	0	0	0	0	|	0	0	IIIIIIIIIIII	Inside	|	3.77	0.84	1.19	0.64	0.74	-1.01	0.16	0.9	4.73	|	26	22	4.48
sp	A6NGG8	CB071_HUMAN	1288	pepJIP1	24-30	KPKAIRP	18	18	32	1221	20-31	QFLKKPKAIRPG	|	-	-	|	0.75	0.833	0.588	0.8842	0.499	0.541	|	0.116	0	|	0	0	0	0	|	0	0	IIIIIIIIIIII	Inside	|	5.09	0.92	2.56	2.32	1.01	-3.06	2.9	-0.12	4.73	|	19	12	4.36
sp	Q8N0U7	CA087_HUMAN	546	pepJIP1	448-454	KPLKIRP	439	10	62	62	444-455	KDPLKPLKIRPV	|	-	-	|	1	1	0.566	0.6574	0.714	0.408	|	0.183	0	|	0	0	0	0	|	0	0	IIIIIIIIIIII	Inside	|	4.98	0.97	2.49	1.82	0.75	-2.12	2.4	-0.1	4.74	|	16	3	4.95
sp	Q8IXX5	T183A_HUMAN	376	pepJIP1	12-18	RPDTVAM	na	na	209	317	8-19	LGRPRPDTVAMP	|	-	-	|	0.083	0.333	0.266	0.4088	0.869	0.554	|	0.127	0	|	3	0	3	0	|	0	1	OOOOOOOOOOOO	Outside	|	2.76	0.04	0	0.13	0.02	0.92	1.14	0.48	4.74	|	#N/A	#N/A	#N/A
sp	Q5TAP6	UT14C_HUMAN	766	pepJIP1	619-625	KPKDVDL	436	50	74	91	615-626	VEASKPKDVDLT	|	Utp14	Family	|	0	0.167	0.194	0.3748	0.462	0.457	|	0.118	0	|	0	0	0	0	|	0	0	IIIIIIIIIIII	Inside	|	4.95	0.79	3.29	1.63	0.4	-1.78	1.81	0.12	4.76	|	25	24	4.3
sp	Q9Y2F5	K0947_HUMAN	2266	pepJIP1	879-885	RPHRVEP	794	45	39	1338	875-886	LEHLRPHRVEPT	|	-	-	|	1	1	0.702	0.8248	0.7	0.797	|	0.144	0	|	0	0	0	0	|	0	0	IIIIIIIIIIII	Inside	|	5.42	0.34	0.23	1.71	-0.25	0.06	3.81	-0.04	4.76	|	23	1	0
sp	Q7Z4V0	ZN438_HUMAN	828	pepJIP1	136-142	KPILIFP	79	79	17	555	132-143	ASRKKPILIFPK	|	-	-	|	0.917	1	0.785	0.972	0.695	0.695	|	0.112	0	|	0	0	0	0	|	0	0	IIIIIIIIIIII	Inside	|	5.62	0.86	2.53	1.87	0.7	-2.19	2.47	0.18	4.77	|	24	4	5.12
sp	Q5T1R4	ZEP3_HUMAN	2406	pepJIP1	448-454	KPSLVPL	430	41	44	1927	444-455	STEDKPSLVPLS	|	-	-	|	0.167	0.417	0.295	0.4696	0.625	0.419	|	0.117	0	|	0	0	0	0	|	0	0	IIIIIIIIIIII	Inside	|	4.3	0.76	2.52	1.14	1.02	-1.73	1.16	0.23	4.78	|	25	14	4.95
sp	Q5JSZ5	PRC2B_HUMAN	2229	pepJIP1	2218-2224	KPRAVKV	2048	53	na	na	2214-2225	TGAIKPRAVKVE	|	-	-	|	1	1	0.771	0.8665	0.793	0.713	|	0.111	0	|	0	0	0	0	|	0	0	IIIIIIIIIIII	Inside	|	4.8	0.91	2.5	2.29	0.86	-2.45	3.01	-0.16	4.79	|	27	21	3.86
sp	Q9UPX8	SHAN2_HUMAN	1470	pepJIP1	392-398	KPEEIVP	323	113	47	987	388-399	KKKDKPEEIVPA	|	-	-	|	0	0.5	0.309	0.4001	0.58	0.699	|	0.124	0	|	0	0	0	0	|	0	0	IIIIIIIIIIII	Inside	|	5.52	0.87	2.28	2.06	0.79	-2.42	2.82	0	4.79	|	10	7	5.12
sp	Q6PL24	TMED8_HUMAN	325	pepJIP1	66-72	RPQMVSP	50	1	80	151	62-73	SSPHRPQMVSPV	|	-	-	|	1	1	0.598	0.6772	0.848	0.671	|	0.127	0	|	0	0	0	0	|	0	0	IIIIIIIIIIII	Inside	|	3.67	0.33	0.23	1.64	0.04	-0.34	3.32	0.14	4.81	|	24	8	4.62
sp	Q9P2F6	RHG20_HUMAN	1191	pepJIP1	797-803	KPVAISV	790	113	3	367	793-804	FPKSKPVAISVA	|	-	-	|	1	1	0.927	0.963	0.613	0.7	|	0.119	0	|	0	0	0	0	|	0	0	IIIIIIIIIIII	Inside	|	3.82	0.92	2.54	1.77	0.98	-2.72	1.73	-0.22	4.84	|	40	15	4.24
sp	Q6QNY0	BL1S3_HUMAN	202	pepJIP1	13-19	RPETVVP	na	na	na	na	9-20	RPLRRPETVVPG	|	-	-	|	0.833	1	0.661	0.9023	0.862	0.92	|	0.181	0	|	0	0	0	0	|	0	0	IIIIIIIIIIII	Inside	|	5.12	0.1	0	1.88	-0.11	-0.39	4.03	0.24	4.84	|	18	8	4.96
sp	Q8IVH8	M4K3_HUMAN	894	pepJIP1	470-476	KPSQVPP	294	1	62	294	466-477	GSPAKPSQVPPR	|	-	-	|	0.583	0.667	0.491	0.8532	0.819	0.851	|	0.113	0	|	0	0	0	0	|	0	0	IIIIIIIIIIII	Inside	|	6.06	0.16	1.31	2.63	0.85	-2.44	4.01	0.22	4.85	|	26	15	5.39
sp	Q8N4X5	AF1L2_HUMAN	818	pepJIP1	769-775	RPKAVTP	648	0	6	6	765-776	NVSPRPKAVTPA	|	-	-	|	0.083	0.583	0.311	0.4165	0.693	0.634	|	0.128	0	|	0	0	0	0	|	0	0	IIIIIIIIIIII	Inside	|	4.5	0.33	0.23	2.12	-0.03	-0.85	4.12	-0.21	4.85	|	26	3	4.95
sp	P22670	RFX1_HUMAN	979	pepJIP1	154-160	KPGHVSP	103	32	43	788	150-161	SVQAKPGHVSPL	|	-	-	|	1	1	0.544	0.7125	0.609	0.627	|	0.122	0	|	0	0	0	0	|	0	0	IIIIIIIIIIII	Inside	|	4.83	0.25	0.12	2.16	0.64	-1.17	3.39	0.09	4.86	|	23	15	5.34
sp	Q15652	JHD2C_HUMAN	2540	pepJIP1	1580-1586	KPCSVNL	1294	345	161	896	1576-1587	SEIIKPCSVNLI	|	-	-	|	1	1	0.923	0.9836	0.693	0.488	|	0.186	0	|	0	0	0	0	|	0	0	IIIIIIIIIIII	Inside	|	4.99	0.43	2.82	1.57	0.98	-1.79	1.79	0.12	4.91	|	28	24	5.36
sp	Q9Y3S1	WNK2_HUMAN	2297	pepJIP1	1719-1725	RPARVEP	1401	31	39	519	1715-1726	PAFVRPARVEPT	|	-	-	|	1	1	0.85	0.9876	0.747	0.953	|	0.126	0	|	0	0	0	0	|	0	0	IIIIIIIIIIII	Inside	|	6.07	0.34	0.23	1.54	-0.39	0.34	3.71	0.33	4.91	|	32	4	4.26
sp	P11274	BCR_HUMAN	1271	pepJIP1	174-180	KPFYVNV	50	50	136	725	170-181	ADAEKPFYVNVE	|	-	-	|	1	1	0.895	0.9904	0.762	0.634	|	0.12	0	|	6	0	0	0	|	0	1	OOOOOOOOOOOO	Outside	|	5.76	0.92	0.67	1.17	0.96	-0.13	1.74	0.28	4.92	|	43	15	5.38
sp	Q9P1Y5	CAMP3_HUMAN	1249	pepJIP1	678-684	RPKAVTF	579	87	0	562	674-685	EPTSRPKAVTFS	|	-	-	|	0.75	0.833	0.655	0.9565	0.956	0.727	|	0.187	0	|	28	0	0	0	|	0	0	IIIIIIIIIIII	Inside	|	4.11	0.32	0.23	2.02	-0.08	-0.78	3.98	-0.04	4.92	|	22	11	4.75
sp	Q9NZJ0	DTL_HUMAN	730	pepJIP1	417-423	RPGLVTV	219	67	5	278	413-424	KKESRPGLVTVT	|	-	-	|	0	0.5	0.337	0.5311	0.586	0.679	|	0.146	0	|	0	0	0	0	|	0	0	IIIIIIIIIIII	Inside	|	3.48	0.32	0.23	1.26	0.03	-0.41	2.39	-0.02	4.93	|	25	3	4.67
sp	Q8TEH3	DEN1A_HUMAN	1009	pepJIP1	488-494	RPITVHF	209	13	28	493	484-495	REDRRPITVHFG	|	-	-	|	1	1	0.756	0.9614	0.77	0.752	|	0.119	0	|	0	0	0	0	|	0	0	IIIIIIIIIIII	Inside	|	4.47	-0.09	-0.13	1.44	-0.14	0.86	3.63	-0.05	4.95	|	29	22	5.55
sp	Q86YF9	DZIP1_HUMAN	867	pepJIP1	737-743	KPAGVAV	381	0	1	1	733-744	DDSPKPAGVAVK	|	-	-	|	0.667	0.917	0.545	0.76	0.865	0.734	|	0.136	0	|	0	0	0	0	|	0	0	IIIIIIIIIIII	Inside	|	4.15	0.91	0.84	2.29	0.78	-2.13	2.97	-0.28	4.96	|	55	2	3.86
sp	Q03164	MLL1_HUMAN	3969	pepJIP1	356-362	KPVRIIP	298	3	61	3473	352-363	PRRIKPVRIIPS	|	-	-	|	1	1	0.668	0.7998	0.711	0.577	|	0.202	0	|	0	0	0	0	|	0	0	IIIIIIIIIIII	Inside	|	5.66	0.91	2.48	2.02	0.97	-2.39	2.66	0.01	4.97	|	25	21	4.2
sp	Q9UGU0	TCF20_HUMAN	1960	pepJIP1	1231-1237	KPGSVML	1198	33	24	433	1227-1238	TQSSKPGSVMLR	|	-	-	|	1	1	0.879	0.9798	0.885	0.783	|	0.11	0	|	0	0	0	0	|	0	0	IIIIIIIIIIII	Inside	|	4.53	0.42	3.21	1.78	0.86	-2.61	1.84	-0.04	4.97	|	27	14	4.54
sp	Q9UKK3	PARP4_HUMAN	1724	pepJIP1	96-102	KPLDITP	na	na	131	1610	92-103	YDPYKPLDITPP	|	-	-	|	0	0.333	0.232	0.4073	0.264	0.675	|	0.301	0	|	8	6	0	0	|	0	0	IIIIIIIIIIII	Inside	|	5.54	0.88	1.47	1.52	0.43	-0.63	2.18	0.12	4.97	|	22	3	5.1
sp	Q92882	OSTF1_HUMAN	214	pepJIP1	10-16	KPGQVKV	na	na	10	10	6-17	PKPVKPGQVKVF	|	-	-	|	0.25	0.333	0.244	0.7609	0.718	0.274	|	0.172	0	|	0	0	0	0	|	0	0	IIIIIIIIIIII	Inside	|	4.87	0.91	2.53	2.05	0.95	-2.29	2.6	-0.13	4.99	|	25	21	5.24
sp	Q9NV06	DCA13_HUMAN	445	pepJIP1	426-432	KPGSVPL	194	133	na	na	422-433	IKHSKPGSVPLV	|	Sof1	Family	|	0.083	0.917	0.341	0.4132	0.607	0.435	|	0.117	0	|	0	0	0	0	|	0	0	IIIIIIIIIIII	Inside	|	4.7	0.41	2.98	1.59	0.95	-2.29	1.61	-0.05	4.99	|	24	21	4.53
sp	Q9P0L0	VAPA_HUMAN	249	pepJIP1	161-167	KPHSVSL	na	na	58	58	157-168	GPMPKPHSVSLN	|	-	-	|	0.5	0.667	0.379	0.5145	0.758	0.57	|	0.137	0	|	8	0	0	0	|	0	1	OOOOOOOOOOOO	Outside	|	4.72	0.4	1.31	1.55	0.68	-1.25	1.78	0.32	5	|	29	16	5.12
sp	Q92922	SMRC1_HUMAN	1105	pepJIP1	261-267	KPWKVHV	214	214	42	781	257-268	PIPEKPWKVHVK	|	-	-	|	0.333	0.417	0.289	0.8321	0.488	0.385	|	0.179	0	|	0	0	0	0	|	0	0	IIIIIIIIIIII	Inside	|	5.65	0.9	0.97	1.51	0.62	-0.43	2.21	-0.16	5.01	|	50	8	6.25
sp	Q9UKP3	ITBP2_HUMAN	347	pepJIP1	88-94	KPLNVIP	na	na	71	71	84-95	LQEQKPLNVIPK	|	-	-	|	0.5	0.75	0.384	0.513	0.76	0.547	|	0.113	0	|	0	8	0	0	|	0	0	IIIIIIIIIIII	Inside	|	6.72	0.22	1.31	2.41	0.76	-1.34	3.88	0.14	5.02	|	18	5	4.61
sp	Q96B01	R51A1_HUMAN	352	pepJIP1	301-307	KPKWVPP	233	5	10	19	297-308	AESKKPKWVPPA	|	-	-	|	0	0.583	0.349	0.4825	0.717	0.633	|	0.112	0	|	0	0	0	0	|	0	0	IIIIIIIIIIII	Inside	|	6.41	0.93	2.52	2.01	0.86	-2.17	3.07	0.01	5.05	|	21	15	6.34
sp	P12525	MYCL2_HUMAN	357	pepJIP1	178-184	KPVIIAV	152	21	na	na	174-185	LSTRKPVIIAVR	|	-	-	|	0.75	0.833	0.644	0.908	0.598	0.403	|	0.116	0	|	0	0	0	0	|	0	0	IIIIIIIIIIII	Inside	|	3.85	0.96	1.55	0.56	0.41	-0.34	0.45	-0.02	5.06	|	24	22	4.45
sp	O75467	Z324A_HUMAN	553	pepJIP1	135-141	KPTGVSV	32	4	22	397	131-142	SRERKPTGVSVI	|	-	-	|	0.417	0.5	0.418	0.9803	0.644	0.451	|	0.15	0	|	0	0	0	0	|	0	0	IIIIIIIIIIII	Inside	|	4.59	0.93	2.54	2.34	0.8	-2.82	2.96	-0.06	5.06	|	16	15	4.93
sp	Q6PD62	CTR9_HUMAN	1173	pepJIP1	996-1002	KPERLPP	835	835	69	122	992-1003	KKAPKPERLPPS	|	-	-	|	1	1	0.685	0.9507	0.959	0.892	|	0.124	0	|	0	0	0	0	|	0	0	IIIIIIIIIIII	Inside	|	5.39	0.64	1.9	1.94	0.97	-2.23	2.45	-0.31	5.08	|	26	19	5.71
sp	P56715	RP1_HUMAN	2156	pepJIP1	514-520	KPVLVQI	508	61	85	1064	510-521	SVSNKPVLVQIN	|	-	-	|	0.917	1	0.539	0.6263	0.511	0.621	|	0.128	0	|	0	0	0	0	|	0	0	IIIIIIIIIIII	Inside	|	4.34	0.82	1.31	1.43	0.93	-1.54	1.59	-0.09	5.08	|	#N/A	#N/A	#N/A
sp	Q5CZC0	FSIP2_HUMAN	6907	pepJIP1	6528-6534	KPVKIDP	6194	9	48	365	6524-6535	HVGKKPVKIDPK	|	-	-	|	0	0.083	0.209	0.333	0.496	0.29	|	0.156	0	|	3	4	4	0	|	0	0	IIIIIIIIIIII	Inside	|	5.45	0.79	1.78	2.2	0.78	-2.36	2.84	0	5.09	|	13	1	0
sp	Q6ZNL6	FGD5_HUMAN	1462	pepJIP1	760-766	KPRSISF	667	40	244	557	756-767	LPLTKPRSISFP	|	-	-	|	0.917	1	0.464	0.5645	0.506	0.664	|	0.14	0	|	0	0	0	0	|	0	0	IIIIIIIIIIII	Inside	|	4.38	0.47	3.03	1.8	0.84	-2.69	2.03	-0.01	5.14	|	29	22	5
sp	Q02952	AKA12_HUMAN	1782	pepJIP1	192-198	KPDTVQL	179	48	54	1561	188-199	DKTEKPDTVQLL	|	-	-	|	0.417	0.417	0.384	0.8421	0.377	0.839	|	0.116	0	|	0	0	0	0	|	0	0	IIIIIIIIIIII	Inside	|	5.58	0.54	2.07	1.61	1.13	-1.42	1.91	0.12	5.14	|	22	4	4.98
sp	P50991	TCPD_HUMAN	539	pepJIP1	29-35	KPAQIRF	na	na	148	345	25-36	QDRDKPAQIRFS	|	-	-	|	0.583	0.75	0.479	0.7669	0.646	0.384	|	0.117	0	|	0	0	0	0	|	0	0	IIIIIIIIIIII	Inside	|	5	0.93	2.53	1.83	1.08	-2.44	2.34	-0.1	5.15	|	25	17	5.02
sp	Q8N3K9	CMYA5_HUMAN	4069	pepJIP1	213-219	KPLVLRP	117	10	110	3625	209-220	YKEHKPLVLRPV	|	-	-	|	0.583	1	0.496	0.7085	0.561	0.217	|	0.12	0	|	0	0	0	0	|	0	0	IIIIIIIIIIII	Inside	|	4.92	0.84	2.54	1.83	0.83	-2.46	2.25	0.54	5.15	|	18	17	4.97
sp	Q5T1R4	ZEP3_HUMAN	2406	pepJIP1	1466-1472	KPCSVVL	1448	31	74	909	1462-1473	LELVKPCSVVLT	|	-	-	|	1	1	0.974	0.9955	0.719	0.85	|	0.117	0	|	0	0	0	0	|	0	0	IIIIIIIIIIII	Inside	|	4.98	0.45	1.28	1.4	0.84	-0.83	1.7	-0.05	5.16	|	25	11	5
sp	O95292	VAPB_HUMAN	243	pepJIP1	131-137	KPHDVEI	na	na	12	68	127-138	AENDKPHDVEIN	|	-	-	|	0.167	0.25	0.226	0.5119	0.407	0.487	|	0.11	0	|	6	0	0	2	|	0	1	IIIIIIIIIIII	Inside	|	5.08	0.76	3.26	1.58	0.22	-1.39	1.9	-0.27	5.17	|	31	20	5.5
sp	A6NCL7	AN33B_HUMAN	494	pepJIP1	418-424	RPGVVVP	398	34	na	na	414-425	RRSVRPGVVVPR	|	-	-	|	1	1	0.889	0.9585	0.682	0.846	|	0.158	0	|	0	0	0	0	|	0	0	IIIIIIIIIIII	Inside	|	5.13	0.37	0.28	1.64	-0.15	-0.13	3.52	0.35	5.18	|	35	22	4.77
sp	O14686	MLL2_HUMAN	5537	pepJIP1	3772-3778	KPQGLMP	3722	112	12	1595	3768-3779	ALGPKPQGLMPP	|	-	-	|	1	1	0.785	0.8913	0.765	0.841	|	0.114	0	|	0	0	0	0	|	0	0	IIIIIIIIIIII	Inside	|	3.95	0.79	1.86	2.21	1	-2.57	2.53	-0.24	5.18	|	21	14	5.34
sp	P20794	MAK_HUMAN	623	pepJIP1	313-319	KPSLVEV	132	93	116	116	309-320	PLESKPSLVEVE	|	-	-	|	1	1	0.533	0.573	0.652	0.703	|	0.129	0	|	0	0	0	0	|	0	0	IIIIIIIIIIII	Inside	|	4.91	0.82	2.47	1.72	0.57	-1.71	2.5	-0.17	5.19	|	26	5	4.01
sp	Q93008	USP9X_HUMAN	2570	pepJIP1	81-87	RPRWVVP	71	33	123	2475	77-88	DMINRPRWVVPV	|	-	-	|	1	1	0.618	0.7859	0.638	0.3	|	0.113	0	|	29	0	0	0	|	0	0	IIIIIIIIIIII	Inside	|	4.62	0.35	0.22	1.28	-0.12	0.28	3.21	0.09	5.2	|	30	26	5.57
sp	Q70E73	RAPH1_HUMAN	1250	pepJIP1	698-704	KPQILVP	642	8	15	449	694-705	SQSVKPQILVPP	|	-	-	|	1	1	0.903	0.9629	0.841	0.905	|	0.126	0	|	0	0	0	0	|	0	0	IIIIIIIIIIII	Inside	|	4.41	0.76	3.08	1.59	1.11	-2.28	1.8	0.85	5.21	|	55	5	4.47
sp	Q2KHR3	QSER1_HUMAN	1735	pepJIP1	296-302	KPQSIIP	218	0	83	1213	292-303	TKTPKPQSIIPP	|	-	-	|	0	0.167	0.168	0.3585	0.65	0.481	|	0.166	0	|	0	0	0	0	|	0	0	IIIIIIIIIIII	Inside	|	4.84	0.47	1.16	1.91	0.84	-1.52	2.52	0.14	5.23	|	26	14	4.55
sp	Q6PJP8	DCR1A_HUMAN	1040	pepJIP1	18-24	KPKRVDP	na	na	72	818	14-25	KSKRKPKRVDPN	|	-	-	|	0.167	0.25	0.217	0.4515	0.562	0.694	|	0.12	0	|	0	0	0	0	|	0	0	IIIIIIIIIIII	Inside	|	6.12	0.94	2.54	2.7	0.67	-2.63	4.08	-0.15	5.23	|	26	9	3.98
sp	Q8N1F8	S11IP_HUMAN	1099	pepJIP1	550-556	RPLLVCP	502	55	53	441	546-557	AELCRPLLVCPL	|	-	-	|	1	1	0.957	0.9954	0.817	0.387	|	0.239	0	|	0	0	0	0	|	0	0	IIIIIIIIIIII	Inside	|	4.72	0.32	0.23	1.55	0.02	-0.33	3.18	0.34	5.26	|	24	13	4.68
sp	P61328	FGF12_HUMAN	243	pepJIP1	201-207	KPIEVCM	167	57	21	21	197-208	HFVPKPIEVCMY	|	-	-	|	0.667	0.833	0.556	0.812	0.426	0.587	|	0.122	0	|	0	3	0	0	|	0	0	IIIIIIIIIIII	Inside	|	5.49	0.77	3.38	1.02	0.96	-1.63	1.11	0.73	5.27	|	23	22	5.37
sp	Q96JM2	ZN462_HUMAN	2506	pepJIP1	2114-2120	RPRIVSL	2023	359	12	51	2110-2121	LTLPRPRIVSLL	|	-	-	|	1	1	0.567	0.749	0.352	0.66	|	0.11	0	|	0	0	0	0	|	0	0	IIIIIIIIIIII	Inside	|	3.78	0.23	0.25	0.29	-0.17	0.78	0.91	1.92	5.27	|	26	17	4.58
sp	Q3T8J9	GON4L_HUMAN	2241	pepJIP1	1002-1008	KPLLIQP	794	225	0	1180	998-1009	SSVLKPLLIQPS	|	-	-	|	1	1	0.691	0.8329	0.404	0.781	|	0.11	0	|	0	0	0	0	|	0	0	IIIIIIIIIIII	Inside	|	5.37	0.86	1	1.89	0.77	-1.49	2.72	-0.12	5.3	|	38	15	4.73
sp	O00555	CAC1A_HUMAN	2505	pepJIP1	822-828	RPLVVDP	693	70	118	1634	818-829	THLDRPLVVDPQ	|	-	-	|	0.917	1	0.749	0.8893	0.687	0.9	|	0.13	0	|	28	0	4	0	|	0	23	IIIIIIIIIIII	Inside	|	5.28	0.03	0.07	1.66	0.09	-0.33	3.57	0.99	5.33	|	55	36	4.53
sp	Q96SW2	CRBN_HUMAN	442	pepJIP1	43-49	KPNIINF	na	na	360	384	39-50	KEAKKPNIINFD	|	-	-	|	0.75	0.917	0.594	0.8318	0.836	0.489	|	0.167	0	|	0	4	0	0	|	0	0	IIIIIIIIIIII	Inside	|	5.61	0.74	0.78	1.47	0.8	-0.97	2.01	0.57	5.35	|	27	23	4.8
sp	Q99962	SH3G2_HUMAN	352	pepJIP1	284-290	KPSGVQM	0	0	na	na	280-291	TGTPKPSGVQMD	|	-	-	|	0.167	0.333	0.279	0.6541	0.833	0.452	|	0.11	0	|	0	0	0	0	|	0	0	IIIIIIIIIIII	Inside	|	5.18	0.76	1.3	1.18	0.95	-1.08	1.4	0.88	5.38	|	20	10	4.22
sp	Q9HAZ2	PRD16_HUMAN	1276	pepJIP1	778-784	KPKDVKP	732	19	74	463	774-785	DLTTKPKDVKPI	|	-	-	|	1	1	0.536	0.6568	0.573	0.746	|	0.116	0	|	0	0	0	0	|	0	0	IIIIIIIIIIII	Inside	|	6.52	0.93	2.54	2.66	0.36	-2.12	4.19	-0.14	5.4	|	22	8	4.86
sp	Q9BWT3	PAPOG_HUMAN	736	pepJIP1	572-578	KPLSVPP	547	18	20	137	568-579	VIVEKPLSVPPA	|	-	-	|	1	1	0.763	0.9248	0.751	0.53	|	0.108	0	|	0	0	0	0	|	0	1	OOOOOOOOOOOO	Outside	|	7.33	0.42	1.03	2.37	0.75	-1.22	3.81	-0.16	5.42	|	25	13	4.6
sp	A6NFK2	GRCR2_HUMAN	248	pepJIP1	15-21	KPRKVRF	na	na	22	112	11-22	KSDGKPRKVRFK	|	-	-	|	0.333	0.417	0.34	0.7922	0.791	0.413	|	0.119	0	|	0	10	0	0	|	0	0	IIIIIIIIIIII	Inside	|	5.93	0.8	3.41	2.38	0.55	-2.71	3.28	-0.15	5.51	|	25	20	5.08
sp	A6ND36	FA83G_HUMAN	823	pepJIP1	506-512	KPRTVPV	na	na	129	268	502-513	PPVPKPRTVPVA	|	-	-	|	1	1	0.708	0.9864	0.958	0.676	|	0.116	0	|	0	0	0	0	|	0	0	IIIIIIIIIIII	Inside	|	4.92	0.58	2.27	1.97	0.76	-2.13	2.78	-0.06	5.54	|	58	17	4.95
sp	Q8NDL9	CBPC5_HUMAN	886	pepJIP1	759-765	KPEAVMV	708	36	28	117	755-766	SSGDKPEAVMVI	|	-	-	|	1	1	0.806	0.985	0.517	0.588	|	0.152	0	|	0	0	0	0	|	0	0	IIIIIIIIIIII	Inside	|	5.16	0.95	2.5	2.18	1.12	-2.43	2.88	-0.16	5.56	|	25	12	4.49
sp	Q12766	HMGX3_HUMAN	1538	pepJIP1	595-601	KPAKVKV	549	30	85	775	591-602	IPKEKPAKVKVE	|	-	-	|	0.417	0.5	0.354	0.6292	0.39	0.616	|	0.129	0	|	0	0	0	0	|	0	0	IIIIIIIIIIII	Inside	|	6.18	0.83	2.64	2.12	1.31	-2.21	2.69	0	5.58	|	22	11	4.74
sp	Q13585	MTR1L_HUMAN	617	pepJIP1	461-467	KPDSVHF	450	98	98	98	457-468	SVHFKPDSVHFK	|	-	-	|	1	1	0.793	0.8728	0.591	0.804	|	0.126	0	|	32	0	0	0	|	0	7	IIIIIIIIIIII	Inside	|	5.88	0.87	2.48	2.03	0.85	-1.76	3.3	-0.16	5.58	|	11	6	5.02
sp	Q15022	SUZ12_HUMAN	739	pepJIP1	390-396	KPGSVKP	216	216	21	298	386-397	HQENKPGSVKPT	|	-	-	|	0	0.083	0.193	0.3351	0.711	0.628	|	0.142	0	|	0	0	0	0	|	0	0	IIIIIIIIIIII	Inside	|	6.17	0.54	2.09	3	1.03	-3.19	4.41	-0.19	5.6	|	27	19	4.69
sp	Q8TEP8	CE192_HUMAN	1941	pepJIP1	530-536	KPEYVKP	512	46	67	1344	526-537	SLSSKPEYVKPD	|	-	-	|	0.5	0.667	0.451	0.6526	0.691	0.627	|	0.112	0	|	0	0	0	0	|	0	0	IIIIIIIIIIII	Inside	|	7.31	0.83	2.54	2.24	0.96	-2.18	3.6	0.44	5.61	|	26	5	3.89
sp	Q6XQN6	PNCB_HUMAN	538	pepJIP1	466-472	RPAQVEP	328	32	32	64	462-473	PCTVRPAQVEPL	|	-	-	|	0.083	0.25	0.218	0.4754	0.522	0.272	|	0.19	0	|	0	0	0	0	|	0	0	IIIIIIIIIIII	Inside	|	5.29	0.33	0.23	1.69	-0.21	0.1	3.75	-0.05	5.63	|	21	10	4.48
sp	Q6AW86	Z324B_HUMAN	544	pepJIP1	135-141	KPTGVSV	32	4	22	394	131-142	SQERKPTGVSVI	|	-	-	|	0.417	0.5	0.449	0.9908	0.693	0.43	|	0.14	0	|	0	0	0	0	|	0	0	IIIIIIIIIIII	Inside	|	4.43	0.92	1.06	2.47	0.87	-2.71	3.21	-0.2	5.68	|	16	15	4.93
sp	Q92889	XPF_HUMAN	916	pepJIP1	601-607	KPLRVYF	380	78	111	197	597-608	SRPGKPLRVYFL	|	-	-	|	0.333	0.333	0.266	0.6977	0.179	0.272	|	0.198	0	|	0	0	0	0	|	0	0	IIIIIIIIIIII	Inside	|	5.65	0.78	1.7	2.26	0.93	-2.04	3.27	-0.19	5.69	|	28	21	5.14
sp	P16401	H15_HUMAN	226	pepJIP1	192-198	KPKAVKP	179	1	na	na	188-199	KSPAKPKAVKPK	|	-	-	|	1	1	0.801	0.9255	0.858	0.903	|	0.112	0	|	0	0	0	0	|	0	0	IIIIIIIIIIII	Inside	|	5.97	0.82	1.82	2.82	0.55	-2.35	4.14	-0.17	5.74	|	#N/A	#N/A	#N/A
sp	Q92625	ANS1A_HUMAN	1134	pepJIP1	397-403	KPAGVRP	313	77	103	454	393-404	AAGVKPAGVRPR	|	-	-	|	0.75	0.833	0.605	0.8381	0.869	0.942	|	0.128	0	|	0	0	0	0	|	0	0	IIIIIIIIIIII	Inside	|	6.06	0.91	2.56	3.15	0.72	-3.28	4.57	-0.2	5.76	|	47	4	5.26
sp	Q9UKJ3	GPTC8_HUMAN	1502	pepJIP1	217-223	KPTTVAV	na	na	69	1190	213-224	GPMFKPTTVAVD	|	-	-	|	0.917	1	0.695	0.8624	0.596	0.766	|	0.112	0	|	0	0	0	0	|	0	0	IIIIIIIIIIII	Inside	|	5.43	0.66	2.33	2.11	1.02	-2.13	2.95	0	5.77	|	26	15	4.67
sp	Q9UPA5	BSN_HUMAN	3926	pepJIP1	1859-1865	KPHTVVV	1764	12	73	2014	1855-1866	PGARKPHTVVVQ	|	-	-	|	1	1	0.689	0.8233	0.813	0.744	|	0.114	0	|	0	0	0	0	|	0	0	IIIIIIIIIIII	Inside	|	5.4	0.56	1.84	2.12	0.7	-1.71	3	0.12	5.77	|	29	12	5.15
sp	Q9NP85	PODO_HUMAN	383	pepJIP1	334-340	KPSTVVL	313	17	11	39	330-341	LSTEKPSTVVLP	|	-	-	|	0.25	0.333	0.302	0.7273	0.29	0.423	|	0.123	0	|	6	0	0	0	|	0	1	OOOOOOOOOOOO	Outside	|	5.26	0.53	2.94	1.52	1.09	-1.68	1.76	0.25	5.78	|	24	16	4.5
sp	Q5HYK7	SH319_HUMAN	790	pepJIP1	162-168	KPVTVPP	122	23	46	304	158-169	SAPLKPVTVPPR	|	-	-	|	1	1	0.577	0.6506	0.719	0.709	|	0.113	0	|	0	0	0	0	|	0	0	IIIIIIIIIIII	Inside	|	6.54	0.57	0.9	2.47	0.71	-1.85	3.99	0.19	5.87	|	26	11	5.29
sp	Q8WXD9	CSKI1_HUMAN	1431	pepJIP1	762-768	KPRQVLP	610	23	6	595	758-769	PVPGKPRQVLPP	|	-	-	|	1	1	0.913	0.9712	0.942	0.976	|	0.112	0	|	0	0	0	0	|	0	0	IIIIIIIIIIII	Inside	|	5.65	0.92	2.52	2.53	0.73	-2.5	3.71	0.24	5.88	|	20	13	5.27
sp	O43524	FOXO3_HUMAN	673	pepJIP1	360-366	KPCTVEL	351	3	35	207	356-367	PSVSKPCTVELP	|	-	-	|	1	1	0.76	0.8456	0.598	0.625	|	0.128	0	|	0	0	0	0	|	0	0	IIIIIIIIIIII	Inside	|	4.88	0.55	2.32	1.38	0.71	-1.39	1.77	0.31	5.9	|	20	16	5.42
sp	Q9H8T0	AKTIP_HUMAN	292	pepJIP1	276-282	KPGSVQP	244	35	na	na	272-283	LSWVKPGSVQPF	|	-	-	|	0.583	0.75	0.5	0.8114	0.499	0.52	|	0.124	0	|	0	0	0	0	|	0	0	IIIIIIIIIIII	Inside	|	6.93	0.56	2.15	2.8	0.98	-2.4	4.37	-0.01	5.95	|	24	19	5.32
sp	Q5JR59	MTUS2_HUMAN	1369	pepJIP1	636-642	KPKHVRP	443	26	104	724	632-643	IIMPKPKHVRPK	|	-	-	|	1	1	0.551	0.7859	0.8	0.504	|	0.112	0	|	0	0	0	0	|	0	0	IIIIIIIIIIII	Inside	|	5.74	0.15	1.21	2.6	0.55	-1.53	4.13	-0.27	5.95	|	#N/A	#N/A	#N/A
sp	Q8IWI9	MGAP_HUMAN	3026	pepJIP1	887-893	KPHSVPP	829	6	30	2126	883-894	SYSLKPHSVPPV	|	-	-	|	0	0.583	0.316	0.42	0.513	0.648	|	0.14	0	|	0	0	0	0	|	0	0	IIIIIIIIIIII	Inside	|	6.48	0.58	2.16	2.56	0.87	-2.65	3.89	-0.09	5.97	|	30	8	5.86
sp	Q8WTQ4	CP078_HUMAN	265	pepJIP1	53-59	KPKVVTV	na	na	na	na	49-60	PEKQKPKVVTVL	|	-	-	|	0.583	0.667	0.519	0.8882	0.629	0.754	|	0.116	0	|	0	0	0	0	|	0	0	IIIIIIIIIIII	Inside	|	6.02	0.71	2.45	1.89	1.04	-2.05	2.47	0.75	5.97	|	15	5	3.63
sp	Q96T21	SEBP2_HUMAN	854	pepJIP1	473-479	KPVVVSV	378	47	23	215	469-480	KQSSKPVVVSVG	|	-	-	|	1	1	0.76	0.9712	0.74	0.682	|	0.133	0	|	0	0	0	0	|	0	0	IIIIIIIIIIII	Inside	|	5.31	1.26	2.97	2.1	0.87	-2.7	2.61	-0.31	5.98	|	24	9	3.73
sp	Q52M93	Z585B_HUMAN	769	pepJIP1	72-78	KPEVVML	63	63	na	na	68-79	YQVPKPEVVMLE	|	-	-	|	0	0.083	0.197	0.371	0.209	0.496	|	0.114	0	|	0	0	0	0	|	0	0	IIIIIIIIIIII	Inside	|	5.61	0.69	2.56	1.13	1	-1.35	1.24	0.72	5.98	|	20	6	4.79
sp	Q8N7S6	CC071_HUMAN	290	pepJIP1	63-69	KPDRVRP	1	1	96	166	59-70	LSPNKPDRVRPG	|	-	-	|	1	1	0.54	0.8037	0.784	0.852	|	0.128	0	|	22	0	2	0	|	0	1	OOOOOOOOOOOO	Outside	|	6.81	0.83	1.8	2.64	0.75	-1.93	4.07	-0.1	6.01	|	3	3	4.86
sp	Q13319	CD5R2_HUMAN	367	pepJIP1	119-125	KPLAVPV	109	33	47	179	115-126	GGTAKPLAVPVP	|	CDK5_activator	Family	|	1	1	0.856	0.9609	0.893	0.736	|	0.157	0	|	0	10	0	0	|	0	0	IIIIIIIIIIII	Inside	|	4.89	0.83	1.6	2.2	0.98	-2.38	2.78	-0.12	6.03	|	17	7	5.17
sp	Q8NHY2	RFWD2_HUMAN	731	pepJIP1	66-72	RPVLVAP	49	28	231	491	62-73	GGPVRPVLVAPA	|	-	-	|	0.667	0.917	0.465	0.6352	0.386	0.4	|	0.142	0	|	0	0	0	0	|	0	0	IIIIIIIIIIII	Inside	|	4.83	0.33	0.46	1.84	0.01	-0.73	3.61	-0.06	6.04	|	26	4	4.83
sp	Q9NTI7	F212B_HUMAN	297	pepJIP1	229-235	KPGWVTP	161	135	49	49	225-236	LLKEKPGWVTPM	|	-	-	|	1	1	0.518	0.6496	0.459	0.723	|	0.138	0	|	0	7	0	0	|	0	0	IIIIIIIIIIII	Inside	|	7.14	0.84	1.6	2.29	1.19	-1.79	3.49	0.12	6.05	|	23	11	5.75
sp	Q02539	H11_HUMAN	215	pepJIP1	171-177	KPKTVKP	17	17	5	5	167-178	KNPKKPKTVKPK	|	-	-	|	1	1	0.634	0.9059	0.899	0.856	|	0.138	0	|	0	0	0	0	|	0	0	IIIIIIIIIIII	Inside	|	6.36	0.66	2.3	2.69	0.72	-2.35	4.19	0.11	6.07	|	#N/A	#N/A	#N/A
sp	Q969G9	NKD1_HUMAN	470	pepJIP1	309-315	KPQGVDP	290	31	7	71	305-316	IPHRKPQGVDPA	|	-	-	|	1	1	0.649	0.9214	0.903	0.584	|	0.12	0	|	0	0	0	0	|	0	0	IIIIIIIIIIII	Inside	|	5.9	0.93	2.65	3.1	0.76	-3.52	4.38	-0.26	6.08	|	32	9	5.47
sp	Q99550	MPP9_HUMAN	1031	pepJIP1	939-945	KPVSVTP	837	82	39	39	935-946	YEQCKPVSVTPQ	|	-	-	|	0.417	0.583	0.344	0.5021	0.471	0.424	|	0.114	0	|	0	0	0	0	|	0	0	IIIIIIIIIIII	Inside	|	6.44	0.45	1.53	3.02	1.03	-2.73	4.55	-0.37	6.1	|	#N/A	#N/A	#N/A
sp	P42694	HELZ_HUMAN	1942	pepJIP1	1321-1327	RPSVVYP	1071	2	92	555	1317-1328	SPESRPSVVYPS	|	-	-	|	0.833	1	0.746	0.9819	0.938	0.867	|	0.118	0	|	4	0	0	0	|	0	0	IIIIIIIIIIII	Inside	|	5.43	0.26	0.23	1.81	0.02	-0.7	3.63	0.7	6.12	|	27	9	5.2
sp	P16403	H12_HUMAN	213	pepJIP1	199-205	KPKVVKP	166	24	na	na	195-206	PKAAKPKVVKPK	|	-	-	|	1	1	0.951	0.9624	0.819	0.902	|	0.114	0	|	0	0	0	0	|	0	0	IIIIIIIIIIII	Inside	|	6.9	0.73	1.09	2.33	0.67	-1.74	3.63	0.94	6.17	|	#N/A	#N/A	#N/A
sp	O60890	OPHN1_HUMAN	802	pepJIP1	734-740	KPTIIRP	717	31	12	12	730-741	PPGEKPTIIRPP	|	-	-	|	1	1	0.7	0.8512	0.88	0.916	|	0.11	0	|	0	0	0	0	|	0	0	IIIIIIIIIIII	Inside	|	5.77	0.67	1.03	1.2	0.8	-0.86	1.67	1.26	6.2	|	25	9	5.26
sp	B1AJZ9	FHAD1_HUMAN	1412	pepJIP1	154-160	RPTVVLP	120	120	434	1008	150-161	QAFPRPTVVLPA	|	-	-	|	0.75	0.917	0.463	0.5979	0.554	0.419	|	0.141	0	|	0	0	0	0	|	0	0	IIIIIIIIIIII	Inside	|	5.56	0.19	0.23	1.77	0	-0.39	3.72	0.53	6.23	|	19	7	4.56
sp	Q569H4	PRR16_HUMAN	304	pepJIP1	279-285	RPATVPP	147	23	na	na	275-286	FPPIRPATVPPP	|	-	-	|	0.667	0.75	0.524	0.8707	0.748	0.84	|	0.128	0	|	0	0	0	0	|	0	0	IIIIIIIIIIII	Inside	|	5.02	0.06	0	1.55	-0.02	-0.08	3.45	0.23	6.27	|	#N/A	#N/A	#N/A
sp	O75815	BCAR3_HUMAN	825	pepJIP1	406-412	KPCKVPF	372	29	5	93	402-413	KPPPKPCKVPFL	|	-	-	|	0.333	0.417	0.267	0.6337	0.609	0.354	|	0.16	0	|	0	0	0	0	|	0	0	IIIIIIIIIIII	Inside	|	6.34	0.87	2.5	2.32	0.99	-2.23	3.51	-0.11	6.37	|	24	14	4.21
sp	O43432	IF4G3_HUMAN	1585	pepJIP1	338-344	KPCSVAP	327	31	62	1114	334-345	DICKKPCSVAPN	|	-	-	|	0.667	0.917	0.428	0.4929	0.732	0.452	|	0.132	0	|	0	0	0	0	|	0	0	IIIIIIIIIIII	Inside	|	6.31	0.53	2.14	2.92	0.86	-2.9	4.45	-0.09	6.37	|	59	9	4.5
sp	O43516	WIPF1_HUMAN	503	pepJIP1	179-185	KPDSIPP	35	23	4	258	175-186	DVGSKPDSIPPP	|	-	-	|	1	1	0.778	0.8479	0.989	0.982	|	0.194	0	|	0	0	0	0	|	0	0	IIIIIIIIIIII	Inside	|	6.52	0.79	1.52	1.67	0.57	-1.26	2.17	0.21	6.39	|	24	13	5.26
sp	Q6ZRS2	SRCAP_HUMAN	3230	pepJIP1	1129-1135	KPLTVPP	1123	10	27	2050	1125-1136	SSLLKPLTVPPG	|	-	-	|	1	1	0.885	0.9463	0.822	0.77	|	0.067	0	|	0	0	0	0	|	0	0	IIIIIIIIIIII	Inside	|	7.07	0.62	0.42	2.31	0.61	-1.05	3.85	0.12	6.4	|	23	15	4.95
sp	P18848	ATF4_HUMAN	351	pepJIP1	150-156	KPDQVAP	130	79	9	91	146-157	ESLTKPDQVAPF	|	-	-	|	0.417	0.5	0.459	0.8775	0.725	0.515	|	0.173	0	|	0	0	0	0	|	0	0	IIIIIIIIIIII	Inside	|	7.39	0.84	3.63	2.9	0.96	-2.87	4.29	-0.11	6.41	|	24	4	5.26
sp	Q9NQZ3	DAZ1_HUMAN	744	pepJIP1	292-298	RPLVVNP	282	117	23	373	288-299	HVQPRPLVVNPP	|	-	-	|	0.25	0.333	0.268	0.5126	0.425	0.625	|	0.113	0	|	0	0	0	0	|	0	0	IIIIIIIIIIII	Inside	|	5.05	0.3	0.23	1.39	0.01	-0.02	3.04	1.07	6.43	|	33	1	0
sp	Q86SG3	DAZ4_HUMAN	579	pepJIP1	127-133	RPLVVNP	117	117	23	373	123-134	HVQPRPLVVNPP	|	-	-	|	0.25	0.333	0.268	0.5125	0.425	0.625	|	0.113	0	|	0	0	0	0	|	0	0	IIIIIIIIIIII	Inside	|	4.95	0.23	0.24	1.42	0.01	-0.11	3.08	1.1	6.51	|	33	10	5.18
sp	Q9BSQ5	CCM2_HUMAN	444	pepJIP1	10-16	KPGIVSP	na	na	147	263	6-17	KKGKKPGIVSPF	|	-	-	|	0.417	0.5	0.359	0.8067	0.685	0.514	|	0.15	0	|	0	0	0	0	|	0	0	IIIIIIIIIIII	Inside	|	6.56	0.58	2.23	2.46	0.92	-2.66	3.65	0.78	6.54	|	32	15	5.28
sp	P46821	MAP1B_HUMAN	2468	pepJIP1	1176-1182	KPADVTP	1149	20	25	1122	1172-1183	QEYSKPADVTPL	|	-	-	|	1	1	0.762	0.9205	0.644	0.789	|	0.132	0	|	0	0	0	0	|	0	0	IIIIIIIIIIII	Inside	|	7.44	0.83	3.39	2.99	0.71	-2.87	4.42	-0.16	6.57	|	52	5	4.7
sp	O15021	MAST4_HUMAN	2626	pepJIP1	1774-1780	KPGLVAP	1749	318	1	839	1770-1781	SGTEKPGLVAPE	|	-	-	|	0	0.833	0.352	0.4585	0.565	0.6	|	0.151	0	|	4.5	0	0	0	|	0	0	IIIIIIIIIIII	Inside	|	6.95	0.9	2.55	2.77	1.26	-2.83	4	-0.06	6.63	|	25	7	4.75
sp	P55087	AQP4_HUMAN	323	pepJIP1	295-301	KPGVVHV	156	156	na	na	291-302	DLILKPGVVHVI	|	-	-	|	0	0.583	0.295	0.3942	0.389	0.477	|	0.146	0	|	31	0	0	0	|	0	6	IIIIIIIIIIII	Inside	|	5.79	0.85	1.03	1.52	0.82	-0.7	2.06	0.4	6.73	|	25	16	5.33
sp	Q8N3K9	CMYA5_HUMAN	4069	pepJIP1	372-378	KPHEVEP	276	40	3	3466	368-379	EDEAKPHEVEPP	|	-	-	|	0	0.083	0.265	0.3377	0.876	0.776	|	0.12	0	|	0	0	0	0	|	0	0	IIIIIIIIIIII	Inside	|	6.33	0.82	2.12	2.52	0.41	-2.02	3.82	0.23	6.74	|	18	7	4.41
sp	Q9Y6V0	PCLO_HUMAN	5065	pepJIP1	2801-2807	KPVTVPP	2768	9	183	2252	2797-2808	LAITKPVTVPPV	|	-	-	|	0.417	0.667	0.418	0.6383	0.393	0.539	|	0.124	0	|	0	0	0	0	|	0	0	IIIIIIIIIIII	Inside	|	6.99	0.54	2.24	2.44	0.86	-2.31	3.86	0.18	6.75	|	#N/A	#N/A	#N/A
sp	Q8NFU7	TET1_HUMAN	2136	pepJIP1	630-636	KPSVVVP	583	152	111	1484	626-637	ELKKKPSVVVPL	|	-	-	|	0.5	0.583	0.469	0.8432	0.337	0.676	|	0.127	0	|	5	0	3	0	|	0	0	IIIIIIIIIIII	Inside	|	6.86	0.87	1.01	2.2	0.69	-1.39	3.53	0.63	6.78	|	73	10	3.43
sp	Q86TB9	PATL1_HUMAN	770	pepJIP1	212-218	KPVHVRP	31	16	14	449	208-219	ILCPKPVHVRPP	|	PAT1	Family	|	0.583	0.667	0.537	0.932	0.553	0.663	|	0.116	0	|	0	0	0	0	|	0	0	IIIIIIIIIIII	Inside	|	5.27	0.24	1.82	2.4	0.79	-1.9	3.68	0.2	6.79	|	46	14	5.42
sp	Q5T5P2	SKT_HUMAN	1943	pepJIP1	1441-1447	KPVIIIF	1405	16	103	487	1437-1448	CLDKKPVIIIFD	|	-	-	|	1	1	0.956	0.9901	0.719	0.476	|	0.116	0	|	0	0	0	0	|	0	0	IIIIIIIIIIII	Inside	|	6.47	0.71	1.77	1.8	0.92	-1.74	2.31	0.77	6.81	|	28	18	4.85
sp	O14562	UBFD1_HUMAN	309	pepJIP1	198-204	KPEDVMP	31	31	na	na	194-205	LDKGKPEDVMPS	|	-	-	|	0.083	0.25	0.277	0.4001	0.691	0.49	|	0.11	0	|	0	4	0	0	|	0	0	IIIIIIIIIIII	Inside	|	6.71	0.9	2.55	2.95	0.57	-2.63	4.46	-0.12	6.84	|	27	24	5.39
sp	O75152	ZC11A_HUMAN	810	pepJIP1	654-660	KPSVVKV	544	73	2	77	650-661	KVNVKPSVVKVV	|	-	-	|	0.417	0.667	0.366	0.5068	0.534	0.505	|	0.127	0	|	0	0	0	0	|	0	0	IIIIIIIIIIII	Inside	|	6.14	0.88	2.57	1.86	0.94	-1.9	2.44	0.77	6.85	|	33	19	4.48
sp	Q5VWP3	MLIP_HUMAN	458	pepJIP1	330-336	KPGVIRP	261	10	na	na	326-337	SQLTKPGVIRPV	|	-	-	|	0.5	0.917	0.411	0.5413	0.65	0.461	|	0.126	0	|	0	0	0	0	|	0	0	IIIIIIIIIIII	Inside	|	6.7	0.74	2.07	2.01	1.05	-2.06	2.47	0.65	6.88	|	20	17	5.09
sp	Q13585	MTR1L_HUMAN	617	pepJIP1	440-446	KPASVHF	429	77	119	119	436-447	TVYPKPASVHFK	|	-	-	|	1	1	0.837	0.9546	0.852	0.624	|	0.126	0	|	32	0	0	0	|	0	7	IIIIIIIIIIII	Inside	|	6.61	0.46	1.13	2.53	0.81	-1.48	3.97	-0.22	6.88	|	11	10	5.23
sp	Q9NQZ3	DAZ1_HUMAN	744	pepJIP1	127-133	RPLVVNP	117	117	23	538	123-134	HVQPRPLVVNPP	|	-	-	|	0.25	0.333	0.268	0.5125	0.425	0.625	|	0.113	0	|	0	0	0	0	|	0	0	IIIIIIIIIIII	Inside	|	5.54	0.54	0.41	1.59	0.02	-0.21	3.32	0.8	6.9	|	33	10	5.18
sp	P19419	ELK1_HUMAN	428	pepJIP1	176-182	RPAVVLP	41	41	17	239	172-183	PPHPRPAVVLPS	|	-	-	|	0.583	0.667	0.547	0.9108	0.641	0.84	|	0.296	0	|	0	0	0	0	|	0	0	IIIIIIIIIIII	Inside	|	5.66	0.22	0.24	1.69	-0.01	-0.3	3.57	0.82	6.99	|	28	12	4.42
sp	Q14839	CHD4_HUMAN	1912	pepJIP1	287-293	KPKKVAP	278	8	221	1610	283-294	AKKPKPKKVAPL	|	-	-	|	0.583	0.75	0.598	0.9862	0.881	0.6	|	0.119	0	|	0	0	0	0	|	0	0	IIIIIIIIIIII	Inside	|	6.56	0.87	1.34	2.49	0.67	-1.54	3.81	-0.14	7	|	83	18	4.87
sp	O60861	GAS7_HUMAN	476	pepJIP1	62-68	KPGMVPP	na	na	19	94	58-69	QLLEKPGMVPPP	|	-	-	|	0.333	0.417	0.345	0.8331	0.428	0.63	|	0.166	0	|	0	0	0	0	|	0	0	IIIIIIIIIIII	Inside	|	6.79	0.91	0.89	2.1	0.81	-0.99	3.13	0.26	7.03	|	28	13	5.84
sp	Q99640	PMYT1_HUMAN	499	pepJIP1	4-10	RPPALAM	na	na	6	450	1-11	MLERPPALAMP	|	-	-	|	1	1	0.69	0.8169	0.699	0.761	|	0.146	0	|	0	0	0	0	|	0	0	IIIIIIIIIII	Inside	|	8.11	0.95	2.5	3.91	1.21	-3.42	6.25	-0.28	7.28	|	22	3	4.81
sp	Q15303	ERBB4_HUMAN	1308	pepJIP1	1291-1297	KPGTVLP	639	137	na	na	1287-1298	EFSLKPGTVLPP	|	-	-	|	0	0.417	0.244	0.4517	0.412	0.568	|	0.804	1	|	3	16	0	0	|	Y	1	IIIIIIIIIIII	Inside	|	6.51	0.68	0.84	2.57	0.95	-1.64	4.06	0.38	7.32	|	36	19	5.29
sp	P98182	ZN200_HUMAN	395	pepJIP1	56-62	KPSLVQP	na	na	163	163	52-63	TFLPKPSLVQPS	|	-	-	|	0.333	0.417	0.305	0.7238	0.287	0.423	|	0.147	0	|	0	0	0	0	|	0	0	IIIIIIIIIIII	Inside	|	6.74	0.9	2.55	2.63	1.03	-2.6	3.94	0.02	7.4	|	15	11	4.97
sp	O00257	CBX4_HUMAN	560	pepJIP1	77-83	KPLVVQV	39	39	98	413	73-84	GPKPKPLVVQVP	|	-	-	|	0.5	0.583	0.488	0.8024	0.572	0.604	|	0.113	0	|	0	0	0	0	|	0	0	IIIIIIIIIIII	Inside	|	6	1.46	3.18	1.72	0.82	-1.86	2.37	0.16	7.42	|	24	20	3.63
sp	Q12906	ILF3_HUMAN	894	pepJIP1	489-495	KPAVVAP	314	105	8	364	485-496	ETEAKPAVVAPA	|	-	-	|	0.667	0.75	0.569	0.8603	0.837	0.574	|	0.111	0	|	0	0	0	0	|	0	0	IIIIIIIIIIII	Inside	|	7.47	0.86	2.84	2.64	0.95	-2.64	3.94	0.71	7.62	|	29	13	4.47
sp	Q8N4P6	LRC71_HUMAN	559	pepJIP1	37-43	KPATVLP	24	24	8	357	33-44	AAKEKPATVLPP	|	-	-	|	1	1	0.552	0.6952	0.813	0.608	|	0.127	0	|	0	0	0	0	|	0	0	IIIIIIIIIIII	Inside	|	7.03	0.69	2.31	2.57	1	-1.99	4.05	0.37	7.64	|	16	9	4.63
sp	Q7Z4V0	ZN438_HUMAN	828	pepJIP1	439-445	KPIMVIP	382	164	6	252	435-446	SIMPKPIMVIPT	|	-	-	|	1	1	0.709	0.7804	0.502	0.427	|	0.112	0	|	0	0	0	0	|	0	0	IIIIIIIIIIII	Inside	|	7.76	0.85	3.26	2.73	1.04	-2.51	4.08	-0.04	7.84	|	24	17	3.53
sp	O15211	RGL2_HUMAN	777	pepJIP1	4-10	RPLRLLL	na	na	2	741	1-11	MLPRPLRLLLD	|	-	-	|	1	1	0.93	0.964	0.466	0.65	|	0.197	0	|	0	0	0	0	|	0	0	IIIIIIIIIII	Inside	|	7.51	0.43	3.1	0.94	1.34	-0.75	0.75	1.26	7.86	|	25	11	4.7
sp	Q9NZM4	GSCR1_HUMAN	1560	pepJIP1	354-360	KPAGVLP	268	3	6	1173	350-361	PIQPKPAGVLPP	|	-	-	|	0.417	0.5	0.359	0.6573	0.589	0.537	|	0.117	0	|	0	0	0	0	|	0	0	IIIIIIIIIIII	Inside	|	6.26	0.95	2.56	2.99	0.93	-3.02	4.26	0.36	8.14	|	18	11	5.16
sp	Q9HBG7	LY9_HUMAN	655	pepJIP1	631-637	KPQVVPP	437	16	10	10	627-638	CSIRKPQVVPPP	|	-	-	|	0.5	0.583	0.514	0.9812	0.625	0.791	|	0.237	0	|	32	0	0	0	|	0	1	IIIIIIIIIIII	Inside	|	7.74	0.69	2.7	2.35	0.8	-2.19	3.39	0.81	8.2	|	17	5	4.53
sp	Q9UPS6	SET1B_HUMAN	1923	pepJIP1	658-664	KPMVVTP	458	34	244	955	654-665	ADCPKPMVVTPG	|	-	-	|	1	1	0.973	0.9842	0.932	0.765	|	0.126	0	|	0	0	0	0	|	0	0	IIIIIIIIIIII	Inside	|	7.82	0.84	3.06	2.57	1	-2.63	3.82	0.66	8.68	|	#N/A	#N/A	#N/A
sp	O43566	RGS14_HUMAN	566	pepJIP1	4-10	KPKHLGV	na	na	41	532	1-11	MPGKPKHLGVP	|	-	-	|	0.818	1	0.527	0.7737	0.773	0.64	|	0.2	0	|	0	0	0	0	|	0	0	IIIIIIIIIII	Inside	|	11.45	0.82	2.41	3.58	0.72	-1.03	6.53	-0.04	12.21	|	16	13	5.56
sp	A6NH08	ZB12L_HUMAN	373	JIP1	143-149	RPVKLEF	108	3	94	94	139-150	PPLLRPVKLEFP	|	-	-	|	0.917	1	0.754	0.8845	0.833	0.542	|	0.151	0	|	0	0	0	0	|	0	0	IIIIIIIIIIII	Inside	|
[truncated: 8 more columns]

## Sheet: NFAT4-class
# 1 - Sequence type (sp/tr)
# 2 - Uniprot AC
# 3 - Uniprot ID
# 4 - Protein length
# 5 - Motif type name
# 6 - Core motif boundaries
# 7 - Matched core motif sequence
# 8 - Most distant [ST]P site before the motif
# 9 - Closest [ST]P site before the motif
# 10 - Closest [ST]P site after the motif
# 11 - Most distant [ST]P site after the motif
# 12 - Extended motif boundaries
# 13 - Matched extended motif sequence
# |
# 15 - Overlapping pfam region ID
# 16 - Overlapping pfam region type
# |
# 18 - Fraction of extended motif residues overlapping with ANCHOR 0.4 regions [0-1]
# 19 - Fraction of extended motif residues overlapping with ANCHOR 0.3 regions [0-1]
# 20 - Average ANCHOR score on extended motif region [0-1]
# 21 - Maximal ANCHOR score on extended motif region [0-1]
# 22 - Average IUPred score on pre flanking region [0-1]
# 23 - Avergae IUPred score on post flanking region [0-1]
# |
# 25 - Signalp value
# 26 - Binary Signalp prediction @ 0.5 cutoff value
# |
# 28 - Wolfpsort prediction value for plas
# 29 - Wolfpsort prediction value for extr
# 30 - Wolfpsort prediction value for ER
# 31 - Wolfpsort prediction value for golg
# |
# 33 - Phobius signal peptide prediction [Y/0]
# 34 - Number of TM helices predicted by Phobius
# 35 - Phobius topology prediction for the extended motif region (S - signal peptide, H - TM helix, O - outside, I - inside)
# 36 - Condensed Phobius topology prediction
# |
#38 - Interaction energy (FoldX score of the complex)
#39 - Backbone Hbond
#40 - Sidechain Hbond
#41 - Van der Waals
#42 - Electrostatics
#43 - Solvation polar
#44 - Solvation hydrophobic
#45 - Van der Waals claches
#46 - FoldX score of the complex plus peptide stability
# |
#48 - Sequences in veNOG
#49 - Motifs present
#50 - Motif conservation score (CS) per position
#51 - CS per position relative to flanks per position
#52 - Weighted motif conservation score per position
#53 - Weighted CS per position relative to flanks per position
#54 - Weighted CS core positions relative to flanks
#55 - Weighted CS core positions relative to truncated flanks
#56 - Evolutionary distance to the most distant motif
#57 - Normalized depth in veNOG
# |
Initial motif definition: [RK].[^P][LIVM].[LIV].[LIVMPF]
Color codes: GREEN=Known or inferred positive, YELLOW=selected for testing
sp	Q9H611	PIF1_HUMAN	641	pepNFAT4	50-57	RRELMLRL	21	21	37	566	47-58	RNERRELMLRLQ	|	-	-	|	0	0.5	0.283	0.4261	0.576	0.393	|	0.116	0	|	0	0	0	0	|	0	0	IIIIIIIIIIII	Inside	|	-2.64	0	0	-0.02	-0.34	0.78	0.17	0	-2.08	|	17	12	4.53
sp	Q6PJW8	CNST_HUMAN	725	pepNFAT4	457-464	RKELRLPL	449	19	31	229	454-465	QAQRKELRLPLR	|	-	-	|	1	1	0.567	0.7413	0.564	0.801	|	0.112	0	|	6.5	0	0	0	|	0	1	OOOOOOOOOOOO	Outside	|	-1.38	0.04	0	-0.09	-0.28	0.32	-0.02	0.01	-1.31	|	25	13	3.45
sp	Q8IZQ8	MYCD_HUMAN	938	pepNFAT4	17-24	RSVLQLRL	na	na	138	886	14-25	SKFRSVLQLRLQ	|	-	-	|	0.833	0.917	0.654	0.866	0.273	0.543	|	0.173	0	|	0	0	0	0	|	0	0	IIIIIIIIIIII	Inside	|	-2.02	0.18	0	0.34	-0.18	0.23	0.55	0.03	-1.18	|	25	15	4.16
sp	Q9H3R5	CENPH_HUMAN	247	pepNFAT4	39-46	RMTLLLRL	na	na	21	21	36-47	SEDRMTLLLRLR	|	-	-	|	1	1	0.915	0.9625	0.707	0.481	|	0.121	0	|	0	0	0	0	|	0	0	IIIIIIIIIIII	Inside	|	-0.47	0.02	0	0.08	-0.08	0.49	0.25	0	-1.06	|	20	9	3.9
sp	Q8IYW2	TTC40_HUMAN	2715	pepNFAT4	2333-2340	RHLLELPL	2286	39	91	299	2330-2341	VADRHLLELPLE	|	-	-	|	1	1	0.677	0.8295	0.497	0.297	|	0.113	0	|	0	0	0	0	|	0	0	IIIIIIIIIIII	Inside	|	0.22	0.17	0	0.19	0.1	-0.25	0.12	0	-0.85	|	13	2	4.12
sp	Q9BVQ7	SPA5L_HUMAN	753	pepNFAT4	213-220	RELLRLPL	131	32	147	336	210-221	DSLRELLRLPLR	|	-	-	|	1	1	0.642	0.7278	0.617	0.28	|	0.087	0	|	0	0	0	0	|	0	0	IIIIIIIIIIII	Inside	|	-0.26	0.2	0	0.03	-0.22	0.18	0.08	0.05	-0.76	|	23	17	3.71
sp	Q86VD1	MORC1_HUMAN	984	pepNFAT4	921-928	RIKLALLL	846	107	na	na	918-929	KNLRIKLALLLQ	|	-	-	|	0.75	0.833	0.581	0.8098	0.331	0.353	|	0.162	0	|	2	2	0	0	|	0	0	IIIIIIIIIIII	Inside	|	-1.21	0.18	0	0.39	-0.07	0.33	0.63	0.01	-0.5	|	16	10	3.56
sp	Q2NKX9	CB068_HUMAN	166	pepNFAT4	148-155	REALKLRI	90	5	na	na	145-156	PPMREALKLRIQ	|	-	-	|	1	1	0.713	0.8592	0.754	0.683	|	0.148	0	|	0	3	0	0	|	0	0	IIIIIIIIIIII	Inside	|	-1.57	0.11	0	0.29	-0.09	0.44	0.61	-0.01	-0.48	|	24	14	4.27
sp	Q12968	NFAC3_HUMAN	1075	pepNFAT4	146-153	RDHLYLPL	86	27	9	909	143-154	RPSRDHLYLPLE	|	-	-	|	0.667	0.833	0.518	0.7291	0.694	0.523	|	0.12	0	|	0	0	0	0	|	0	0	IIIIIIIIIIII	Inside	|	-0.08	0	0	-0.05	0.04	0.11	-0.04	0	-0.47	|	28	28	5.15
sp	Q8WY54	PPM1E_HUMAN	764	pepNFAT4	12-19	RRFLELFL	na	na	116	648	9-20	KTYRRFLELFLG	|	-	-	|	1	1	0.981	1	0.587	0.927	|	0.152	0	|	0	0	0	0	|	0	0	IIIIIIIIIIII	Inside	|	-0.48	0.11	0	0.24	-0.21	-0.09	0.45	0.03	-0.44	|	26	6	4.81
sp	Q5SNV9	CA167_HUMAN	1468	pepNFAT4	85-92	RMSLILHV	21	21	61	1338	82-93	MAKRMSLILHVQ	|	-	-	|	1	1	0.877	0.9565	0.643	0.453	|	0.153	0	|	0	0	0	0	|	0	0	IIIIIIIIIIII	Inside	|	-1.1	0.15	0	0.54	-0.11	0.43	1.16	0.06	-0.44	|	11	1	0
sp	Q96CC6	RHDF1_HUMAN	855	pepNFAT4	313-320	RSHLMLPL	250	28	155	155	310-321	ELERSHLMLPLE	|	-	-	|	0.5	0.75	0.426	0.6134	0.524	0.516	|	0.133	0	|	31	0	0	0	|	0	7	IIIIIIIIIIII	Inside	|	-0.21	0.01	0	-0.02	0.04	0.09	0	0	-0.41	|	25	21	5.02
sp	P0C025	NUD17_HUMAN	328	pepNFAT4	283-290	KFALKLWL	163	50	5	5	280-291	TGTKFALKLWLQ	|	-	-	|	0.917	1	0.816	0.9749	0.421	0.552	|	0.151	0	|	0	17	0	0	|	0	0	IIIIIIIIIIII	Inside	|	-1.15	0.6	1.83	0.73	0.76	-1.45	0.31	0	-0.41	|	20	17	4.73
sp	Q9NVR5	KTU_HUMAN	837	pepNFAT4	531-538	KETLTLLI	334	62	62	164	528-539	NQDKETLTLLIQ	|	-	-	|	0.833	1	0.5	0.6484	0.562	0.344	|	0.113	0	|	0	0	0	0	|	0	0	IIIIIIIIIIII	Inside	|	-0.36	0.64	1.83	1.08	1.14	-1.77	0.81	0.01	-0.35	|	20	3	4.17
sp	P0DJD0	RGPD1_HUMAN	1748	pepNFAT4	1153-1160	RLLLDIPL	1032	14	1	564	1150-1161	ECQRLLLDIPLQ	|	-	-	|	0.917	1	0.578	0.7624	0.352	0.467	|	0.139	0	|	0	0	0	0	|	0	0	IIIIIIIIIIII	Inside	|	-0.07	0.21	0	0.41	0.05	0.32	0.84	0.59	-0.3	|	Err:520	Err:520	Err:520
sp	Q8N2C7	UNC80_HUMAN	3258	pepNFAT4	1076-1083	RKKLKLPI	1012	63	79	2158	1073-1084	ISLRKKLKLPIG	|	-	-	|	1	1	0.679	0.7666	0.693	0.378	|	0.129	0	|	32	0	0	0	|	0	0	IIIIIIIIIIII	Inside	|	-0.51	1.34	1.26	1.04	-0.14	-1.8	1.21	-0.01	-0.28	|	31	13	4.82
sp	P55199	ELL_HUMAN	621	pepNFAT4	222-229	KAELLLRL	40	40	79	276	219-230	PYRKAELLLRLQ	|	ELL	Family	|	0.833	1	0.523	0.6273	0.321	0.47	|	0.113	0	|	0	0	0	0	|	0	0	IIIIIIIIIIII	Inside	|	-1.23	0.56	1.83	0.83	0.75	-1.41	0.42	-0.01	-0.28	|	57	26	3.78
sp	Q9NR09	BIRC6_HUMAN	4857	pepNFAT4	3810-3817	RLFLQLML	3656	16	10	930	3807-3818	FIRRLFLQLMLE	|	-	-	|	0.583	0.75	0.453	0.6557	0.318	0.264	|	0.186	0	|	29	0	0	0	|	0	0	IIIIIIIIIIII	Inside	|	-0.03	0.12	0	0.3	-0.14	0.18	0.5	0	-0.27	|	31	24	4.62
sp	Q92558	WASF1_HUMAN	559	pepNFAT4	114-121	RKTLPIPL	na	na	16	351	111-122	LFDRKTLPIPLQ	|	-	-	|	0	0.333	0.283	0.3589	0.414	0.525	|	0.142	0	|	0	0	0	0	|	0	0	IIIIIIIIIIII	Inside	|	-0.18	0.12	0	0.31	0.08	-0.02	0.51	0.68	-0.22	|	31	23	4.56
sp	Q9NRL2	BAZ1A_HUMAN	1556	pepNFAT4	221-228	RDKLKLFL	na	na	41	1318	218-229	LFSRDKLKLFLK	|	-	-	|	0.5	0.833	0.445	0.6369	0.366	0.311	|	0.126	0	|	0	0	0	0	|	0	0	IIIIIIIIIIII	Inside	|	-0.11	0.08	0	-0.16	-0.21	0.67	-0.08	0.02	-0.14	|	30	21	4.1
sp	P0DJD1	RGPD2_HUMAN	1756	pepNFAT4	1161-1168	RLLLDIPL	1138	14	1	564	1158-1169	ECQRLLLDIPLQ	|	-	-	|	0.917	1	0.578	0.7624	0.352	0.467	|	0.117	0	|	4	0	0	0	|	0	0	IIIIIIIIIIII	Inside	|	0.07	0.2	0	0.32	0.03	0.42	0.73	0.66	-0.02	|	50	32	4.72
sp	Q9Y2B5	CP007_HUMAN	631	pepNFAT4	178-185	KTSLTLSL	53	29	43	367	175-186	AMQKTSLTLSLQ	|	-	-	|	0.583	0.917	0.435	0.5626	0.53	0.439	|	0.123	0	|	0	0	0	0	|	0	0	IIIIIIIIIIII	Inside	|	-0.47	0.69	0.17	0.85	0.69	-0.45	0.68	0	0.01	|	22	16	4.37
sp	O95996	APC2_HUMAN	2303	pepNFAT4	1462-1469	RAGLELPL	1356	64	30	808	1459-1470	GKNRAGLELPLG	|	-	-	|	1	1	0.947	0.9888	0.892	0.927	|	0.109	0	|	0	0	0	0	|	0	0	IIIIIIIIIIII	Inside	|	0.06	0.15	0	0.25	-0.09	-0.45	0.24	0	0.07	|	21	8	3.95
sp	Q96ET8	F18B2_HUMAN	276	pepNFAT4	240-247	RLFLSLRL	15	15	8	8	237-248	APARLFLSLRLW	|	-	-	|	1	1	0.883	0.9722	0.367	0.626	|	0.124	0	|	31	0	0	0	|	0	3	IIIIIIIIIIII	Inside	|	-0.08	-1.1	-1.32	-1.29	-0.17	2.11	-1.6	0.06	0.07	|	4	1	0
sp	O14686	MLL2_HUMAN	5537	pepNFAT4	4989-4996	RLRLLLTI	4939	32	262	377	4986-4997	RWKRLRLLLTIQ	|	-	-	|	1	1	0.942	0.988	0.589	0.637	|	0.114	0	|	0	0	0	0	|	0	0	IIIIIIIIIIII	Inside	|	-1.1	0.28	0.15	0.28	-0.21	0.35	0.5	0.02	0.13	|	21	21	3.55
sp	Q8IX03	KIBRA_HUMAN	1113	pepNFAT4	1039-1046	RFRLLLRM	679	106	na	na	1036-1047	EDERFRLLLRML	|	-	-	|	0.667	0.75	0.559	0.8153	0.465	0.62	|	0.119	0	|	0	0	0	0	|	0	0	IIIIIIIIIIII	Inside	|	0.1	0.06	0	-0.07	-0.1	0.4	0.27	0.08	0.3	|	44	17	4.61
sp	Q96L91	EP400_HUMAN	3159	pepNFAT4	2381-2388	KQLLELPL	2342	57	5	763	2378-2389	QAVKQLLELPLN	|	-	-	|	1	1	0.525	0.6121	0.343	0.35	|	0.116	0	|	6	0	3	0	|	0	0	IIIIIIIIIIII	Inside	|	1.02	0.66	1.86	0.81	0.88	-2.11	0.21	0	0.4	|	36	21	4.69
sp	O95425	SVIL_HUMAN	2214	pepNFAT4	512-519	RSEMVLYI	471	43	124	956	509-520	RTGRSEMVLYIQ	|	-	-	|	0.833	0.917	0.809	0.9971	0.896	0.81	|	0.129	0	|	0	0	0	0	|	0	0	IIIIIIIIIIII	Inside	|	-0.94	0.17	-0.01	-0.02	0	0.38	0.46	0.96	0.4	|	37	14	3.57
sp	P43146	DCC_HUMAN	1447	pepNFAT4	1231-1238	RAKLMIPM	1048	42	28	153	1228-1239	RAPRAKLMIPMD	|	Neogenin_C	Family	|	1	1	0.887	0.9421	0.795	0.669	|	0.35	0	|	27	2	0	0	|	Y	1	IIIIIIIIIIII	Inside	|	0.36	0.05	0	0.15	-0.21	-0.22	0.69	0.01	0.48	|	23	18	4.56
sp	Q92618	ZN516_HUMAN	1163	pepNFAT4	668-675	RFSMDLKM	650	86	176	256	665-676	EQHRFSMDLKMP	|	-	-	|	1	1	0.876	0.9907	0.799	0.792	|	0.128	0	|	0	0	0	0	|	0	0	IIIIIIIIIIII	Inside	|	-0.43	0.64	0.48	-0.53	-0.34	0.44	-0.14	0.53	0.5	|	23	9	4.3
sp	O75899	GABR2_HUMAN	941	pepNFAT4	891-898	RLSLQLPI	886	5	17	25	888-899	IQRRLSLQLPIL	|	-	-	|	0.667	0.833	0.584	0.8541	0.606	0.326	|	0.729	1	|	28	0	0	3	|	Y	7	IIIIIIIIIIII	Inside	|	0.91	-0.95	-1.1	-0.06	-0.2	0.56	0.13	0.01	0.51	|	22	22	4.62
sp	P78312	F193A_HUMAN	1265	pepNFAT4	815-822	REKLRLRL	558	104	162	321	812-823	AEMREKLRLRLT	|	-	-	|	0.917	1	0.579	0.7726	0.523	0.721	|	0.183	0	|	0	0	0	0	|	0	0	IIIIIIIIIIII	Inside	|	0.17	0.18	0	0.29	-0.27	0.27	0.56	0.02	0.52	|	24	23	4.62
sp	Q8TE77	SSH3_HUMAN	659	pepNFAT4	95-102	RQHLHLMV	84	6	53	535	92-103	EEQRQHLHLMVQ	|	-	-	|	0.667	0.75	0.633	0.965	0.857	0.435	|	0.15	0	|	0	0	0	0	|	0	0	IIIIIIIIIIII	Inside	|	-1.18	-0.15	-0.06	0.8	0	0.22	1.64	0	0.53	|	17	8	4.96
sp	Q5JSJ4	DX26B_HUMAN	861	pepNFAT4	624-631	RRSMSLLL	472	5	4	138	621-632	SKRRRSMSLLLR	|	-	-	|	0.917	1	0.829	0.9799	0.851	0.751	|	0.287	0	|	0	0	0	0	|	0	0	IIIIIIIIIIII	Inside	|	0.2	0.18	-0.03	-0.06	-0.56	0.08	0.36	0.65	0.6	|	57	11	4.36
sp	Q9HAW4	CLSPN_HUMAN	1339	pepNFAT4	129-136	KPCLELSL	101	52	88	1179	126-137	AQVKPCLELSLQ	|	-	-	|	1	1	0.887	0.9644	0.538	0.675	|	0.112	0	|	0	0	0	0	|	0	0	IIIIIIIIIIII	Inside	|	-0.44	0.69	1.68	1	0.92	-1.72	0.61	0.16	0.61	|	24	4	5.08
sp	Q13023	AKAP6_HUMAN	2319	pepNFAT4	434-441	RSKLCLVL	423	7	6	1854	431-442	PPDRSKLCLVLQ	|	-	-	|	0.833	0.917	0.749	0.9834	0.758	0.516	|	0.173	0	|	0	0	0	0	|	0	0	IIIIIIIIIIII	Inside	|	-0.69	0.18	0	0.3	0.08	0.42	0.61	0	0.63	|	27	19	4.48
sp	Q6STE5	SMRD3_HUMAN	483	pepNFAT4	154-161	KRKLRLYI	104	99	67	67	151-162	MKQKRKLRLYIS	|	-	-	|	0.583	0.75	0.47	0.7195	0.515	0.513	|	0.131	0	|	0	0	0	0	|	0	0	IIIIIIIIIIII	Inside	|	0.17	1.88	1.46	1.8	0.38	-2.76	1.58	-0.02	0.66	|	24	23	4.75
sp	Q96FS4	SIPA1_HUMAN	1042	pepNFAT4	805-812	KQLLHLCL	793	139	4	223	802-813	PTTKQLLHLCLQ	|	-	-	|	1	1	0.974	0.9947	0.699	0.792	|	0.167	0	|	5	0	0	0	|	0	0	IIIIIIIIIIII	Inside	|	-0.48	0.63	1.85	0.72	0.91	-1.2	0.41	0	0.66	|	Err:520	Err:520	Err:520
sp	Q96EP0	RNF31_HUMAN	1072	pepNFAT4	157-164	RTELSLLL	67	67	41	825	154-165	LLLRTELSLLLQ	|	-	-	|	0.917	1	0.781	0.9221	0.458	0.511	|	0.168	0	|	0	0	0	0	|	0	0	IIIIIIIIIIII	Inside	|	-1.21	0.18	0	0.42	0.02	0.27	0.7	0.01	0.68	|	29	17	3.94
sp	Q14028	CNGB1_HUMAN	1251	pepNFAT4	153-160	RPGLRLLL	136	54	51	1067	150-161	QDTRPGLRLLLW	|	-	-	|	1	1	0.864	0.9989	0.891	0.648	|	0.123	0	|	0	0	0	0	|	0	2	OOOOOOOOOOOO	Outside	|	-0.22	-1.08	-1.29	-1.55	-0.22	2.5	-1.83	0.11	0.75	|	28	3	4.54
sp	P48382	RFX5_HUMAN	616	pepNFAT4	61-68	KLYLYLQL	49	49	116	545	58-69	DNDKLYLYLQLP	|	-	-	|	1	1	0.832	0.9762	0.357	0.573	|	0.121	0	|	0	0	0	0	|	0	0	IIIIIIIIIIII	Inside	|	0.56	-0.17	1.2	-0.12	1.07	-0.47	-0.74	0.08	0.78	|	22	20	4.99
sp	Q8TD35	CT201_HUMAN	194	pepNFAT4	153-160	RLELFLPP	104	104	na	na	150-161	AAIRLELFLPPQ	|	-	-	|	0	0.583	0.339	0.4602	0.215	0.503	|	0.126	0	|	0	8	0	0	|	0	0	IIIIIIIIIIII	Inside	|	1.13	0.67	0.56	1.56	-0.04	-0.99	2.84	0.26	0.81	|	10	10	5.15
sp	Q9H4Z3	PCIF1_HUMAN	704	pepNFAT4	205-212	RSQLILKL	195	44	47	443	202-213	ELLRSQLILKLR	|	-	-	|	0.833	0.917	0.586	0.7922	0.528	0.42	|	0.129	0	|	0	0	0	0	|	0	0	IIIIIIIIIIII	Inside	|	0.01	0.11	0	-0.03	-0.17	0.54	0.01	0.07	0.87	|	23	17	4.31
sp	Q9BSQ5	CCM2_HUMAN	444	pepNFAT4	346-353	RKFLLLGL	329	64	na	na	343-354	GDSRKFLLLGLR	|	-	-	|	0.5	0.667	0.369	0.5286	0.149	0.325	|	0.15	0	|	0	0	0	0	|	0	0	IIIIIIIIIIII	Inside	|	-0.13	0.14	0	0.21	-0.13	0.32	0.35	0	0.89	|	32	30	5
sp	Q2TAM9	TUSC1_HUMAN	212	pepNFAT4	170-177	RALLQLHL	128	15	na	na	167-178	MYRRALLQLHLE	|	-	-	|	1	1	0.986	0.9994	0.606	0.907	|	0.217	0	|	0	0	0	0	|	0	0	IIIIIIIIIIII	Inside	|	0.04	0.18	0	0.34	-0.16	0.09	0.55	0	0.91	|	9	7	4.7
sp	Q92576	PHF3_HUMAN	2039	pepNFAT4	1338-1345	RPNLLLGL	1211	61	21	465	1335-1346	ELHRPNLLLGLI	|	-	-	|	0.583	0.667	0.514	0.8177	0.371	0.433	|	0.124	0	|	0	0	0	0	|	0	0	IIIIIIIIIIII	Inside	|	0.06	0.13	0	-0.16	-0.04	0.8	-0.2	0.14	0.92	|	25	19	4.92
sp	Q96JG9	ZN469_HUMAN	3925	pepNFAT4	2035-2042	RESLALAL	2007	1	12	1782	2032-2043	SPNRESLALALT	|	-	-	|	0.833	0.917	0.804	0.9984	0.896	0.876	|	0.158	0	|	0	0	0	0	|	0	0	IIIIIIIIIIII	Inside	|	1.11	0.18	0	0.46	0.01	-0.04	0.67	0	0.93	|	10	2	3.25
sp	Q2TAK8	MUM1_HUMAN	710	pepNFAT4	88-95	RRSLRVAL	na	na	33	444	85-96	LAYRRSLRVALD	|	-	-	|	0.667	0.917	0.503	0.6433	0.387	0.481	|	0.178	0	|	4	0	0	0	|	0	0	IIIIIIIIIIII	Inside	|	1.46	0.14	0	0.8	-0.27	0.05	1.58	0.29	0.98	|	36	13	4.02
sp	Q08050	FOXM1_HUMAN	763	pepNFAT4	13-20	RRRLPLPV	7	7	14	683	10-21	ILKRRRLPLPVQ	|	-	-	|	1	1	0.909	0.9866	0.695	0.925	|	0.257	0	|	0	0	0	0	|	0	0	IIIIIIIIIIII	Inside	|	-1.77	0.18	0	0.75	-0.6	-0.61	1.23	-0.02	0.99	|	27	14	4.31
sp	Q9BZA7	PC11X_HUMAN	1347	pepNFAT4	902-909	RVTLDLPI	708	23	14	429	899-910	DGNRVTLDLPID	|	Protocadherin	Family	|	0.667	0.75	0.445	0.6221	0.464	0.451	|	0.679	1	|	17	0	12	0	|	Y	1	IIIIIIIIIIII	Inside	|	0.72	0.25	0.05	0.51	-0.14	-0.35	0.72	-0.03	1	|	18	8	4.75
sp	Q8NAV2	CH058_HUMAN	365	pepNFAT4	57-64	REALFLKL	na	na	13	213	54-65	GVGREALFLKLA	|	-	-	|	0.75	0.833	0.561	0.7707	0.402	0.474	|	0.172	0	|	0	2	0	0	|	0	0	IIIIIIIIIIII	Inside	|	0.13	-0.04	0	0	-0.04	0.37	0.12	0	1.01	|	14	9	2.95
sp	Q86XP3	DDX42_HUMAN	938	pepNFAT4	626-633	KELLDLAM	528	21	117	197	623-634	HVSKELLDLAMQ	|	-	-	|	0.583	0.667	0.439	0.6272	0.415	0.367	|	0.088	0	|	0	0	0	0	|	0	0	IIIIIIIIIIII	Inside	|	0.39	0.61	1.83	0.57	0.76	-0.96	0.48	0.19	1.05	|	26	21	4.5
sp	P59089	CU086_HUMAN	165	pepNFAT4	34-41	RMFVKLLL	30	30	9	116	31-42	RRERMFVKLLLE	|	-	-	|	0.833	0.833	0.766	0.9867	0.605	0.678	|	0.186	0	|	0	4	0	0	|	0	0	IIIIIIIIIIII	Inside	|	1.24	0.02	0.04	0.34	0.02	0.71	1	0.25	1.06	|	2	2	3.62
sp	P10515	ODP2_HUMAN	647	pepNFAT4	70-77	RNRLLLQL	37	0	2	445	67-78	ATPRNRLLLQLL	|	-	-	|	0.583	0.667	0.509	0.7923	0.387	0.411	|	0.244	0	|	0	0	0	0	|	0	0	IIIIIIIIIIII	Inside	|	-0.09	0.05	0	0.06	-0.17	0.56	0.14	0	1.09	|	29	10	4.4
sp	Q8TBR5	CSAS1_HUMAN	109	pepNFAT4	100-107	RRKLRLGL	na	na	na	na	97-108	NGKRRKLRLGLP	|	-	-	|	0.667	1	0.613	0.8893	0.583	0.39	|	0.126	0	|	0	0	0	0	|	0	0	IIIIIIIIIIII	Inside	|	-0.85	0.18	0	0.08	-0.61	0.25	0.07	0	1.09	|	4	2	3.38
sp	Q13439	GOGA4_HUMAN	2230	pepNFAT4	909-916	KENMILQM	876	829	1237	1307	906-917	LVEKENMILQMR	|	-	-	|	0.667	0.833	0.448	0.628	0.522	0.429	|	0.112	0	|	0	0	0	0	|	0	0	IIIIIIIIIIII	Inside	|	1.54	0.66	0.41	0.14	1	-0.96	0.14	0.64	1.1	|	27	10	4.52
sp	P30307	MPIP3_HUMAN	473	pepNFAT4	26-33	RKMLNLLL	na	na	14	438	23-34	SNQRKMLNLLLE	|	-	-	|	0.75	0.833	0.627	0.8589	0.683	0.428	|	0.119	0	|	0	0	0	0	|	0	0	IIIIIIIIIIII	Inside	|	0.17	0.12	0	0.17	-0.19	0.44	0.47	0.02	1.12	|	17	13	3.91
sp	Q9BZ23	PANK2_HUMAN	570	pepNFAT4	117-124	RQRLLLRM	74	43	na	na	114-125	LLGRQRLLLRMG	|	-	-	|	1	1	0.966	0.9844	0.588	0.733	|	0.281	0	|	0	0	0	0	|	0	2	IIIIIIIIIIII	Inside	|	0.26	-0.03	0	-0.14	-0.22	0.4	0.11	0.26	1.14	|	69	1	0
sp	Q15291	RBBP5_HUMAN	538	pepNFAT4	397-404	KALLYLPI	287	143	92	92	394-405	EDSKALLYLPIA	|	-	-	|	1	1	0.987	0.9998	0.516	0.871	|	0.132	0	|	0	0	0	0	|	0	0	IIIIIIIIIIII	Inside	|	0.89	0.54	-0.05	0.67	0.72	-1.19	0.35	0.03	1.16	|	26	25	4.79
sp	O95294	RASL1_HUMAN	804	pepNFAT4	737-744	RDQLRLKL	541	130	na	na	734-745	LLGRDQLRLKLL	|	-	-	|	0.667	1	0.44	0.6195	0.4	0.482	|	0.127	0	|	0	0	0	0	|	0	0	IIIIIIIIIIII	Inside	|	0.5	0.17	0	0.29	-0.06	0.24	0.42	0	1.16	|	51	6	2.86
sp	Q9P2P5	HECW2_HUMAN	1572	pepNFAT4	910-917	RSRITLLL	884	156	1	376	907-918	STSRSRITLLLQ	|	-	-	|	0.5	0.667	0.394	0.576	0.499	0.253	|	0.132	0	|	0	0	0	0	|	0	0	IIIIIIIIIIII	Inside	|	-0.33	0.11	0.01	0.17	-0.2	0.74	0.44	1.59	1.21	|	32	27	4.08
sp	Q496Y0	LONF3_HUMAN	759	pepNFAT4	450-457	KPALSLPL	389	43	22	22	447-458	QGDKPALSLPLA	|	-	-	|	0.5	0.583	0.441	0.8023	0.819	0.113	|	0.128	0	|	0	0	0	0	|	0	0	IIIIIIIIIIII	Inside	|	1.54	0.7	0.12	0.87	0.92	-1.41	0.44	0.1	1.21	|	31	10	3.83
sp	Q8N143	BCL6B_HUMAN	479	pepNFAT4	452-459	KSQLRLHL	447	163	na	na	449-460	FRHKSQLRLHLR	|	-	-	|	0.75	1	0.469	0.5751	0.279	0.506	|	0.121	0	|	0	0	0	0	|	0	0	IIIIIIIIIIII	Inside	|	0.21	0.65	1.61	0.94	0.75	-1.71	0.55	-0.51	1.22	|	23	23	4.87
sp	Q99459	CDC5L_HUMAN	802	pepNFAT4	473-480	REHLRLGL	119	29	na	na	470-481	RESREHLRLGLL	|	Myb_Cef	Family	|	0.667	1	0.678	0.9766	0.695	0.553	|	0.141	0	|	0	0	0	0	|	0	0	IIIIIIIIIIII	Inside	|	0.4	0.18	0	0.25	-0.1	0.28	0.35	0	1.22	|	26	18	5.02
sp	Q9NS28	RGS18_HUMAN	235	pepNFAT4	45-52	RNRLSLLV	na	na	23	23	42-53	KEKRNRLSLLVQ	|	-	-	|	0	0.5	0.301	0.5127	0.471	0.535	|	0.161	0	|	0	4	0	0	|	0	0	IIIIIIIIIIII	Inside	|	-0.8	0.21	0	0.94	-0.23	-0.08	1.78	-0.01	1.22	|	24	18	3.88
sp	O95248	MTMR5_HUMAN	1867	pepNFAT4	1706-1713	RRSLGVYL	1587	11	105	105	1703-1714	PHHRRSLGVYLQ	|	-	-	|	1	1	0.705	0.911	0.657	0.559	|	0.226	0	|	0	5	0	0	|	0	0	IIIIIIIIIIII	Inside	|	-0.25	0.19	0	0.93	-0.28	0.09	1.7	0.27	1.22	|	18	14	4.77
sp	O15209	ZBT22_HUMAN	634	pepNFAT4	414-421	RPLLPLDM	408	9	158	194	411-422	HPPRPLLPLDMQ	|	-	-	|	1	1	0.863	0.9907	0.897	0.737	|	0.216	0	|	0	0	0	0	|	0	0	IIIIIIIIIIII	Inside	|	0.11	-0.97	-1.11	-0.7	-0.22	1.65	-0.31	0.14	1.24	|	31	19	4.32
sp	Q9ULH7	MKL2_HUMAN	1088	pepNFAT4	39-46	KEVLQLRL	na	na	19	1016	36-47	KSLKEVLQLRLQ	|	RPEL	Family	|	0.5	0.917	0.421	0.5811	0.476	0.534	|	0.127	0	|	0	0	0	0	|	0	0	IIIIIIIIIIII	Inside	|	-0.57	0.69	1.86	1.09	0.86	-1.85	0.69	0.01	1.25	|	Err:520	Err:520	Err:520
sp	Q8TC76	F110B_HUMAN	370	pepNFAT4	113-120	RENLKLEI	95	16	52	117	110-121	GVQRENLKLEIL	|	FAM110_N	Family	|	0.667	0.833	0.66	0.9758	0.584	0.695	|	0.122	0	|	0	3	0	0	|	0	0	IIIIIIIIIIII	Inside	|	-0.42	0.05	-0.32	0.03	-0.43	0.85	0.38	0.02	1.28	|	23	23	4.09
sp	Q92800	EZH1_HUMAN	747	pepNFAT4	474-481	KESLILKL	357	56	na	na	471-482	FAVKESLILKLP	|	-	-	|	0.667	0.75	0.411	0.5713	0.094	0.396	|	0.121	0	|	0	0	0	0	|	0	0	IIIIIIIIIIII	Inside	|	0.56	-0.06	1.15	-0.03	0.91	-0.66	-0.82	0.13	1.28	|	65	14	4.36
sp	P0CW27	CC166_HUMAN	439	pepNFAT4	228-235	RQELLLLL	na	na	66	199	225-236	GRLRQELLLLLR	|	-	-	|	0.583	0.667	0.485	0.7846	0.404	0.492	|	0.133	0	|	0	0	0	0	|	0	0	IIIIIIIIIIII	Inside	|	0.25	0.03	0	0.09	-0.04	0.47	0.19	0	1.28	|	8	2	3.38
sp	Q6QNY0	BL1S3_HUMAN	202	pepNFAT4	106-113	RSLLQLRL	na	na	na	na	103-114	APARSLLQLRLA	|	-	-	|	1	1	0.7	0.8501	0.722	0.456	|	0.181	0	|	0	0	0	0	|	0	0	IIIIIIIIIIII	Inside	|	0.38	0.18	0	0.42	-0.18	-0.08	0.58	0	1.29	|	18	10	4.35
sp	Q96NU1	SAM11_HUMAN	681	pepNFAT4	133-140	RGSLEIGL	109	83	13	518	130-141	EFQRGSLEIGLR	|	-	-	|	0.833	1	0.456	0.5148	0.548	0.506	|	0.129	0	|	0	0	0	0	|	0	0	IIIIIIIIIIII	Inside	|	1.33	0.14	0	0.38	-0.1	0.59	0.85	0.68	1.3	|	21	12	3.69
sp	Q5T7N8	F27D1_HUMAN	215	pepNFAT4	8-15	RMGMRLQL	na	na	168	185	5-16	RLLRMGMRLQLL	|	-	-	|	1	1	0.978	0.9843	0.542	0.866	|	0.162	0	|	0	0	0	0	|	0	0	IIIIIIIIIIII	Inside	|	0.61	0.18	0	0.13	-0.2	0.52	0.69	0.04	1.3	|	10	2	2.38
sp	Q9UKE5	TNIK_HUMAN	1360	pepNFAT4	352-359	RDFLRLQL	345	159	166	879	349-360	TLRRDFLRLQLA	|	-	-	|	1	1	0.928	0.989	0.714	0.634	|	0.121	0	|	0	2	0	0	|	0	0	IIIIIIIIIIII	Inside	|	0.4	0.21	0	0.42	-0.17	-0.07	0.63	0	1.31	|	104	24	4.81
sp	Q8IVF6	AN18A_HUMAN	992	pepNFAT4	439-446	RKDLELVL	334	268	193	193	436-447	IVERKDLELVLW	|	-	-	|	0.5	0.583	0.407	0.6006	0.348	0.514	|	0.232	0	|	0	0	0	0	|	0	0	IIIIIIIIIIII	Inside	|	0.18	-1.01	-1.22	-1.36	0.02	2.06	-1.69	0.06	1.31	|	6	5	4.52
sp	O94916	NFAT5_HUMAN	1531	pepNFAT4	1513-1520	KIDLLVSL	1494	12	na	na	1510-1521	NIEKIDLLVSLQ	|	-	-	|	1	1	0.833	0.9587	0.659	0.482	|	0.136	0	|	0	0	0	0	|	0	0	IIIIIIIIIIII	Inside	|	0.15	0.68	0.32	1.05	1.16	-0.7	1.1	0.34	1.32	|	30	20	4.3
sp	Q17RS7	GEN_HUMAN	908	pepNFAT4	898-905	RQRLKLRF	647	3	na	na	895-906	LPLRQRLKLRFQ	|	-	-	|	1	1	0.639	0.7567	0.499	0.52	|	0.154	0	|	0	0	0	0	|	0	0	IIIIIIIIIIII	Inside	|	0.74	-1.17	-1.38	0.15	-0.52	2.06	1.45	0.75	1.32	|	21	6	4.81
sp	Q8IVH8	M4K3_HUMAN	894	pepNFAT4	370-377	RSNLDLQL	194	194	89	393	367-378	YTARSNLDLQLE	|	-	-	|	1	1	0.872	0.9179	0.59	0.56	|	0.113	0	|	0	0	0	0	|	0	0	IIIIIIIIIIII	Inside	|	0.47	0.16	0	0.26	-0.27	0.57	0.57	0	1.33	|	26	19	4.6
sp	Q8NEF9	SRFB1_HUMAN	429	pepNFAT4	393-400	KQQLQLPL	188	170	na	na	390-401	ENTKQQLQLPLH	|	BUD22	Family	|	0.75	1	0.522	0.6558	0.668	0.644	|	0.114	0	|	0	0	0	0	|	0	0	IIIIIIIIIIII	Inside	|	0.96	0.7	1.85	0.83	0.87	-2.12	0.21	0	1.33	|	25	7	3.69
sp	O43353	RIPK2_HUMAN	540	pepNFAT4	326-333	KKKMELSL	271	185	23	195	323-334	LCDKKKMELSLN	|	-	-	|	0	1	0.388	0.4315	0.231	0.635	|	0.148	0	|	0	0	0	0	|	0	0	IIIIIIIIIIII	Inside	|	1.63	0.69	1.79	0.66	1.04	-2.06	0.43	0.39	1.34	|	24	10	3.21
sp	Q8WVM7	STAG1_HUMAN	1258	pepNFAT4	1038-1045	REDVWLPL	983	251	62	62	1035-1046	MERREDVWLPLI	|	-	-	|	0.5	0.5	0.419	0.8928	0.343	0.569	|	0.118	0	|	0	0	0	0	|	0	0	IIIIIIIIIIII	Inside	|	1.1	-0.03	0.03	0.16	-0.14	0.71	0.61	0.23	1.37	|	62	38	5.74
sp	Q15906	VPS72_HUMAN	364	pepNFAT4	115-122	KALLPLEL	10	10	124	124	112-123	REEKALLPLELQ	|	YL1	Family	|	1	1	0.862	0.9792	0.78	0.796	|	0.266	0	|	0	0	0	0	|	0	0	IIIIIIIIIIII	Inside	|	-0.49	0.69	0.19	0.89	0.77	-1.25	0.55	0	1.38	|	25	16	4.41
sp	Q5MJ70	SPDYA_HUMAN	313	pepNFAT4	235-242	RRYVRLGL	223	9	na	na	232-243	GKKRRYVRLGLS	|	-	-	|	1	1	0.683	0.7568	0.399	0.493	|	0.149	0	|	2	2	0	2	|	0	0	IIIIIIIIIIII	Inside	|	0.65	0.14	0.03	0.72	-0.69	0.17	1.43	0.35	1.39	|	34	6	3.54
sp	Q2KJY2	KI26B_HUMAN	2108	pepNFAT4	141-148	RQALRLLL	112	19	68	1830	138-149	ELKRQALRLLLP	|	-	-	|	1	1	0.818	0.8796	0.421	0.495	|	0.114	0	|	5	0	0	0	|	0	0	IIIIIIIIIIII	Inside	|	-0.17	-0.62	-0.79	0.03	-0.26	0.67	0.18	0.02	1.4	|	51	9	3.69
sp	Q9H3M9	ATX3L_HUMAN	355	pepNFAT4	248-255	RSTIELSM	217	58	17	17	245-256	EHLRSTIELSMQ	|	UIM	Motif	|	0.917	1	0.785	0.9425	0.72	0.759	|	0.122	0	|	0	3	0	0	|	0	0	IIIIIIIIIIII	Inside	|	0.74	0.31	0.06	0.14	-0.23	0.76	0.66	1.44	1.4	|	3	3	3.33
sp	Q9BQM9	CT144_HUMAN	153	pepNFAT4	44-51	RIVLILPL	na	na	22	75	41-52	PATRIVLILPLD	|	-	-	|	1	1	0.817	0.9505	0.393	0.562	|	0.124	0	|	0	0	0	0	|	0	0	IIIIIIIIIIII	Inside	|	-0.11	0.11	0	-0.15	-0.07	0.21	-0.33	0.06	1.42	|	12	9	3.58
sp	Q14164	IKKE_HUMAN	716	pepNFAT4	676-683	RKDLLLHM	574	1	na	na	673-684	SPTRKDLLLHMQ	|	-	-	|	0.583	0.667	0.49	0.7617	0.647	0.278	|	0.128	0	|	0	0	0	0	|	0	0	IIIIIIIIIIII	Inside	|	0.27	0.06	0	0.01	-0.08	0.23	0.41	0.08	1.43	|	44	4	3.15
sp	Q96PU5	NED4L_HUMAN	975	pepNFAT4	143-150	KGFLRLKM	na	na	146	781	140-151	SRVKGFLRLKMA	|	-	-	|	0.833	0.917	0.782	0.9642	0.371	0.768	|	0.109	0	|	0	0	0	0	|	0	0	IIIIIIIIIIII	Inside	|	0.8	1.99	3.16	1.52	0.76	-3.29	1.33	0	1.44	|	26	21	4.88
sp	Q5PRF9	SMAG2_HUMAN	694	pepNFAT4	140-147	RNALALWL	na	na	83	500	137-148	LEDRNALALWLS	|	-	-	|	0.583	0.667	0.466	0.7434	0.24	0.503	|	0.197	0	|	0	0	0	0	|	0	0	IIIIIIIIIIII	Inside	|	0.68	0.18	0	0.44	0.04	-0.06	0.71	0	1.45	|	48	19	4.81
sp	O60293	ZC3H1_HUMAN	1989	pepNFAT4	1079-1086	KPELFLGL	1071	79	61	246	1076-1087	TVEKPELFLGLK	|	-	-	|	0.5	0.583	0.385	0.6522	0.45	0.215	|	0.112	0	|	0	0	0	0	|	0	0	IIIIIIIIIIII	Inside	|	1.41	0.64	0.53	0.4	1.21	-0.63	-0.06	0.11	1.46	|	24	13	5.11
sp	Q6UB98	ANR12_HUMAN	2062	pepNFAT4	1113-1120	RNCLELKI	1071	54	8	939	1110-1121	LRNRNCLELKIK	|	-	-	|	1	1	0.834	0.9736	0.643	0.782	|	0.113	0	|	0	0	0	0	|	0	0	IIIIIIIIIIII	Inside	|	0.28	0.37	0.16	-0.03	-0.12	0.4	0.07	0.02	1.47	|	30	14	4.05
sp	Q96KM6	Z512B_HUMAN	892	pepNFAT4	26-33	RKEVRLPM	na	na	29	818	23-34	DGSRKEVRLPML	|	-	-	|	0.75	1	0.673	0.8806	0.778	0.641	|	0.109	0	|	0	0	0	0	|	0	0	IIIIIIIIIIII	Inside	|	0.61	1.4	1.34	1.04	-0.18	-1.21	1.75	0.22	1.47	|	49	9	4.1
sp	Q13233	M3K1_HUMAN	1512	pepNFAT4	1078-1085	KNSMTLDL	1055	10	28	392	1075-1086	DPSKNSMTLDLN	|	-	-	|	0.583	0.75	0.507	0.7713	0.928	0.47	|	0.142	0	|	0	0	0	0	|	0	0	IIIIIIIIIIII	Inside	|	1.92	0.69	0.77	0.47	0.87	-1.09	0.37	0.54	1.49	|	22	22	4.05
sp	A1A4T8	CN182_HUMAN	154	pepNFAT4	51-58	RHFVFLPL	na	na	39	39	48-59	LRHRHFVFLPLS	|	-	-	|	1	1	0.902	0.9812	0.608	0.589	|	0.12	0	|	0	0	0	0	|	0	0	IIIIIIIIIIII	Inside	|	0.72	-0.03	0.03	0.51	-0.07	-0.15	1.05	0.26	1.49	|	6	4	4.52
sp	Q08379	GOGA2_HUMAN	1002	pepNFAT4	293-300	RDALRLEL	254	199	652	652	290-301	TKERDALRLELY	|	-	-	|	0.583	0.667	0.471	0.6858	0.539	0.557	|	0.171	0	|	0	0	0	0	|	0	0	IIIIIIIIIIII	Inside	|	0.95	0.18	0	0.23	0.22	0.22	0.4	0	1.5	|	50	21	3.99
sp	Q68DA7	FMN1_HUMAN	1419	pepNFAT4	673-680	RSELYLDL	593	33	12	666	670-681	KSNRSELYLDLH	|	-	-	|	0.667	0.75	0.569	0.8651	0.439	0.748	|	0.147	0	|	0	0	0	0	|	0	0	IIIIIIIIIIII	Inside	|	0.36	0	0	0.05	0.1	0.45	0.29	0	1.52	|	16	12	4.6
sp	O14777	NDC80_HUMAN	642	pepNFAT4	454-461	RAQVYVPL	421	250	na	na	451-462	VKYRAQVYVPLK	|	-	-	|	0.917	1	0.601	0.7465	0.316	0.457	|	0.142	0	|	0	0	0	0	|	0	0	IIIIIIIIIIII	Inside	|	1.42	-0.04	0.03	0.83	-0.06	0.24	1.96	0.58	1.53	|	24	13	4.38
sp	Q5T089	MORN1_HUMAN	497	pepNFAT4	324-331	RGDLELHL	314	21	8	158	321-332	PLPRGDLELHLG	|	-	-	|	0.667	0.917	0.548	0.76	0.655	0.629	|	0.132	0	|	0	2	0	0	|	0	0	IIIIIIIIIIII	Inside	|	0.66	0.15	0	0.44	0.09	-0.22	0.64	0	1.54	|	15	4	4.02
sp	Q86YR6	POTED_HUMAN	584	pepNFAT4	154-161	RKDLIVML	na	na	112	112	151-162	KVPRKDLIVMLR	|	-	-	|	0	0.5	0.292	0.3913	0.255	0.464	|	0.114	0	|	2.5	0	0	0	|	0	0	IIIIIIIIIIII	Inside	|	1.09	0.12	0	0.72	-0.06	0.22	1.45	0.26	1.55	|	7	7	4.58
sp	Q96SE7	ZN347_HUMAN	839	pepNFAT4	181-188	KNQLGLSL	na	na	32	70	178-189	KLIKNQLGLSLQ	|	-	-	|	0.917	1	0.495	0.594	0.622	0.256	|	0.121	0	|	0	0	0	0	|	0	0	IIIIIIIIIIII	Inside	|	-0.03	0.7	1.85	1.1	0.99	-2.08	0.61	0.03	1.55	|	4	4	4.58
sp	Q8TCU4	ALMS1_HUMAN	4167	pepNFAT4	3452-3459	KESLQINI	3358	163	126	450	3449-3460	PNNKESLQINIE	|	-	-	|	0.583	0.75	0.435	0.5807	0.708	0.475	|	0.122	0	|	0	0	0	0	|	0	0	IIIIIIIIIIII	Inside	|	2.47	0.69	1.86	1.67	1.05	-2.31	1.71	0.07	1.56	|	18	5	4.12
sp	P21359	NF1_HUMAN	2839	pepNFAT4	2519-2526	RKSMSLDM	2130	2	38	275	2516-2527	PRARKSMSLDMG	|	-	-	|	0.75	0.833	0.481	0.6467	0.598	0.564	|	0.17	0	|	0	0	0	0	|	0	0	IIIIIIIIIIII	Inside	|	1.34	0.12	-0.04	-0.25	-0.28	0.1	0.34	0.58	1.58	|	31	23	4.71
sp	Q96SC8	DMTA2_HUMAN	542	pepNFAT4	329-336	RGVLELVL	260	12	102	127	326-337	GHRRGVLELVLQ	|	DMA	Motif	|	1	1	0.879	0.9632	0.692	0.479	|	0.181	0	|	0	6	5.5	0	|	Y	0	OOOOOOOOOOOO	Outside	|	-1.02	0.18	0	0.32	-0.18	0.45	0.59	0	1.58	|	20	18	4.08
sp	Q9BZA8	PC11Y_HUMAN	1340	pepNFAT4	934-941	RVTLDLPI	916	23	14	390	931-942	DGNRVTLDLPID	|	Protocadherin	Family	|	0.667	0.75	0.449	0.6177	0.487	0.455	|	0.443	0	|	22	3	6	0	|	Y	1	IIIIIIIIIIII	Inside	|	1.15	0.18	0	0.29	0.09	-0.11	0.42	0.05	1.58	|	24	7	4.27
sp	Q7L099	RUFY3_HUMAN	469	pepNFAT4	370-377	RQEMELAM	363	210	na	na	367-378	ISMRQEMELAMK	|	-	-	|	0.5	1	0.465	0.6803	0.487	0.411	|	0.113	0	|	0	0	0	0	|	0	0	IIIIIIIIIIII	Inside	|	1.33	0.12	0.03	-0.17	-0.09	0.71	0.52	0.21	1.59	|	25	20	4.6
sp	Q96L96	ALPK3_HUMAN	1907	pepNFAT4	1163-1170	KNYLLLLL	1119	13	29	708	1160-1171	DSLKNYLLLLLK	|	-	-	|	1	1	0.984	0.999	0.57	0.595	|	0.241	0	|	0	0	0	0	|	0	0	IIIIIIIIIIII	Inside	|	0.74	0.52	1.85	0.85	0.98	-1.86	0.34	0	1.6	|	25	16	4.74
sp	P23497	SP100_HUMAN	879	pepNFAT4	165-172	RSGLQLSL	145	145	18	466	162-173	REERSGLQLSLE	|	-	-	|	0.583	0.583	0.466	0.7874	0.615	0.712	|	0.127	0	|	0	0	0	0	|	0	0	IIIIIIIIIIII	Inside	|	0.54	0.18	0	0.37	0.11	-0.01	0.56	0	1.6	|	11	5	3.14
sp	Q5SNV9	CA167_HUMAN	1468	pepNFAT4	219-226	RRSLGIGL	155	17	20	1204	216-227	RRFRRSLGIGLS	|	-	-	|	1	1	0.904	0.9495	0.773	0.647	|	0.153	0	|	0	0	0	0	|	0	0	IIIIIIIIIIII	Inside	|	1.51	0.14	0	0.69	-0.3	-0.21	1.12	0.72	1.6	|	11	1	0
sp	Q8IUD2	RB6I2_HUMAN	1116	pepNFAT4	1020-1027	RSKLKLYI	1001	13	18	18	1017-1028	DQNRSKLKLYIG	|	-	-	|	1	1	0.747	0.9679	0.608	0.401	|	0.113	0	|	0	0	0	0	|	0	0	IIIIIIIIIIII	Inside	|	0.7	0.22	0.06	0.77	-0.08	-0.49	1.23	-0.02	1.61	|	25	13	4.74
sp	O14879	IFIT3_HUMAN	490	pepNFAT4	210-217	KVLLGLKL	5	5	19	260	207-218	QYVKVLLGLKLQ	|	-	-	|	0.667	0.833	0.512	0.7365	0.286	0.401	|	0.116	0	|	0	0	0	0	|	0	0	IIIIIIIIIIII	Inside	|	0.13	0.69	0.64	1.02	0.81	-1.17	0.69	0.02	1.61	|	11	11	3.65
sp	Q9NWS8	RMND1_HUMAN	449	pepNFAT4	47-54	RQSLDLFL	na	na	26	317	44-55	LTIRQSLDLFLP	|	-	-	|	0.667	0.833	0.426	0.5416	0.289	0.487	|	0.15	0	|	0	0	0	0	|	0	1	OOOOOOOOOOOO	Outside	|	0.7	0.11	0	-0.01	0.12	0.64	0.12	0.02	1.61	|	25	3	4.17
sp	Q9Y6R0	NUMBL_HUMAN	609	pepNFAT4	320-327	KRQLSLRL	55	1	81	183	317-328	SPFKRQLSLRLN	|	NumbF	Family	|	1	1	0.875	0.9563	0.622	0.775	|	0.158	0	|	0	0	0	0	|	0	0	IIIIIIIIIIII	Inside	|	1.04	0.69	1.86	1.11	0.55	-1.92	0.79	0.05	1.62	|	46	44	4.21
sp	Q86TG7	PEG10_HUMAN	708	pepNFAT4	289-296	RRKLNLCL	236	35	19	275	286-297	KERRRKLNLCLY	|	-	-	|	0.667	0.75	0.657	0.9909	0.671	0.44	|	0.114	0	|	0	0	0	0	|	0	0	IIIIIIIIIIII	Inside	|	-0.37	0.17	0	0.15	-0.58	0.39	0.33	0.03	1.62	|	47	5	5.15
sp	Q711Q0	CJ071_HUMAN	1435	pepNFAT4	642-649	RKHLSLRL	584	89	53	757	639-650	HRPRKHLSLRLC	|	-	-	|	0.75	0.75	0.692	0.9585	0.716	0.818	|	0.113	0	|	0	0	0	0	|	0	0	IIIIIIIIIIII	Inside	|	0.35	0.18	0	0.49	-0.19	-0.18	0.69	0	1.62	|	16	9	3.75
sp	O15068	MCF2L_HUMAN	1137	pepNFAT4	282-289	KEDLRLAL	260	188	288	685	279-290	DKAKEDLRLALK	|	-	-	|	0.333	0.417	0.264	0.4696	0.421	0.457	|	0.137	0	|	0	0	0	0	|	0	0	IIIIIIIIIIII	Inside	|	1.38	0.69	1.89	0.96	0.86	-1.76	0.6	-0.01	1.65	|	33	25	3.51
sp	Q5T7B8	KIF24_HUMAN	1368	pepNFAT4	1346-1353	RSQLQLYL	1242	69	na	na	1343-1354	QSLRSQLQLYLT	|	-	-	|	0.5	0.667	0.395	0.5431	0.18	0.586	|	0.134	0	|	0	0	0	0	|	0	0	IIIIIIIIIIII	Inside	|	0.68	0.13	0	0.27	-0.04	0.3	0.51	0	1.66	|	26	16	4.49
sp	Q9Y2F5	K0947_HUMAN	2266	pepNFAT4	201-208	KRKVKLLL	116	116	46	2015	198-209	SIDKRKVKLLLK	|	-	-	|	0.75	1	0.667	0.9778	0.467	0.387	|	0.144	0	|	0	0	0	0	|	0	0	IIIIIIIIIIII	Inside	|	2.01	0.51	1.89	1.2	0.78	-1.65	1.24	0.26	1.66	|	23	9	4.36
sp	Q5R372	RBG1L_HUMAN	815	pepNFAT4	98-105	KPSLQLIL	na	na	8	374	95-106	QTNKPSLQLILD	|	-	-	|	0.75	1	0.629	0.8592	0.549	0.72	|	0.113	0	|	2	0	0	0	|	0	1	OOOOOOOOOOOO	Outside	|	1.91	0.7	1.85	1.11	0.95	-2.01	0.72	0.08	1.66	|	56	15	3.67
sp	Q92925	SMRD2_HUMAN	531	pepNFAT4	297-304	KCTLLLML	280	74	na	na	294-305	LNVKCTLLLMLD	|	-	-	|	0.583	0.75	0.458	0.6899	0.417	0.296	|	0.213	0	|	0	0	0	3	|	0	0	IIIIIIIIIIII	Inside	|	0.96	0.49	1.85	0.84	0.91	-1.77	0.34	0.01	1.67	|	24	20	4.97
sp	O15050	TRNK1_HUMAN	2925	pepNFAT4	812-819	KKKIILAI	558	310	44	1921	809-820	KVIKKKIILAIQ	|	-	-	|	0.5	0.75	0.4	0.5658	0.241	0.248	|	0.313	0	|	0	0	0	0	|	0	0	IIIIIIIIIIII	Inside	|	1.07	0.66	1.86	0.91	0.81	-1.63	0.47	1.4	1.67	|	17	12	4.1
sp	P19532	TFE3_HUMAN	575	pepNFAT4	75-82	RSSLPISL	na	na	2	473	72-83	LPLRSSLPISLQ	|	-	-	|	0.833	1	0.527	0.637	0.424	0.741	|	0.13	0	|	0	0	0	0	|	0	0	IIIIIIIIIIII	Inside	|	-0.28	0.22	0	0.61	-0.15	-0.22	1.04	0.71	1.68	|	57	10	4.48
sp	O43247	EAN57_HUMAN	280	pepNFAT4	254-261	KNAMNLNL	204	26	na	na	251-262	WHQKNAMNLNLQ	|	-	-	|	0.5	0.667	0.409	0.6161	0.504	0.557	|	0.111	0	|	0	7	0	0	|	0	0	IIIIIIIIIIII	Inside	|	0.38	0.95	2.09	1.07	0.59	-1.34	1.11	-0.19	1.68	|	Err:520	Err:520	Err:520
sp	Q9BW62	KATL1_HUMAN	490	pepNFAT4	221-228	REAVVLPM	na	na	211	211	218-229	KLLREAVVLPMW	|	-	-	|	0.583	0.667	0.377	0.4961	0.33	0.271	|	0.123	0	|	0	0	0	0	|	0	0	IIIIIIIIIIII	Inside	|	1.08	0.13	0.03	0.3	0.03	-0.22	0.87	0.28	1.69	|	26	26	4.75
sp	Q9ULH4	LRFN2_HUMAN	789	pepNFAT4	707-714	RSLLPLPL	476	27	28	28	704-715	ARARSLLPLPLE	|	-	-	|	1	1	0.691	0.8133	0.736	0.46	|	0.806	1	|	29.5	0	0	0	|	Y	1	IIIIIIIIIIII	Inside	|	0.14	0.18	0	0.24	-0.13	-0.65	0.12	-0.02	1.69	|	30	15	4.41
sp	P29122	PCSK6_HUMAN	969	pepNFAT4	50-57	RWLLLLAL	na	na	177	625	47-58	RPWRWLLLLALP	|	-	-	|	1	1	0.881	0.9809	0.495	0.374	|	0.326	0	|	0	0	0	0	|	0	0	IIIIIIIIIIII	Inside	|	-0.14	-0.75	-0.83	-0.66	-0.08	1.49	-0.66	0.2	1.69	|	20	4	4.27
sp	Q53GL7	PAR10_HUMAN	1025	pepNFAT4	680-687	RQALTLSL	577	47	245	334	677-688	AALRQALTLSLL	|	-	-	|	1	1	0.949	0.9845	0.643	0.828	|	0.129	0	|	0	0	0	0	|	0	0	IIIIIIIIIIII	Inside	|	0.56	0.18	0	0.29	-0.02	0.27	0.52	0	1.69	|	15	6	3.62
sp	O14733	MP2K7_HUMAN	419	pepNFAT4	40-47	RPTLQLPL	3	3	7	355	37-48	QRPRPTLQLPLA	|	-	-	|	1	1	0.758	0.9267	0.681	0.934	|	0.114	0	|	0	0	0	0	|	0	0	IIIIIIIIIIII	Inside	|	0.34	0.21	0	0.32	-0.05	-0.42	0.25	0.06	1.7	|	22	18	3.38
sp	Q2VPK5	CTU2_HUMAN	515	pepNFAT4	246-253	RTHLILHM	na	na	75	181	243-254	QTLRTHLILHMA	|	-	-	|	0.75	1	0.461	0.5863	0.229	0.266	|	0.124	0	|	0	0	0	0	|	0	0	IIIIIIIIIIII	Inside	|	-0.35	1.44	1.29	0.57	-0.04	-1.03	0.85	0.04	1.71	|	20	15	4.42
sp	P16591	FER_HUMAN	822	pepNFAT4	173-180	KATMKLHM	na	na	253	253	170-181	RYDKATMKLHML	|	-	-	|	0	0.167	0.194	0.3945	0.519	0.189	|	0.114	0	|	0	0	0	0	|	0	0	IIIIIIIIIIII	Inside	|	1.91	0.63	1.82	0.07	0.96	-1.2	-0.03	0.5	1.71	|	28	19	4.74
sp	Q9H0F6	SHRPN_HUMAN	387	pepNFAT4	202-209	RVALSVQL	69	35	102	136	199-210	AQHRVALSVQLQ	|	-	-	|	0.917	1	0.498	0.6152	0.393	0.386	|	0.387	0	|	0	16	0	0	|	0	0	IIIIIIIIIIII	Inside	|	-0.7	0.17	0	0.95	-0.04	0.07	1.83	0.24	1.71	|	20	9	3.3
sp	Q8IY92	SLX4_HUMAN	1834	pepNFAT4	1588-1595	KRQMVLKL	1417	15	80	85	1585-1596	PLPKRQMVLKLK	|	-	-	|	1	1	0.898	0.9909	0.627	0.767	|	0.23	0	|	0	0	0	0	|	0	0	IIIIIIIIIIII	Inside	|	0.91	0.65	1.83	0.67	0.79	-1.94	0.41	0.47	1.73	|	25	23	4.52
sp	Q9C0D2	K1731_HUMAN	2601	pepNFAT4	319-326	KGNLILHL	303	303	327	2146	316-327	RKVKGNLILHLE	|	-	-	|	0.833	1	0.536	0.7148	0.346	0.596	|	0.11	0	|	0	0	0	0	|	0	0	IIIIIIIIIIII	Inside	|	0.86	0.63	1.81	0.69	0.92	-1.64	0.11	0.07	1.73	|	19	7	4.47
sp	Q8TDM6	DLG5_HUMAN	1919	pepNFAT4	52-59	KAELLLKL	13	13	72	1473	49-60	GGAKAELLLKLL	|	-	-	|	0.667	0.75	0.637	0.9197	0.568	0.376	|	0.153	0	|	0	0	0	0	|	0	0	IIIIIIIIIIII	Inside	|	1.18	0.54	1.85	0.8	0.92	-1.58	0.36	0	1.74	|	30	11	3.86
sp	Q5W0A0	F194B_HUMAN	696	pepNFAT4	390-397	RWKLVIML	376	136	37	269	387-398	SENRWKLVIMLK	|	-	-	|	0.5	0.583	0.356	0.593	0.318	0.249	|	0.113	0	|	0	0	0	0	|	0	0	IIIIIIIIIIII	Inside	|	0.89	0	0	0.23	-0.14	0.63	0.65	0.73	1.74	|	9	5	3.29
sp	Q8WTV1	THAP3_HUMAN	239	pepNFAT4	189-196	KKKLFLTL	65	17	na	na	186-197	DSLKKKLFLTLK	|	-	-	|	1	1	0.974	0.994	0.7	0.582	|	0.13	0	|	0	0	0	0	|	0	0	IIIIIIIIIIII	Inside	|	0.78	0.51	1.85	0.68	0.81	-1.58	0.24	0	1.75	|	20	19	4.34
sp	Q6ZN01	MASTR_HUMAN	415	pepNFAT4	18-25	RSVLQLRI	na	na	35	339	15-26	SKFRSVLQLRIH	|	-	-	|	0.917	1	0.644	0.7845	0.448	0.703	|	0.174	0	|	0	0	0	0	|	0	0	IIIIIIIIIIII	Inside	|	0.31	0.13	0	0.26	-0.12	0.5	0.62	0.04	1.76	|	14	9	4.35
sp	Q8N4C6	NIN_HUMAN	2090	pepNFAT4	470-477	RDRLALSL	291	209	97	1595	467-478	NYIRDRLALSLK	|	-	-	|	0	0.75	0.37	0.5253	0.438	0.454	|	0.113	0	|	0	0	0	0	|	0	0	IIIIIIIIIIII	Inside	|	0.69	0.18	0	0.37	-0.04	-0.09	0.49	0	1.76	|	Err:520	Err:520	Err:520
sp	Q8N5A5	ZGPAT_HUMAN	531	pepNFAT4	452-459	KRALSLRL	na	na	na	na	449-460	KSAKRALSLRLF	|	-	-	|	1	1	0.894	0.9452	0.694	0.578	|	0.114	0	|	0	0	0	0	|	0	0	IIIIIIIIIIII	Inside	|	0.64	0.69	1.86	0.53	0.77	-1.63	-0.13	0	1.77	|	24	23	3.28
sp	Q9H2D6	TARA_HUMAN	2365	pepNFAT4	2343-2350	KEHLRLAM	2299	344	na	na	2340-2351	EQLKEHLRLAMA	|	-	-	|	0.5	0.583	0.377	0.6353	0.393	0.506	|	0.113	0	|	0	0	0	0	|	0	0	IIIIIIIIIIII	Inside	|	1.29	2.04	3.17	1.53	0.91	-3.34	1.38	-0.02	1.78	|	26	20	4.78
sp	Q14004	CDK13_HUMAN	1512	pepNFAT4	1044-1051	RKDLSLGL	1009	110	6	431	1041-1052	KAPRKDLSLGLD	|	-	-	|	1	1	0.577	0.695	0.563	0.696	|	0.126	0	|	0	0	0	0	|	0	0	IIIIIIIIIIII	Inside	|	0.74	0.18	0	0.5	0	-0.1	0.76	0	1.79	|	50	16	4.71
sp	Q9Y2I6	NINL_HUMAN	1382	pepNFAT4	754-761	RRDLTLEL	601	163	128	128	751-762	LPARRDLTLELE	|	-	-	|	0.75	0.917	0.559	0.7661	0.531	0.758	|	0.11	0	|	0	0	0	0	|	0	0	IIIIIIIIIIII	Inside	|	0.62	0.17	0	0.26	-0.24	0.27	0.48	0	1.79	|	27	6	4.68
sp	O60673	DPOLZ_HUMAN	3130	pepNFAT4	2003-2010	RQLVQVWL	1986	18	45	946	2000-2011	APSRQLVQVWLQ	|	-	-	|	1	1	0.809	0.8765	0.388	0.578	|	0.17	0	|	0	0	0	0	|	0	0	IIIIIIIIIIII	Inside	|	0.72	0.13	0.02	1.04	-0.13	0.8	2.43	0.48	1.8	|	30	6	4.01
sp	P53814	SMTN_HUMAN	917	pepNFAT4	485-492	RAELTLGL	309	110	21	359	482-493	GNQRAELTLGLR	|	-	-	|	1	1	0.792	0.9184	0.696	0.706	|	0.122	0	|	0	0	0	0	|	0	0	IIIIIIIIIIII	Inside	|	0.6	0.18	0	0.36	-0.07	0.21	0.65	0	1.81	|	26	17	4.53
sp	O43379	WDR62_HUMAN	1518	pepNFAT4	1289-1296	RANLRLTL	1254	19	28	196	1286-1297	HEARANLRLTLS	|	-	-	|	1	1	0.754	0.9673	0.747	0.616	|	0.117	0	|	0	0	0	0	|	0	0	IIIIIIIIIIII	Inside	|	0.77	0.18	0	0.43	-0.15	-0.05	0.66	0	1.81	|	19	19	3.76
sp	P41162	ETV3_HUMAN	512	pepNFAT4	226-233	KPDIMLPL	195	65	11	205	223-234	QKRKPDIMLPLF	|	-	-	|	0.75	1	0.625	0.8851	0.603	0.498	|	0.117	0	|	0	0	0	0	|	0	0	IIIIIIIIIIII	Inside	|	2.24	0.71	0.57	0.68	0.74	-1.19	0.2	1.42	1.81	|	Err:520	Err:520	Err:520
sp	Q68CP9	ARID2_HUMAN	1835	pepNFAT4	601-608	RRAIPLPI	567	445	22	1117	598-609	GVKRRAIPLPIQ	|	-	-	|	1	1	0.51	0.6107	0.512	0.427	|	0.179	0	|	0	0	0	0	|	0	0	IIIIIIIIIIII	Inside	|	-0.5	0.13	0	0.16	-0.53	-0.31	0.23	1.76	1.82	|	25	21	4.74
sp	P05412	JUN_HUMAN	331	pepNFAT4	35-42	KQSMTLNL	na	na	20	200	32-43	KILKQSMTLNLA	|	Jun	Family	|	0	0.917	0.362	0.4102	0.412	0.477	|	0.132	0	|	0	0	0	0	|	0	0	IIIIIIIIIIII	Inside	|	1.88	0.69	1.83	0.57	0.92	-1.94	0.26	0.64	1.82	|	22	21	3.84
sp	O95072	REC8_HUMAN	547	pepNFAT4	218-225	RRELDLLI	68	68	48	280	215-226	EVSRRELDLLIA	|	-	-	|	0.5	0.583	0.447	0.8272	0.478	0.479	|	0.206	0	|	0	0	2	0	|	0	1	OOOOOOOOOOOO	Outside	|	0.1	1.42	1.23	1.18	-0.2	-1.19	1.59	-0.04	1.82	|	20	13	4.06
sp	Q8TE02	DERP6_HUMAN	316	pepNFAT4	266-273	RDSLILPF	262	262	na	na	263-274	REARDSLILPFQ	|	Hap2_elong	Family	|	0.667	0.833	0.639	0.9151	0.506	0.543	|	0.294	0	|	0	21	0	0	|	0	0	IIIIIIIIIIII	Inside	|	2.34	0.11	-0.03	0.38	-0.13	0.68	1.28	0.09	1.83	|	17	16	3.92
sp	Q9P281	BAHC1_HUMAN	2608	pepNFAT4	249-256	RHKLVLPV	196	151	570	1986	246-257	GKERHKLVLPVP	|	-	-	|	0.75	0.833	0.698	0.9426	0.826	0.645	|	0.127	0	|	0	0	0	0	|	0	0	IIIIIIIIIIII	Inside	|	-0.28	0.64	0.49	0.82	0.05	-0.9	1.16	-0.02	1.83	|	19	9	3.88
sp	A8MT70	ZBBX_HUMAN	800	pepNFAT4	453-460	RDFLNLCL	122	122	na	na	450-461	KGKRDFLNLCLR	|	-	-	|	0.667	0.75	0.507	0.7598	0.392	0.462	|	0.056	0	|	0	0	0	0	|	0	0	IIIIIIIIIIII	Inside	|	0.63	0.18	0	0.22	0.01	0.51	0.49	0.01	1.83	|	17	4	4.9
sp	P46013	KI67_HUMAN	3256	pepNFAT4	2479-2486	KQRLKIPL	2242	11	41	641	2476-2487	RSSKQRLKIPLV	|	K167R	Repeat	|	0.833	1	0.708	0.96	0.698	0.64	|	0.164	0	|	0	0	0	0	|	0	0	IIIIIIIIIIII	Inside	|	1.41	0.55	1.85	0.71	0.77	-1.69	0.36	0.12	1.84	|	23	5	1.86
sp	Q8N4C6	NIN_HUMAN	2090	pepNFAT4	68-75	KEALILIL	na	na	101	1997	65-76	DQFKEALILILS	|	-	-	|	0.833	1	0.594	0.8036	0.243	0.467	|	0.113	0	|	0	0	0	0	|	0	0	IIIIIIIIIIII	Inside	|	1.4	0.63	0.32	0.66	0.87	-0.85	0.24	0.1	1.84	|	Err:520	Err:520	Err:520
sp	Q8IZQ1	WDFY3_HUMAN	3526	pepNFAT4	50-57	KLYMMLPV	31	31	144	3443	47-58	QEEKLYMMLPVF	|	-	-	|	0.667	0.75	0.553	0.848	0.489	0.368	|	0.129	0	|	4	0	0	0	|	0	1	IIIIIIIIIIII	Inside	|	2.49	0.56	0.31	0.71	1.2	-1.46	0.86	1.19	1.87	|	27	25	5.04
sp	Q8IWD4	CC117_HUMAN	279	pepNFAT4	203-210	RPSMELVL	148	148	na	na	200-211	SMSRPSMELVLW	|	-	-	|	0.667	1	0.592	0.897	0.428	0.644	|	0.211	0	|	0	0	0	0	|	0	0	IIIIIIIIIIII	Inside	|	0.96	-1.03	-1.26	-1.49	-0.06	2.09	-1.44	0.07	1.88	|	20	19	4.53
sp	O75376	NCOR1_HUMAN	2440	pepNFAT4	286-293	RKKLILFF	187	60	274	2105	283-294	QVMRKKLILFFK	|	-	-	|	1	1	0.854	0.989	0.515	0.468	|	0.11	0	|	0	0	0	0	|	0	0	IIIIIIIIIIII	Inside	|	1.89	0.16	0	0.46	-0.43	1	1.55	0.07	1.89	|	26	21	4.87
sp	Q9UBT6	POLK_HUMAN	870	pepNFAT4	12-19	KDDLLLRM	na	na	229	236	9-20	DSYKDDLLLRMG	|	-	-	|	0.917	1	0.653	0.832	0.465	0.434	|	0.149	0	|	0	0	0	0	|	0	0	IIIIIIIIIIII	Inside	|	1.43	0.58	0.81	0.46	1.02	-1.08	0.26	0	1.9	|	26	12	4.73
sp	Q6UB98	ANR12_HUMAN	2062	pepNFAT4	134-141	RKQMALLM	92	11	7	1918	131-142	LSERKQMALLMQ	|	-	-	|	1	1	0.993	0.9981	0.586	0.913	|	0.113	0	|	0	0	0	0	|	0	0	IIIIIIIIIIII	Inside	|	1.37	0.15	-0.06	-0.15	0.03	0.11	0.58	0.61	1.91	|	30	25	4.59
sp	Q9NYQ7	CELR3_HUMAN	3312	pepNFAT4	3069-3076	REQLDLLL	3051	540	98	223	3066-3077	YSSREQLDLLLR	|	-	-	|	0.833	1	0.715	0.9335	0.581	0.665	|	0.827	1	|	30	0	0	0	|	Y	7	IIIIIIIIIIII	Inside	|	1.07	0.18	0	0.29	0.06	0.29	0.49	0.01	1.91	|	25	11	4.61
sp	P51003	PAPOA_HUMAN	745	pepNFAT4	736-743	KNSIKLRL	710	74	na	na	733-744	PVIKNSIKLRLN	|	-	-	|	1	1	0.862	0.8887	0.66	0.428	|	0.117	0	|	0	0	0	0	|	0	0	IIIIIIIIIIII	Inside	|	1.82	0.63	1.86	0.72	0.66	-1.61	0.23	1.28	1.94	|	29	22	4.59
sp	Q96T92	INSM2_HUMAN	566	pepNFAT4	553-560	RQVLLLQM	498	14	na	na	550-561	SESRQVLLLQMP	|	-	-	|	0.583	0.667	0.426	0.7087	0.319	0.217	|	0.147	0	|	0	0	0	0	|	0	0	IIIIIIIIIIII	Inside	|	-0.52	-0.8	-0.79	-0.48	-0.03	0.93	-0.4	0.08	1.95	|	40	36	4.05
sp	Q7Z4L5	TT21B_HUMAN	1316	pepNFAT4	616-623	RLSIFLEL	530	149	549	549	613-624	TSHRLSIFLELI	|	-	-	|	0.583	0.667	0.435	0.6819	0.448	0.306	|	0.119	0	|	0	0	0	0	|	0	0	IIIIIIIIIIII	Inside	|	1.81	-0.03	0	-0.15	-0.04	0.97	0.09	1.26	1.95	|	45	35	3.57
sp	Q14C86	GAPD1_HUMAN	1478	pepNFAT4	1121-1128	KKKLRLAL	1053	33	260	260	1118-1129	RDAKKKLRLALC	|	-	-	|	1	1	0.659	0.849	0.564	0.426	|	0.113	0	|	25	0	0	0	|	0	0	IIIIIIIIIIII	Inside	|	1.48	0.7	1.86	1.08	0.74	-2.04	0.66	0	1.96	|	28	21	4.5
sp	P51825	AFF1_HUMAN	1210	pepNFAT4	736-743	KDRLPLPL	616	37	6	465	733-744	DSRKDRLPLPLR	|	AF-4	Family	|	1	1	0.872	0.9769	0.827	0.82	|	0.116	0	|	0	0	0	0	|	0	0	IIIIIIIIIIII	Inside	|	0.76	0.68	1.85	0.81	0.78	-2.41	0.15	-0.02	1.97	|	20	11	3.9
sp	Q9Y6Q9	NCOA3_HUMAN	1424	pepNFAT4	1188-1195	RQALELKM	1162	20	85	134	1185-1196	NQSRQALELKME	|	-	-	|	1	1	0.809	0.8678	0.652	0.773	|	0.116	0	|	0	0	0	0	|	0	0	IIIIIIIIIIII	Inside	|	1.11	0.1	0	-0.09	0.03	0.62	0.22	0.37	2	|	31	6	3.96
sp	Q92613	JADE3_HUMAN	823	pepNFAT4	538-545	RITLKLKM	520	328	3	195	535-546	PPPRITLKLKMP	|	-	-	|	1	1	0.739	0.8334	0.423	0.917	|	0.117	0	|	0	0	0	0	|	0	0	IIIIIIIIIIII	Inside	|	-0.6	0.62	0.53	-0.05	-0.07	0.01	-0.01	0.06	2.01	|	25	25	4.62
sp	Q8IYJ3	SYTL1_HUMAN	562	pepNFAT4	399-406	RGLLALSL	238	5	63	123	396-407	LPSRGLLALSLK	|	-	-	|	0.583	0.583	0.394	0.6369	0.477	0.336	|	0.236	0	|	0	0	0	0	|	0	0	IIIIIIIIIIII	Inside	|	0.65	0.18	0	0.48	-0.05	-0.07	0.71	0	2.01	|	22	20	3.13
sp	Q9HCJ5	ZSWM6_HUMAN	1215	pepNFAT4	583-590	REALRLAI	508	423	354	570	580-591	GYPREALRLAIA	|	-	-	|	0.417	0.5	0.325	0.6133	0.291	0.393	|	0.216	0	|	0	0	3	0	|	0	0	IIIIIIIIIIII	Inside	|	1.14	0.31	0.09	0.77	-0.06	-0.51	1.14	0.05	2.02	|	22	19	4.32
sp	O00110	OVOL3_HUMAN	214	pepNFAT4	45-52	RRSVTIWL	na	na	64	64	42-53	GQERRSVTIWLF	|	-	-	|	0.667	0.75	0.652	0.9814	0.596	0.509	|	0.142	0	|	0	0	0	0	|	0	0	IIIIIIIIIIII	Inside	|	2.42	-1.23	-1.29	-0.54	-0.23	2.67	0.23	0.95	2.02	|	28	5	4.3
sp	Q8IVL0	NAV3_HUMAN	2385	pepNFAT4	1879-1886	RQSLGLSL	1670	110	276	421	1876-1887	SSSRQSLGLSLN	|	-	-	|	0.583	0.75	0.5	0.7261	0.822	0.326	|	0.137	0	|	0	0	0	0	|	0	0	IIIIIIIIIIII	Inside	|	1.02	0.18	0	0.58	-0.03	-0.32	0.72	0.02	2.03	|	55	24	4.4
sp	O14686	MLL2_HUMAN	5537	pepNFAT4	2099-2106	RPALHLRI	2049	78	8	3267	2096-2107	KTDRPALHLRIP	|	-	-	|	1	1	0.702	0.7733	0.679	0.706	|	0.114	0	|	0	0	0	0	|	0	0	IIIIIIIIIIII	Inside	|	0.49	-0.61	-0.74	-0.12	0	1.03	0.19	0.11	2.03	|	21	21	4.85
sp	Q86W56	PARG_HUMAN	976	pepNFAT4	466-473	RCGIRLPL	442	8	471	471	463-474	RMPRCGIRLPLL	|	-	-	|	0.75	0.917	0.618	0.7974	0.498	0.383	|	0.136	0	|	0	0	0	0	|	0	0	IIIIIIIIIIII	Inside	|	1.63	0.08	0	-0.05	-0.24	0.37	-0.05	1.67	2.03	|	21	7	4.93
sp	Q9NZM4	GSCR1_HUMAN	1560	pepNFAT4	1305-1312	RIGLKLKI	1219	47	91	221	1302-1313	ARSRIGLKLKIK	|	-	-	|	1	1	0.986	0.9976	0.839	0.806	|	0.117	0	|	0	0	0	0	|	0	0	IIIIIIIIIIII	Inside	|	0.57	0.06	0	0.31	-0.25	0.16	0.64	0.04	2.04	|	18	16	4.62
sp	Q9ULE0	WWC3_HUMAN	1092	pepNFAT4	964-971	RTSLDLEL	517	26	na	na	961-972	LMARTSLDLELD	|	-	-	|	0.25	0.75	0.366	0.513	0.378	0.405	|	0.126	0	|	0	0	0	0	|	0	0	IIIIIIIIIIII	Inside	|	0.97	0.17	0	0.35	0.1	0.2	0.56	0.01	2.04	|	25	19	4.62
sp	P42702	LIFR_HUMAN	1097	pepNFAT4	1002-1009	KPQMHLPI	862	73	31	67	999-1010	AGYKPQMHLPIN	|	-	-	|	1	1	0.682	0.7562	0.849	0.685	|	0.414	0	|	14	3	4	0	|	Y	1	IIIIIIIIIIII	Inside	|	1.69	0.54	1.86	0.8	0.82	-1.97	0.74	0.15	2.04	|	33	18	4.75
sp	Q86YR5	GPSM1_HUMAN	675	pepNFAT4	443-450	RDSLPLPV	54	54	20	94	440-451	GPSRDSLPLPVR	|	-	-	|	0.75	1	0.59	0.7905	0.751	0.864	|	0.136	0	|	0	0	0	0	|	0	0	IIIIIIIIIIII	Inside	|	0.86	0.17	0	0.8	-0.11	-0.84	1.29	-0.02	2.06	|	47	9	4.1
sp	O94804	STK10_HUMAN	968	pepNFAT4	703-710	KEDLELAM	506	263	241	241	700-711	AKQKEDLELAMK	|	PKK	Family	|	0.75	1	0.448	0.5569	0.559	0.482	|	0.124	0	|	0	0	0	0	|	0	0	IIIIIIIIIIII	Inside	|	1.65	0.66	0.61	0.63	0.74	-1.04	0.52	0.01	2.07	|	57	18	4.08
sp	Q5VUE5	CA053_HUMAN	145	pepNFAT4	34-41	RQQLSLTL	na	na	14	14	31-42	AGFRQQLSLTLC	|	-	-	|	1	1	0.679	0.7786	0.401	0.558	|	0.299	0	|	0	9	0	0	|	0	0	IIIIIIIIIIII	Inside	|	0.98	0.18	0	0.45	-0.05	-0.12	0.71	0.03	2.07	|	13	4	4.33
sp	P19484	TFEB_HUMAN	476	pepNFAT4	430-437	KKDLDLML	378	5	17	17	427-438	SLSKKDLDLMLL	|	DUF3371	Family	|	1	1	0.917	0.9961	0.819	0.63	|	0.123	0	|	0	0	0	0	|	0	0	IIIIIIIIIIII	Inside	|	1.03	0.7	1.86	0.73	0.61	-1.39	0.23	0	2.08	|	26	17	4.2
sp	Q9BR46	CT078_HUMAN	151	pepNFAT4	66-73	KKDLSLDL	29	4	27	32	63-74	QRDKKDLSLDLL	|	-	-	|	0.583	0.583	0.484	0.8764	0.602	0.39	|	0.129	0	|	0	0	0	0	|	0	0	IIIIIIIIIIII	Inside	|	2.2	0.69	1.86	1.05	1.05	-1.96	0.64	0	2.08	|	4	4	4.15
sp	Q00537	CDK17_HUMAN	523	pepNFAT4	5-12	KRRLSLTL	na	na	109	394	2-13	KKFKRRLSLTLR	|	-	-	|	1	1	0.843	0.8877	0.4	0.646	|	0.133	0	|	0	0	0	0	|	0	0	IIIIIIIIIIII	Inside	|	1.03	0.7	1.86	1.11	0.42	-1.9	0.76	0.03	2.09	|	29	24	4.39
sp	Q9P0P0	RN181_HUMAN	153	pepNFAT4	20-27	RTNMLLEL	na	na	na	na	17-28	QETRTNMLLELA	|	-	-	|	0.417	0.417	0.286	0.5932	0.536	0.227	|	0.124	0	|	0	25	0	0	|	0	0	IIIIIIIIIIII	Inside	|	0.49	0.04	-0.04	-0.24	-0.02	0.31	0.09	0.59	2.1	|	23	12	4.44
sp	O95948	ONEC2_HUMAN	504	pepNFAT4	120-127	RPELSIPL	54	52	10	155	117-128	GDYRPELSIPLH	|	-	-	|	1	1	0.816	0.9084	0.547	0.687	|	0.113	0	|	0	0	0	0	|	0	0	IIIIIIIIIIII	Inside	|	1.41	0.21	0	0.42	-0.04	-0.18	0.81	0.79	2.11	|	48	11	5.11
sp	Q9ULJ3	ZN295_HUMAN	1066	pepNFAT4	632-639	KKALIIKL	509	25	74	372	629-640	REIKKALIIKLR	|	-	-	|	0.833	1	0.566	0.7728	0.303	0.501	|	0.182	0	|	0	0	0	0	|	0	0	IIIIIIIIIIII	Inside	|	2.14	0.66	1.86	0.82	0.77	-1.47	0.52	0.9	2.11	|	22	10	4.31
sp	Q86WZ0	HEAT4_HUMAN	1026	pepNFAT4	284-291	KPELLLPV	177	53	44	725	281-292	EKKKPELLLPVY	|	-	-	|	0.5	0.5	0.451	0.9386	0.483	0.371	|	0.163	0	|	0	0	0	0	|	0	0	IIIIIIIIIIII	Inside	|	1.61	0.66	0.62	1.07	0.92	-1.39	1.02	0.06	2.11	|	16	13	4.5
sp	Q9UHY1	NRBP_HUMAN	535	pepNFAT4	459-466	KHHLTLLL	426	24	na	na	456-467	EGVKHHLTLLLK	|	-	-	|	0.583	0.75	0.516	0.7976	0.385	0.371	|	0.113	0	|	0	0	0	0	|	0	0	IIIIIIIIIIII	Inside	|	0.89	0.65	1.85	0.8	0.91	-1.73	0.33	-0.01	2.12	|	27	26	4.91
sp	A2A2Z9	AN18B_HUMAN	1011	pepNFAT4	448-455	RKDLELVL	343	277	193	193	445-456	ILERKDLELVLW	|	-	-	|	0.583	0.917	0.459	0.6241	0.359	0.531	|	0.24	0	|	0	0	0	0	|	0	0	IIIIIIIIIIII	Inside	|	0.75	-1.14	-1.36	-1.47	0.15	2.48	-1.73	0.06	2.12	|	6	5	4.52
sp	P41182	BCL6_HUMAN	706	pepNFAT4	670-677	KSQLRLHL	665	186	na	na	667-678	FRHKSQLRLHLR	|	-	-	|	0	0.833	0.339	0.403	0.262	0.455	|	0.189	0	|	0	0	0	0	|	0	0	IIIIIIIIIIII	Inside	|	1.34	0.69	0.37	0.93	0.61	-0.83	0.73	0	2.13	|	25	24	4.87
sp	Q5TZA2	CROCC_HUMAN	2017	pepNFAT4	717-724	RVELELSM	651	203	726	1284	714-725	EAGRVELELSMT	|	-	-	|	0	0.583	0.352	0.4853	0.512	0.491	|	0.141	0	|	0	0	0	0	|	0	0	IIIIIIIIIIII	Inside	|	1.21	0.18	0	0.19	0	0.08	0.67	0.16	2.13	|	71	18	3.17
sp	Q9Y618	NCOR2_HUMAN	2525	pepNFAT4	277-284	RKKLILYF	221	60	312	2201	274-285	QAMRKKLILYFK	|	-	-	|	1	1	0.83	0.9611	0.547	0.345	|	0.121	0	|	0	0	0	0	|	0	0	IIIIIIIIIIII	Inside	|	2.18	0.15	0	0.28	-0.42	1.11	1.29	0.76	2.14	|	22	17	4.99
sp	Q9ULV5	HSF4_HUMAN	492	pepNFAT4	206-213	KRKLSLML	189	164	7	277	203-214	AGGKRKLSLMLD	|	-	-	|	0.5	0.583	0.383	0.6053	0.429	0.453	|	0.191	0	|	0	0	0	0	|	0	0	IIIIIIIIIIII	Inside	|	0.86	0.71	1.85	0.99	0.58	-2.06	0.51	-0.01	2.14	|	49	41	3.73
sp	O43143	DHX15_HUMAN	795	pepNFAT4	132-139	KKRLQLPV	6	6	184	184	129-140	DILKKRLQLPVW	|	-	-	|	0.75	1	0.522	0.647	0.471	0.233	|	0.124	0	|	0	0	0	0	|	0	0	IIIIIIIIIIII	Inside	|	1.49	-0.4	0.75	-0.4	0.78	-0.24	-1	0.06	2.15	|	28	26	5.44
sp	Q96RU3	FNBP1_HUMAN	617	pepNFAT4	388-395	KRGLSLKL	50	27	2	121	385-396	RSLKRGLSLKLG	|	-	-	|	1	1	0.97	0.993	0.517	0.748	|	0.114	0	|	0	0	0	0	|	0	0	IIIIIIIIIIII	Inside	|	1.14	0.69	1.86	1.23	0.64	-2.56	0.83	0.01	2.15	|	30	13	4.74
sp	Q96DF8	DGC14_HUMAN	476	pepNFAT4	352-359	RERLGLKM	347	11	26	90	349-360	PGRRERLGLKMA	|	Es2	Family	|	1	1	0.67	0.8148	0.669	0.72	|	0.152	0	|	0	3	0	0	|	0	0	IIIIIIIIIIII	Inside	|	0.53	1.52	1.31	0.95	-0.28	-1.67	1.23	0.03	2.15	|	25	25	4.75
sp	Q8NA47	CCD63_HUMAN	563	pepNFAT4	207-214	KKTMNLAI	191	191	na	na	204-215	LMEKKTMNLAIE	|	-	-	|	0.25	0.333	0.279	0.5835	0.21	0.459	|	0.118	0	|	0	0	0	0	|	0	0	IIIIIIIIIIII	Inside	|	2.04	0.6	0.07	0.55	0.92	-0.92	0.61	0.41	2.15	|	41	13	3.25
sp	Q9H930	LY10L_HUMAN	580	pepNFAT4	165-172	RPDIKLSL	na	na	7	278	162-173	REERPDIKLSLK	|	-	-	|	0.417	0.5	0.296	0.5965	0.504	0.733	|	0.117	0	|	0	0	0	0	|	0	0	IIIIIIIIIIII	Inside	|	1.5	0.16	0	-0.39	-0.09	1.01	-0.38	1.48	2.15	|	24	3	4.21
sp	Q9BQ67	GRWD1_HUMAN	446	pepNFAT4	138-145	KPQLELAM	na	na	77	198	135-146	EERKPQLELAMV	|	-	-	|	0.5	0.5	0.407	0.8125	0.956	0.297	|	0.114	0	|	0	0	0	0	|	0	0	IIIIIIIIIIII	Inside	|	1.72	0.7	0.44	0.85	0.69	-1.13	0.89	0.09	2.16	|	21	18	4.28
sp	Q9C086	IN80B_HUMAN	356	pepNFAT4	66-73	KPQLKLKI	1	1	23	277	63-74	SPAKPQLKLKIK	|	-	-	|	0.833	1	0.787	0.9939	0.941	0.603	|	0.134	0	|	0	0	0	0	|	0	0	IIIIIIIIIIII	Inside	|	1.56	0.7	0.29	0.94	0.6	-1.05	0.72	0.07	2.16	|	25	20	4.37
sp	P59089	CU086_HUMAN	165	pepNFAT4	32-39	RERMFVKL	28	28	11	118	29-40	RPRRERMFVKLL	|	-	-	|	0.667	0.667	0.623	0.9867	0.608	0.652	|	0.186	0	|	0	4	0	0	|	0	0	IIIIIIIIIIII	Inside	|	1.17	-0.05	-0.03	-0.04	-0.21	0.82	0.85	0.62	2.16	|	2	2	3.88
sp	Q8TAP8	PPR35_HUMAN	253	pepNFAT4	107-114	KSSLALGL	58	18	103	103	104-115	PVLKSSLALGLE	|	-	-	|	1	1	0.918	0.9655	0.744	0.474	|	0.113	0	|	0	0	0	0	|	0	0	IIIIIIIIIIII	Inside	|	1.39	0.72	1.69	1.17	0.93	-2.29	0.72	0	2.16	|	16	2	3.38
sp	Q5VUJ9	EFCB2_HUMAN	269	pepNFAT4	83-90	RPRLSLGI	32	0	na	na	80-91	GTPRPRLSLGIS	|	-	-	|	1	1	0.77	0.9482	0.917	0.586	|	0.122	0	|	0	0	0	0	|	0	0	IIIIIIIIIIII	Inside	|	0.94	0.18	-0.03	0.76	-0.11	-0.51	1.14	0.11	2.16	|	Err:520	Err:520	Err:520
sp	Q92833	JARD2_HUMAN	1246	pepNFAT4	30-37	RKVLYLSL	na	na	86	1177	27-38	RVVRKVLYLSLK	|	-	-	|	1	1	0.894	0.9934	0.528	0.602	|	0.114	0	|	0	0	0	0	|	0	0	IIIIIIIIIIII	Inside	|	-0.28	0.03	0	-0.16	-0.15	0.6	-0.08	0	2.17	|	28	16	4.57
sp	Q9NRR5	UBQL4_HUMAN	601	pepNFAT4	441-448	RLQLPVFL	420	59	49	105	438-449	EQLRLQLPVFLQ	|	-	-	|	0.583	0.75	0.407	0.55	0.46	0.446	|	0.061	0	|	0	0	0	2	|	0	0	IIIIIIIIIIII	Inside	|	-0.26	0.18	0	0.82	-0.08	-0.05	1.62	0.2	2.17	|	56	22	4.51
sp	Q86Y01	DTX1_HUMAN	620	pepNFAT4	545-552	RKVLRLLI	264	255	na	na	542-553	EKGRKVLRLLIT	|	-	-	|	0.583	0.583	0.464	0.7578	0.385	0.309	|	0.148	0	|	0	0	0	0	|	0	0	IIIIIIIIIIII	Inside	|	-0.22	1.44	1.29	1.02	-0.3	-1.14	1.35	-0.06	2.18	|	48	46	3.96
sp	Q5T1R4	ZEP3_HUMAN	2406	pepNFAT4	361-368	KQKLALRL	343	60	13	2013	358-369	HTIKQKLALRLS	|	-	-	|	1	1	0.83	0.9501	0.848	0.549	|	0.117	0	|	0	0	0	0	|	0	0	IIIIIIIIIIII	Inside	|	1.33	0.69	1.83	1.26	0.83	-2.41	0.87	0	2.18	|	25	19	4.34
sp	Q8IY92	SLX4_HUMAN	1834	pepNFAT4	669-676	RTLLSLGL	498	41	207	1004	666-677	RGGRTLLSLGLL	|	-	-	|	0.417	0.5	0.329	0.619	0.507	0.279	|	0.23	0	|	0	0	0	0	|	0	0	IIIIIIIIIIII	Inside	|	0.5	0.18	0	0.43	0.01	-0.02	0.55	0	2.2	|	25	3	3.67
sp	Q7Z591	AKNA_HUMAN	1439	pepNFAT4	1164-1171	REVLRLSL	1110	39	21	205	1161-1172	SVPREVLRLSLS	|	-	-	|	1	1	0.86	0.9586	0.815	0.684	|	0.126	0	|	0	0	0	0	|	0	0	IIIIIIIIIIII	Inside	|	0.26	0.19	0	0.13	-0.28	0.26	0.35	0.02	2.21	|	18	11	3.53
sp	P0CG20	CP011_HUMAN	571	pepNFAT4	62-69	KDSLSLLL	na	na	1	495	59-70	SLCKDSLSLLLD	|	-	-	|	1	0	0.808	0.8966	0.174	0.721	|	0.124	0	|	0	0	0	0	|	0	0	IIIIIIIIIIII	Inside	|	1.9	0.7	1.85	1.12	1.04	-2.03	0.76	0	2.22	|	23	18	3.91
sp	Q15059	BRD3_HUMAN	726	pepNFAT4	577-584	KRQLSLDI	560	312	na	na	574-585	YDEKRQLSLDIN	|	-	-	|	1	1	0.778	0.8647	0.709	0.651	|	0.132	0	|	0	0	0	0	|	0	0	IIIIIIIIIIII	Inside	|	1.6	2.03	1.76	1.92	0.51	-2.77	1.86	-0.02	2.25	|	65	52	4.58
sp	Q15398	DLGP5_HUMAN	846	pepNFAT4	677-684	KKTLFLSI	349	13	82	154	674-685	EHVKKTLFLSIP	|	-	-	|	0.917	1	0.792	0.9682	0.813	0.532	|	0.116	0	|	0	0	0	0	|	0	0	IIIIIIIIIIII	Inside	|	0.17	1.17	2.47	0.77	0.91	-2.14	0.27	0.05	2.25	|	27	4	4.27
sp	P13994	CC130_HUMAN	396	pepNFAT4	210-217	KASLTIPL	126	126	68	155	207-218	LQAKASLTIPLV	|	DUF572	Family	|	0.5	0.667	0.38	0.5617	0.546	0.42	|	0.113	0	|	0	0	0	0	|	0	0	IIIIIIIIIIII	Inside	|	2.55	0.61	1.85	1.02	0.93	-1.81	0.75	0.67	2.26	|	24	18	3.49
sp	Q96J92	WNK4_HUMAN	1243	pepNFAT4	62-69	RSSVDLGL	56	56	8	1037	59-70	LSRRSSVDLGLL	|	-	-	|	1	1	0.952	0.9999	0.872	0.909	|	0.124	0	|	4.5	0	0	0	|	0	1	OOOOOOOOOOOO	Outside	|	1.39	0.15	0.03	0.51	-0.56	0.87	1.27	0.26	2.26	|	26	13	4.61
sp	Q7Z591	AKNA_HUMAN	1439	pepNFAT4	1385-1392	RHSIQLDL	1331	6	na	na	1382-1393	RRHRHSIQLDLG	|	-	-	|	0.667	0.75	0.565	0.8584	0.815	0.574	|	0.126	0	|	0	0	0	0	|	0	0	IIIIIIIIIIII	Inside	|	2.26	0.18	0.01	0.4	-0.2	-0.07	0.68	1.31	2.27	|	18	10	3.74
sp	Q9UBG3	CRNN_HUMAN	495	pepNFAT4	448-455	RETVILRL	266	149	na	na	445-456	DHSRETVILRLD	|	-	-	|	1	1	0.876	0.9751	0.766	0.787	|	0.129	0	|	0	0	0	0	|	0	0	IIIIIIIIIIII	Inside	|	1.42	0.08	0.03	0.55	-0.09	0.5	1.15	0.36	2.27	|	14	2	3.5
sp	O95071	UBR5_HUMAN	2799	pepNFAT4	2188-2195	RWRLSLEL	2076	217	74	540	2185-2196	LLGRWRLSLELF	|	-	-	|	0.25	0	0.458	0.5184	0.256	0.322	|	0.119	0	|	0	0	0	0	|	0	0	IIIIIIIIIIII	Inside	|	0.65	0.18	0	0.34	-0.05	-0.07	0.5	0	2.28	|	26	20	5.24
sp	Q9HC10	OTOF_HUMAN	1997	pepNFAT4	1703-1710	RLELWVDM	1393	1013	9	14	1700-1711	EQGRLELWVDMF	|	-	-	|	0.667	0.75	0.514	0.7155	0.515	0.455	|	0.167	0	|	6	0	0	0	|	0	1	OOOOOOOOOOOO	Outside	|	2.14	-0.11	0.01	-0.38	0.08	1.12	0.39	1.06	2.29	|	52	40	5.23
sp	Q15149	PLEC_HUMAN	4684	pepNFAT4	2078-2085	KAELELEL	1963	641	773	2527	2075-2086	AAGKAELELELG	|	-	-	|	0.667	0.917	0.436	0.6139	0.38	0.56	|	0.151	0	|	0	0	0	0	|	0	0	IIIIIIIIIIII	Inside	|	1.28	0.69	1.85	1.15	0.86	-2.23	0.76	0	2.3	|	36	20	3.82
sp	O60673	DPOLZ_HUMAN	3130	pepNFAT4	987-994	RKNMLVKL	970	96	35	1962	984-995	FRGRKNMLVKLG	|	-	-	|	0.833	1	0.469	0.6555	0.29	0.373	|	0.17	0	|	0	0	0	0	|	0	0	IIIIIIIIIIII	Inside	|	1.8	0.06	0.03	0.67	-0.25	0.13	1.76	0.21	2.3	|	30	16	4.74
sp	Q92664	TF3A_HUMAN	365	pepNFAT4	305-312	KKKMKLKV	273	128	34	34	302-313	DPDKKKMKLKVK	|	-	-	|	0	0.5	0.272	0.4042	0.404	0.526	|	0.189	0	|	0	0	0	0	|	0	0	IIIIIIIIIIII	Inside	|	2.26	0.67	0.13	0.62	0.63	-0.88	0.87	0.54	2.3	|	33	11	4.02
sp	Q92784	DPF3_HUMAN	378	pepNFAT4	99-106	KPEVELPL	na	na	130	130	96-107	LEIKPEVELPLK	|	-	-	|	0	1	0.384	0.4592	0.491	0.521	|	0.114	0	|	0	0	0	0	|	0	0	IIIIIIIIIIII	Inside	|	2.27	0.67	1.89	1.25	0.91	-2.07	1.11	0.46	2.31	|	18	14	4.98
sp	Q6NUN7	CK063_HUMAN	778	pepNFAT4	258-265	KNKLTLGL	242	30	1	293	255-266	FVEKNKLTLGLP	|	-	-	|	1	1	0.845	0.9233	0.728	0.752	|	0.2	0	|	0	0	0	0	|	0	0	IIIIIIIIIIII	Inside	|	1.08	-0.08	0.16	0.74	1.02	-0.89	0.36	0.04	2.31	|	20	13	4.79
sp	Q63ZY3	KANK2_HUMAN	851	pepNFAT4	245-252	RSELCLDL	229	67	70	590	242-253	GRGRSELCLDLP	|	-	-	|	0.667	0.75	0.497	0.7541	0.534	0.634	|	0.124	0	|	0	0	0	0	|	0	0	IIIIIIIIIIII	Inside	|	0.72	-0.6	-0.79	0.07	-0.02	0.39	0.22	-0.03	2.32	|	22	19	3.87
sp	Q8IYE0	CC146_HUMAN	955	pepNFAT4	329-336	RGILDLNL	283	283	na	na	326-337	LTERGILDLNLR	|	-	-	|	0	0.333	0.228	0.3397	0.362	0.461	|	0.119	0	|	0	0	0	0	|	0	0	IIIIIIIIIIII	Inside	|	0.77	0.18	0	0.21	-0.22	0.69	0.51	0.04	2.32	|	24	15	4.1
sp	Q99700	ATX2_HUMAN	1313	pepNFAT4	102-109	RPFVVLLL	90	31	3	1103	99-110	GPPRPFVVLLLP	|	-	-	|	1	1	0.986	0.9998	0.744	0.848	|	0.159	0	|	0	0	0	0	|	0	0	IIIIIIIIIIII	Inside	|	0.98	-0.75	-0.79	-0.1	-0.06	1.5	0.4	0.37	2.32	|	26	8	3.69
sp	Q9BSJ5	CQ080_HUMAN	609	pepNFAT4	213-220	RQELLVKL	64	64	10	275	210-221	DPQRQELLVKLL	|	-	-	|	1	1	0.741	0.9638	0.608	0.528	|	0.147	0	|	0	0	0	0	|	0	1	OOOOOOOOOOOO	Outside	|	1.42	0.06	0	0.46	0	0.63	1.12	0.25	2.32	|	20	12	3.44
sp	Q9H7H1	RUIT1_HUMAN	129	pepNFAT4	55-62	KVSLSLSL	12	12	39	39	52-63	GEIKVSLSLSLY	|	-	-	|	0.833	0.917	0.657	0.855	0.306	0.701	|	0.152	0	|	0	0	0	0	|	0	0	IIIIIIIIIIII	Inside	|	1.24	0.7	1.85	1.12	0.93	-2.28	0.68	0	2.32	|	2	1	0
sp	Q15911	ZFHX3_HUMAN	3703	pepNFAT4	1264-1271	KIHLQLHL	1256	58	19	2405	1261-1272	LNNKIHLQLHLT	|	-	-	|	1	1	0.654	0.7402	0.447	0.374	|	0.111	0	|	0	0	0	0	|	0	0	IIIIIIIIIIII	Inside	|	1.42	0.7	0.44	0.96	0.75	-0.99	0.71	0	2.33	|	29	18	5.24
sp	A6NNM8	TTL13_HUMAN	815	pepNFAT4	85-92	RRSLAINL	29	29	180	664	82-93	RRKRRSLAINLT	|	-	-	|	0.417	0.5	0.28	0.494	0.506	0.259	|	0.111	0	|	0	0	0	0	|	0	0	IIIIIIIIIIII	Inside	|	1.75	0.14	0	0.6	-0.41	0.27	1.04	0.78	2.33	|	40	21	3.42
sp	Q8NEY1	NAV1_HUMAN	1877	pepNFAT4	1384-1391	RRSLGLAL	1230	0	13	470	1381-1392	SSPRRSLGLALT	|	-	-	|	1	1	0.679	0.8487	0.767	0.497	|	0.117	0	|	0	0	0	0	|	0	0	IIIIIIIIIIII	Inside	|	0.86	0.18	0	0.47	-0.34	-0.17	0.58	0.02	2.34	|	31	16	3.47
sp	Q9UHC1	MLH3_HUMAN	1453	pepNFAT4	1103-1110	RSDLVLPF	802	101	na	na	1100-1111	QPFRSDLVLPFL	|	-	-	|	0	0.5	0.283	0.3864	0.23	0.495	|	0.162	0	|	0	0	0	0	|	0	0	IIIIIIIIIIII	Inside	|	1.94	0.06	-0.07	0.41	-0.28	0.65	1.35	0.04	2.34	|	27	14	4.75
sp	Q9Y252	RNF6_HUMAN	685	pepNFAT4	148-155	RFSLEIHV	83	83	35	209	145-156	GEFRFSLEIHVN	|	-	-	|	1	1	0.881	0.9769	0.702	0.665	|	0.118	0	|	0	0	0	0	|	0	0	IIIIIIIIIIII	Inside	|	2.3	0.13	0	1.22	-0.01	-0.02	2.43	0.08	2.35	|	23	20	4.46
sp	Q03431	PTH1R_HUMAN	593	pepNFAT4	511-518	RVGLGLPL	82	82	0	32	508-519	VGPRVGLGLPLS	|	-	-	|	0.667	0.75	0.474	0.7129	0.372	0.655	|	0.799	1	|	31	0	0	0	|	Y	7	IIIIIIIIIIII	Inside	|	0.85	0.18	0	0.38	-0.1	-0.55	0.37	0.02	2.35	|	23	22	2.97
sp	O75420	PERQ1_HUMAN	1035	pepNFAT4	772-779	KTLLELQL	746	14	64	153	769-780	LSMKTLLELQLE	|	-	-	|	1	1	0.946	0.9862	0.686	0.882	|	0.177	0	|	0	0	0	0	|	0	0	IIIIIIIIIIII	Inside	|	1.41	0.7	0.22	0.88	0.77	-0.91	0.59	0	2.35	|	23	14	4.42
sp	Q9BSJ5	CQ080_HUMAN	609	pepNFAT4	350-357	RPHLSLFI	201	78	48	138	347-358	QGERPHLSLFIP	|	-	-	|	0.667	0.75	0.631	0.9473	0.692	0.447	|	0.147	0	|	0	0	0	0	|	0	1	OOOOOOOOOOOO	Outside	|	0.68	-0.64	-0.85	0.23	0.08	0.45	0.56	0.12	2.36	|	20	3	4.33
sp	Q2V2M9	FHOD3_HUMAN	1422	pepNFAT4	507-514	RADLSLDL	126	66	1	890	504-515	SRGRADLSLDLT	|	-	-	|	1	1	0.861	0.9824	0.695	0.81	|	0.126	0	|	0	0	0	0	|	0	0	IIIIIIIIIIII	Inside	|	1.26	0.18	0	0.49	-0.05	-0.08	0.73	0	2.37	|	32	23	2.85
sp	Q5T7R7	CA185_HUMAN	199	pepNFAT4	128-135	RSSVTLSL	123	123	29	29	125-136	TTNRSSVTLSLS	|	-	-	|	0.167	0.333	0.223	0.4346	0.48	0.329	|	0.232	0	|	0	26	0	0	|	0	1	IIIIIIIIIIII	Inside	|	1.65	0.16	0.03	0.93	-0.05	-0.13	1.68	0.26	2.37	|	12	4	3.65
sp	O95159	ZFPL1_HUMAN	310	pepNFAT4	129-136	RAGLGLPL	na	na	5	86	126-137	NWARAGLGLPLI	|	-	-	|	1	1	0.714	0.8543	0.343	0.565	|	0.142	0	|	0	0	5	0	|	0	1	IIIIIIIIIIII	Inside	|	0.92	0.18	0	0.18	-0.1	-0.01	0.08	0.02	2.38	|	20	19	4.99
sp	P48552	NRIP1_HUMAN	1158	pepNFAT4	710-717	RTVLQLLL	490	37	13	405	707-718	LERRTVLQLLLG	|	-	-	|	1	1	0.957	0.9903	0.71	0.829	|	0.153	0	|	0	0	0	0	|	0	0	IIIIIIIIIIII	Inside	|	0.23	0.18	0	0.47	-0.16	-0.25	0.66	0	2.38	|	23	19	4.29
sp	Q8N4B5	PRR18_HUMAN	295	pepNFAT4	232-239	RPMLKVSL	154	5	na	na	229-240	GALRPMLKVSLL	|	-	-	|	1	1	0.865	0.9554	0.678	0.551	|	0.146	0	|	0	0	0	0	|	0	0	IIIIIIIIIIII	Inside	|	1.42	0.17	0	0.48	-0.18	0.45	1.11	0.36	2.38	|	11	7	4.02
sp	P09913	IFIT2_HUMAN	472	pepNFAT4	212-219	KVLLALKL	81	75	146	146	209-220	QYLKVLLALKLH	|	-	-	|	0.917	1	0.752	0.9413	0.309	0.511	|	0.13	0	|	0	0	0	0	|	0	0	IIIIIIIIIIII	Inside	|	1.33	0.69	1.85	1.04	0.86	-2.08	0.59	0	2.39	|	13	11	4.21
sp	Q5TCY1	TTBK1_HUMAN	1321	pepNFAT4	407-414	RNKLRINI	80	20	2	873	404-415	DVNRNKLRINIG	|	-	-	|	1	1	0.853	0.9704	0.814	0.816	|	0.113	0	|	0	0	0	0	|	0	0	IIIIIIIIIIII	Inside	|	1.69	0.18	0	0.8	-0.16	0.22	1.61	0.05	2.4	|	24	23	4.31
sp	Q8N5L8	CI023_HUMAN	163	pepNFAT4	37-44	RNLLGLAL	19	19	55	55	34-45	SKIRNLLGLALG	|	Alba	Family	|	0.833	1	0.643	0.8175	0.58	0.394	|	0.122	0	|	0	0	0	0	|	0	0	IIIIIIIIIIII	Inside	|	1.21	0.18	0	0.62	-0.05	-0.62	0.74	0.02	2.4	|	Err:520	Err:520	Err:520
sp	O95503	CBX6_HUMAN	412	pepNFAT4	171-178	RNRIILNL	62	18	67	184	168-179	EPKRNRIILNLK	|	-	-	|	0.75	0.833	0.67	0.9643	0.565	0.641	|	0.118	0	|	0	0	0	0	|	0	0	IIIIIIIIIIII	Inside	|	1.47	0.12	0	0.15	-0.28	0.37	0.28	1.27	2.41	|	3	3	4
sp	Q9NYF5	FA13B_HUMAN	915	pepNFAT4	826-833	KLALDLRL	818	64	na	na	823-834	NQEKLALDLRLS	|	-	-	|	0.583	0.667	0.371	0.557	0.532	0.357	|	0.143	0	|	0	0	0	0	|	0	0	IIIIIIIIIIII	Inside	|	1.5	0.7	1.71	1.02	1.11	-1.95	0.63	-0.03	2.41	|	30	17	4.37
sp	Q9NYF8	BCLF1_HUMAN	920	pepNFAT4	544-551	RPEVKLKM	438	11	96	332	541-552	DSHRPEVKLKMA	|	-	-	|	0.5	0.75	0.392	0.5292	0.539	0.597	|	0.116	0	|	0	0	0	0	|	0	0	IIIIIIIIIIII	Inside	|	1.75	-0.01	0.03	0.19	-0.11	0.7	1.02	0.41	2.41	|	26	25	4.97
sp	Q9C0I3	F190A_HUMAN	900	pepNFAT4	574-581	KQNLSLKL	540	19	18	194	571-582	EPSKQNLSLKLT	|	-	-	|	0.5	0.583	0.343	0.5722	0.683	0.519	|	0.163	0	|	0	0	0	0	|	0	0	IIIIIIIIIIII	Inside	|	1.77	0.7	1.86	1.17	0.86	-2.2	0.79	-0.03	2.41	|	22	9	3.93
sp	Q15572	TAF1C_HUMAN	869	pepNFAT4	641-648	KALLKVPL	577	59	125	203	638-649	QWLKALLKVPLA	|	-	-	|	1	1	0.881	0.9446	0.56	0.554	|	0.364	0	|	0	0	0	0	|	0	0	IIIIIIIIIIII	Inside	|	2.18	0.54	1.82	1.35	0.88	-2.33	1.31	0.25	2.41	|	17	7	3.75
sp	Q9HDB9	GAK8_HUMAN	667	pepNFAT4	281-288	RFLVILQL	97	97	40	57	278-289	EAWRFLVILQLV	|	-	-	|	1	1	0.902	0.9868	0.455	0.491	|	0.156	0	|	0	0	0	0	|	0	0	IIIIIIIIIIII	Inside	|	1.13	0.08	0.03	0.42	-0.05	0.63	1	0.36	2.41	|	11	1	0
sp	A0AVI2	FR1L5_HUMAN	2093	pepNFAT4	1684-1691	KERLALYL	1441	8	171	289	1681-1692	GPKKERLALYLL	|	-	-	|	0.667	0.75	0.583	0.9362	0.408	0.399	|	0.142	0	|	5	0	4	0	|	0	1	OOOOOOOOOOOO	Outside	|	1.54	0.7	1.85	1.02	0.84	-1.78	0.6	0	2.41	|	Err:520	Err:520	Err:520
sp	P43243	MATR3_HUMAN	847	pepNFAT4	318-325	RCQLLLEI	182	182	131	278	315-326	HSRRCQLLLEIY	|	-	-	|	0.917	1	0.762	0.9515	0.437	0.623	|	0.16	0	|	0	0	0	0	|	Y	0	OOOOOOOOOOOO	Outside	|	0.5	0.16	0	0.15	-0.16	0.27	0.3	0.01	2.42	|	32	21	4.6
sp	Q5SXM2	SNPC4_HUMAN	1469	pepNFAT4	1266-1273	KGALDLGL	703	40	na	na	1263-1274	GPEKGALDLGLL	|	-	-	|	0.833	0.917	0.752	0.9619	0.862	0.502	|	0.113	0	|	0	0	0	0	|	0	0	IIIIIIIIIIII	Inside	|	1.51	0.69	0.36	0.81	0.78	-0.75	0.54	0	2.42	|	20	11	2.83
sp	Q6ZRV2	FA83H_HUMAN	1179	pepNFAT4	934-941	RGSLTLTI	799	7	3	205	931-942	PERRGSLTLTIS	|	-	-	|	1	1	0.908	0.9933	0.929	0.907	|	0.059	0	|	0	0	0	0	|	0	1	OOOOOOOOOOOO	Outside	|	1.2	0.17	0	0.61	-0.14	-0.14	1.01	0.04	2.42	|	21	6	3.73
sp	Q9BXF6	RFIP5_HUMAN	653	pepNFAT4	545-552	RSSLSIAL	355	5	88	88	542-553	KQSRSSLSIALS	|	-	-	|	0.75	0.833	0.702	0.9527	0.828	0.587	|	0.182	0	|	0	0	0	0	|	0	0	IIIIIIIIIIII	Inside	|	2.02	0.15	0	0.66	0.04	-0.07	1.08	0.56	2.42	|	27	3	3.79
sp	P49757	NUMB_HUMAN	651	pepNFAT4	291-298	KRQLSLRI	51	1	41	335	288-299	SPFKRQLSLRIN	|	NumbF	Family	|	1	1	0.832	0.9002	0.542	0.667	|	0.113	0	|	0	0	0	0	|	0	0	IIIIIIIIIIII	Inside	|	1.34	0.72	1.86	1.27	0.5	-2.1	1.09	0.03	2.43	|	46	44	4.21
sp	O14513	NCKP5_HUMAN	1909	pepNFAT4	572-579	RMALNLQL	442	14	20	1164	569-580	GHGRMALNLQLS	|	-	-	|	0.833	0.917	0.758	0.9437	0.759	0.659	|	0.136	0	|	0	0	0	0	|	0	0	IIIIIIIIIIII	Inside	|	0.65	0.18	0	0.26	0	0.23	0.48	0.01	2.44	|	23	3	2.79
sp	Q6ZT12	UBR3_HUMAN	1888	pepNFAT4	1456-1463	RTNLELEL	1315	11	174	174	1453-1464	SVARTNLELELI	|	-	-	|	0.417	0.667	0.444	0.7878	0.369	0.301	|	0.127	0	|	24	0	6	0	|	0	3	OOOOOOOOOOOO	Outside	|	1.27	0.18	0	0.22	0.06	0.41	0.34	0	2.46	|	25	22	4.75
sp	P25440	BRD2_HUMAN	801	pepNFAT4	647-654	KRQLSLDI	639	344	na	na	644-655	YDEKRQLSLDIN	|	-	-	|	1	1	0.747	0.8729	0.801	0.626	|	0.133	0	|	0	0	0	0	|	0	0	IIIIIIIIIIII	Inside	|	1.98	0.71	0.25	1.1	0.56	-1.06	0.99	0.03	2.46	|	20	20	4.62
sp	Q9H8K7	CJ088_HUMAN	445	pepNFAT4	411-418	KIALLLDL	232	154	5	5	408-419	IDDKIALLLDLL	|	-	-	|	0.75	0.917	0.619	0.8512	0.312	0.568	|	0.159	0	|	0	3	0	2	|	0	0	IIIIIIIIIIII	Inside	|	2.02	0.65	0.15	0.61	0.94	-0.44	0.22	0.02	2.46	|	31	5	3.91
sp	P46934	NEDD4_HUMAN	1319	pepNFAT4	560-567	KGYLRLKM	506	198	42	708	557-568	SRVKGYLRLKMT	|	-	-	|	0.833	0.917	0.743	0.941	0.426	0.696	|	0.132	0	|	0	0	0	0	|	0	0	IIIIIIIIIIII	Inside	|	1.52	0.67	1.86	0.83	0.73	-1.89	0.74	0.14	2.46	|	Err:520	Err:520	Err:520
sp	Q5T4T6	SYC2L_HUMAN	812	pepNFAT4	456-463	RCLITLHL	25	25	102	210	453-464	EDDRCLITLHLN	|	-	-	|	1	1	0.963	0.9928	0.594	0.737	|	0.118	0	|	0	0	0	0	|	0	0	IIIIIIIIIIII	Inside	|	1.97	0.18	0	0.22	0.01	0.46	0.48	1.6	2.47	|	22	5	4.01
sp	O95822	DCMC_HUMAN	493	pepNFAT4	11-18	RRLLPLRL	na	na	32	377	8-19	LTARRLLPLRLP	|	-	-	|	0.833	0.917	0.667	0.8132	0.4	0.623	|	0.293	0	|	0	0	0	0	|	0	0	IIIIIIIIIIII	Inside	|	-0.17	0.18	0	0.18	-0.3	-0.25	0.11	-0.05	2.47	|	27	4	4.15
sp	Q8IX03	KIBRA_HUMAN	1113	pepNFAT4	986-993	RTSLDLEL	626	53	na	na	983-994	RLIRTSLDLELD	|	-	-	|	0	1	0.397	0.4762	0.548	0.407	|	0.119	0	|	0	0	0	0	|	0	0	IIIIIIIIIIII	Inside	|	0.88	0.17	0	0.32	0.08	0.23	0.56	0.01	2.48	|	44	41	4.6
sp	Q63HK5	TSH3_HUMAN	1081	pepNFAT4	323-330	KASLELEL	259	11	2	736	320-331	TRKKASLELELP	|	-	-	|	0.75	0.917	0.445	0.5399	0.489	0.733	|	0.188	0	|	0	0	0	0	|	0	0	IIIIIIIIIIII	Inside	|	1.52	-0.15	1.02	0.67	0.92	-1.34	0.17	0.02	2.48	|	24	22	3.32
sp	Q8TBY8	PMFBP_HUMAN	1022	pepNFAT4	348-355	KDMMKLEL	118	118	na	na	345-356	NIMKDMMKLELD	|	-	-	|	0.5	0.667	0.384	0.5466	0.334	0.428	|	0.148	0	|	0	2	0	0	|	0	0	IIIIIIIIIIII	Inside	|	2.01	0.73	1.91	0.38	0.92	-1.32	0.23	0.09	2.48	|	15	12	4.86
sp	Q8ND82	Z280C_HUMAN	737	pepNFAT4	602-609	KNKMSLAL	520	60	na	na	599-610	RNRKNKMSLALK	|	-	-	|	0.75	1	0.62	0.8683	0.769	0.17	|	0.151	0	|	0	0	0	0	|	0	0	IIIIIIIIIIII	Inside	|	1.29	0.69	0.45	0.54	0.66	-1.22	0.37	0.58	2.48	|	41	9	3.92
sp	O95405	ZFYV9_HUMAN	1425	pepNFAT4	334-341	RSGLPLLL	90	26	126	939	331-342	ESLRSGLPLLLK	|	-	-	|	0.917	1	0.839	0.9838	0.767	0.584	|	0.111	0	|	0	0	0	0	|	0	0	IIIIIIIIIIII	Inside	|	0.18	0.17	0	0.18	-0.17	-0.16	0.24	-0.01	2.48	|	59	4	4.08
sp	O95071	UBR5_HUMAN	2799	pepNFAT4	1978-1985	RELLELGI	1866	7	284	750	1975-1986	KRTRELLELGID	|	-	-	|	0.583	0.667	0.422	0.6533	0.503	0.843	|	0.119	0	|	0	0	0	0	|	0	0	IIIIIIIIIIII	Inside	|	1.1	0.17	0	0.57	-0.03	-0.11	0.93	0.02	2.5	|	26	20	4.41
sp	Q96M11	HYLS1_HUMAN	299	pepNFAT4	61-68	RPALPVQL	na	na	110	228	58-69	PGKRPALPVQLQ	|	-	-	|	0.583	1	0.498	0.7078	0.571	0.617	|	0.131	0	|	0	0	0	0	|	0	0	IIIIIIIIIIII	Inside	|	-0.29	0.14	0	0.72	-0.11	0.06	1.39	0.24	2.5	|	20	8	3.76
sp	Q9BTC0	DIDO1_HUMAN	2240	pepNFAT4	1186-1193	RPNIILGL	682	0	62	811	1183-1194	ESPRPNIILGLV	|	-	-	|	0.5	0.583	0.484	0.955	0.391	0.541	|	0.119	0	|	0	0	0	0	|	0	0	IIIIIIIIIIII	Inside	|	1.67	0.13	0	-0.04	-0.08	0.72	0.03	1.42	2.51	|	28	22	4.83
sp	Q5TGI4	SAMD5_HUMAN	173	pepNFAT4	127-134	KLKLKIMI	na	na	na	na	124-135	SYPKLKLKIMIR	|	-	-	|	1	1	0.941	0.9699	0.677	0.435	|	0.229	0	|	0	3	0	0	|	0	0	IIIIIIIIIIII	Inside	|	2.27	0.01	2.13	1.31	0.69	-1.45	1.41	0.07	2.52	|	24	19	4.18
sp	Q9H2B2	SYT4_HUMAN	425	pepNFAT4	89-96	KNSLHLDL	39	39	17	252	86-97	AVPKNSLHLDLE	|	-	-	|	0.583	0.75	0.438	0.6432	0.532	0.571	|	0.136	0	|	0	17	7	0	|	0	1	IIIIIIIIIIII	Inside	|	2.02	0.61	1.86	0.74	0.94	-1.54	0.41	0	2.52	|	24	22	4.14
sp	P31629	ZEP2_HUMAN	2446	pepNFAT4	366-373	KQKLALRL	293	68	15	2028	363-374	HTVKQKLALRLS	|	-	-	|	1	1	0.772	0.9132	0.719	0.701	|	0.113	0	|	0	0	0	0	|	0	0	IIIIIIIIIIII	Inside	|	1.3	0.7	1.86	1.16	0.79	-2.23	0.77	0.01	2.52	|	24	19	4.28
sp	Q9NQW8	CNGB3_HUMAN	809	pepNFAT4	781-788	RQSLIISM	721	20	na	na	778-789	GTSRQSLIISMA	|	-	-	|	1	1	0.962	0.9992	0.781	0.756	|	0.119	0	|	3	0	0	0	|	0	4	IIIIIIIIIIII	Inside	|	2.14	0.26	0.03	0.35	-0.02	0.08	0.91	0.57	2.52	|	27	7	3.78
sp	O14733	MP2K7_HUMAN	419	pepNFAT4	27-34	RIDLNLDI	na	na	0	368	24-35	ARRRIDLNLDIS	|	-	-	|	1	1	0.812	0.945	0.656	0.8	|	0.114	0	|	0	0	0	0	|	0	0	IIIIIIIIIIII	Inside	|	1.43	0.14	0	0.43	-0.15	0.13	0.86	0.02	2.54	|	22	16	4.1
sp	Q9UQ84	EXO1_HUMAN	846	pepNFAT4	784-791	KPGLQIKL	406	50	23	32	781-792	AENKPGLQIKLN	|	-	-	|	0.583	0.667	0.523	0.905	0.739	0.454	|	0.141	0	|	0	0	0	0	|	0	0	IIIIIIIIIIII	Inside	|	2.8	0.65	-0.04	0.97	0.7	-0.27	0.98	0.71	2.54	|	26	12	4.8
sp	O60303	K0556_HUMAN	1618	pepNFAT4	183-190	RRSLELSV	98	98	62	1317	180-191	QELRRSLELSVN	|	-	-	|	0.667	0.833	0.623	0.901	0.696	0.654	|	0.12	0	|	0	0	0	0	|	0	0	IIIIIIIIIIII	Inside	|	1.72	0.19	0	0.99	-0.33	-0.23	1.86	0.01	2.56	|	27	15	3.63
sp	Q9BYX4	IFIH1_HUMAN	1025	pepNFAT4	674-681	RFLMTLFF	584	104	250	250	671-682	ETDRFLMTLFFE	|	-	-	|	0.75	0.833	0.673	0.9119	0.486	0.419	|	0.129	0	|	0	0	0	0	|	0	0	IIIIIIIIIIII	Inside	|	3.2	0.12	-0.1	0.39	-0.18	0.73	1.88	0.75	2.56	|	26	6	4.85
sp	P0CB47	UBFL1_HUMAN	393	pepNFAT4	281-288	KVKLDLWL	na	na	3	3	278-289	KQYKVKLDLWLK	|	-	-	|	0.917	1	0.802	0.9459	0.546	0.475	|	0.083	0	|	0	0	0	0	|	0	0	IIIIIIIIIIII	Inside	|	1.56	0.7	0.48	0.42	0.89	-0.46	-0.01	0.06	2.56	|	Err:520	Err:520	Err:520
sp	Q9NWS0	PIHD1_HUMAN	290	pepNFAT4	207-214	KPHLNLWL	133	10	na	na	204-215	GPEKPHLNLWLE	|	PIH1	Family	|	0.25	0.333	0.226	0.4707	0.609	0.2	|	0.153	0	|	0	0	0	0	|	0	0	IIIIIIIIIIII	Inside	|	2.02	0.69	0.75	0.58	0.59	-0.48	0.43	0.1	2.57	|	21	14	4.93
sp	Q8TCU4	ALMS1_HUMAN	4167	pepNFAT4	3522-3529	REHMCLPL	3428	233	56	380	3519-3530	DKHREHMCLPLP	|	-	-	|	0.5	0.5	0.359	0.6395	0.424	0.493	|	0.122	0	|	0	0	0	0	|	0	0	IIIIIIIIIIII	Inside	|	1.17	-0.7	-0.82	-0.69	-0.1	1.13	-0.4	0.84	2.58	|	18	5	4.79
sp	Q9UL36	ZN236_HUMAN	1845	pepNFAT4	1790-1797	KSNMKLHM	1413	166	na	na	1787-1798	FTQKSNMKLHMK	|	-	-	|	0.417	1	0.401	0.5934	0.248	0.625	|	0.16	0	|	0	0	0	0	|	0	0	IIIIIIIIIIII	Inside	|	1.21	0.58	0.46	0.39	0.63	-1.42	0.53	0.56	2.59	|	25	18	5.07
sp	Q15569	TESK1_HUMAN	626	pepNFAT4	356-363	RSDLFLPP	211	134	0	252	353-364	SRSRSDLFLPPS	|	-	-	|	0.75	0.917	0.578	0.8189	0.737	0.671	|	0.127	0	|	8.5	0	0	0	|	0	0	IIIIIIIIIIII	Inside	|	2.95	0.67	0.56	1.55	-0.02	-1.27	2.74	0.27	2.59	|	52	14	5.01
sp	Q9H1K0	RBNS5_HUMAN	784	pepNFAT4	334-341	KKILTLGL	117	60	236	361	331-342	ALSKKILTLGLN	|	-	-	|	0.583	0.75	0.426	0.5948	0.248	0.494	|	0.073	0	|	0	0	0	0	|	0	0	IIIIIIIIIIII	Inside	|	1.12	0.7	1.85	1.11	0.94	-2	0.76	0.03	2.6	|	25	22	4.31
sp	O43353	RIPK2_HUMAN	540	pepNFAT4	328-335	KMELSLNI	273	187	21	193	325-336	DKKKMELSLNIP	|	-	-	|	0	0.917	0.363	0.4175	0.239	0.648	|	0.148	0	|	0	0	0	0	|	0	0	IIIIIIIIIIII	Inside	|	0.81	1.22	0.75	1.44	0.8	-2.04	1.16	-0.02	2.6	|	24	10	3.53
sp	Q7Z3J2	CP062_HUMAN	963	pepNFAT4	133-140	KLSINLFM	na	na	124	393	130-141	TTEKLSINLFMG	|	-	-	|	0.833	1	0.551	0.7106	0.382	0.393	|	0.138	0	|	28	0	0	0	|	0	0	IIIIIIIIIIII	Inside	|	3.22	0.64	1.82	0.79	0.96	-1.77	0.81	1.49	2.61	|	25	20	4.54
sp	Q8TBE0	BAHD1_HUMAN	780	pepNFAT4	311-318	RPHLPLLM	265	3	16	427	308-319	LGLRPHLPLLMG	|	-	-	|	1	1	0.983	0.9958	0.705	0.886	|	0.15	0	|	0	0	0	0	|	0	0	IIIIIIIIIIII	Inside	|	0.43	0.15	0	0.14	-0.19	-0.51	0.48	0.09	2.61	|	24	12	5.08
sp	Q9UNN5	FAF1_HUMAN	650	pepNFAT4	550-557	REAIRLSL	377	228	22	22	547-558	EEEREAIRLSLE	|	-	-	|	0	0.5	0.274	0.5257	0.517	0.679	|	0.063	0	|	0	6	0	0	|	0	0	IIIIIIIIIIII	Inside	|	2.08	0.18	0.03	0.42	0.01	0.1	0.76	1.34	2.62	|	26	22	4.21
sp	Q16821	PPR3A_HUMAN	1122	pepNFAT4	861-868	KLDLQLGM	821	119	45	45	858-869	ATSKLDLQLGML	|	-	-	|	1	1	0.679	0.7828	0.431	0.562	|	0.13	0	|	4	0	3	0	|	0	1	OOOOOOOOOOOO	Outside	|	2.09	0.7	1.86	0.94	0.96	-1.88	0.8	0.13	2.62	|	27	10	3.86
sp	O94913	PCF11_HUMAN	1555	pepNFAT4	1104-1111	RFDIPLGL	1097	36	49	429	1101-1112	QASRFDIPLGLQ	|	-	-	|	1	1	0.981	0.9971	0.87	0.783	|	0.118	0	|	0	0	0	0	|	0	0	IIIIIIIIIIII	Inside	|	0.38	0.18	0.04	0.49	-0.12	-0.08	0.82	1.34	2.64	|	28	16	4.96
sp	Q96PY6	NEK1_HUMAN	1258	pepNFAT4	1028-1035	KNSLLIGL	860	18	na	na	1025-1036	NKNKNSLLIGLS	|	-	-	|	0.583	0.667	0.525	0.8801	0.553	0.423	|	0.113	0	|	0	0	0	0	|	0	0	IIIIIIIIIIII	Inside	|	2.75	0.64	1.86	1.29	1.06	-1.82	1.14	0.53	2.64	|	Err:520	Err:520	Err:520
sp	Q9H2F5	EPC1_HUMAN	836	pepNFAT4	259-266	RELLHLTL	na	na	85	444	256-267	KSKRELLHLTLE	|	-	-	|	0.583	0.583	0.393	0.6005	0.345	0.413	|	0.144	0	|	0	0	0	0	|	0	0	IIIIIIIIIIII	Inside	|	1.32	0.07	0	0.11	0.07	0.57	0.37	0	2.66	|	30	29	4.87
sp	Q14005	IL16_HUMAN	1332	pepNFAT4	637-644	RELLPLLL	599	7	8	554	634-645	QEARELLPLLLP	|	-	-	|	1	1	0.943	0.9963	0.784	0.826	|	0.173	0	|	0	0	0	0	|	0	0	IIIIIIIIIIII	Inside	|	0.23	-0.66	-0.83	-0.47	-0.13	0.88	-0.54	0.19	2.68	|	31	6	4.56
sp	B2RXH2	KD4DL_HUMAN	506	pepNFAT4	366-373	RAALGLRL	357	70	na	na	363-374	VLRRAALGLRLL	|	-	-	|	1	1	0.588	0.6824	0.387	0.392	|	0.114	0	|	0	0	0	0	|	0	0	IIIIIIIIIIII	Inside	|	0.54	0.18	0	0.44	-0.3	-0.12	0.53	0.02	2.68	|	Err:520	Err:520	Err:520
sp	Q2TAA8	TXIP1_HUMAN	658	pepNFAT4	226-233	KLTLALKM	218	8	84	84	223-234	DPVKLTLALKMT	|	-	-	|	0	0.667	0.338	0.4768	0.367	0.467	|	0.114	0	|	0	3	0	0	|	0	0	IIIIIIIIIIII	Inside	|	2.37	0.64	1.85	0.69	0.84	-1.57	0.47	0.1	2.69	|	20	17	4.17
sp	A6NC57	ANR62_HUMAN	917	pepNFAT4	674-681	KRDLQLAF	327	327	na	na	671-682	QSSKRDLQLAFQ	|	-	-	|	0.333	0.417	0.251	0.5036	0.395	0.372	|	0.134	0	|	0	0	0	0	|	0	0	IIIIIIIIIIII	Inside	|	2.22	-0.53	-1.16	1.04	0.27	0.55	1.93	0.68	2.69	|	8	6	4.13
sp	Q96CV9	OPTN_HUMAN	577	pepNFAT4	489-496	KEQLALQL	472	289	na	na	486-497	HEEKEQLALQLA	|	-	-	|	0.5	0.583	0.478	0.9085	0.428	0.469	|	0.111	0	|	0	0	0	0	|	0	0	IIIIIIIIIIII	Inside	|	1.93	0.7	0.44	1.06	1.06	-1.32	0.8	0	2.7	|	24	18	4.38
sp	Q8IYA6	CKP2L_HUMAN	745	pepNFAT4	71-78	KRSISIKL	na	na	314	663	68-79	VKPKRSISIKLQ	|	-	-	|	1	1	0.888	0.9535	0.729	0.808	|	0.11	0	|	0	0	0	0	|	0	0	IIIIIIIIIIII	Inside	|	1.84	0.73	1.86	1.21	0.63	-1.55	1.22	2.31	2.7	|	28	3	4.04
sp	Q1A5X6	IQCJ_HUMAN	159	pepNFAT4	125-132	RKVILLYL	52	7	na	na	122-133	PGGRKVILLYLD	|	-	-	|	0.667	0.667	0.472	0.7387	0.322	0.242	|	0.11	0	|	0	0	0	0	|	0	0	IIIIIIIIIIII	Inside	|	1.09	-0.01	0	-0.05	-0.21	0.61	0.06	1.34	2.7	|	18	2	3.62
sp	Q9Y2H2	SAC2_HUMAN	1132	pepNFAT4	817-824	KPNLKVNL	692	554	110	278	814-825	NFLKPNLKVNLW	|	-	-	|	1	1	0.731	0.8038	0.419	0.592	|	0.181	0	|	0	0	0	0	|	0	0	IIIIIIIIIIII	Inside	|	1.69	-0.58	-0.97	-0.61	0.7	1.19	-0.97	0.33	2.71	|	30	24	4.45
sp	Q9NXG0	CNTLN_HUMAN	1405	pepNFAT4	1222-1229	KKDLKLTL	1215	135	148	148	1219-1230	ELEKKDLKLTLL	|	-	-	|	0.417	0.5	0.301	0.5883	0.413	0.376	|	0.166	0	|	0	0	0	0	|	0	0	IIIIIIIIIIII	Inside	|	1.8	0.69	1.86	0.67	0.98	-1.44	0.1	0.02	2.71	|	27	10	3.96
sp	A6NKL6	T200C_HUMAN	621	pepNFAT4	415-422	RGELDLSM	279	56	60	151	412-423	EIPRGELDLSMT	|	-	-	|	0.917	1	0.782	0.9487	0.839	0.879	|	0.13	0	|	25	0	0	0	|	0	2	IIIIIIIIIIII	Inside	|	1.63	0.21	0	0.32	0.13	0.01	0.77	0.04	2.71	|	18	1	0
sp	Q56UN5	YSK4_HUMAN	1328	pepNFAT4	163-170	RSCLELNI	137	70	88	1059	160-171	LLPRSCLELNIS	|	-	-	|	0.833	0.917	0.624	0.8861	0.313	0.546	|	0.116	0	|	0	0	0	0	|	0	0	IIIIIIIIIIII	Inside	|	1.06	0.23	0	0.49	-0.08	-0.15	0.77	0.02	2.71	|	22	2	4.12
sp	O15090	ZN536_HUMAN	1300	pepNFAT4	170-177	KGNLKIHL	na	na	79	1045	167-178	AAQKGNLKIHLR	|	-	-	|	0.917	1	0.578	0.7388	0.45	0.562	|	0.118	0	|	0	0	0	0	|	0	0	IIIIIIIIIIII	Inside	|	2.23	0.65	0.07	0.92	0.6	-0.69	0.9	0.72	2.72	|	23	23	5.25
sp	Q58F21	BRDT_HUMAN	947	pepNFAT4	515-522	KRQLSLNI	349	281	158	231	512-523	YDEKRQLSLNIN	|	-	-	|	1	1	0.695	0.8535	0.717	0.586	|	0.121	0	|	0	0	0	0	|	0	0	IIIIIIIIIIII	Inside	|	1.83	0.72	0.6	1.14	0.65	-1.25	0.98	0.04	2.73	|	23	18	4.23
sp	A7E2V4	K0913_HUMAN	1837	pepNFAT4	69-76	RDGLVIPL	14	14	232	1759	66-77	TRMRDGLVIPLV	|	-	-	|	0.417	0	0.324	0.518	0.751	0.13	|	0.12	0	|	29	0	0	0	|	0	0	IIIIIIIIIIII	Inside	|	1.93	0.11	0	0.27	0.09	0.47	0.61	0.64	2.74	|	28	19	4.74
sp	Q86WX3	AROS_HUMAN	136	pepNFAT4	69-76	RDHLRVNL	na	na	na	na	66-77	RECRDHLRVNLK	|	-	-	|	1	1	0.742	0.9568	0.558	0.509	|	0.309	0	|	0	0	0	0	|	0	0	IIIIIIIIIIII	Inside	|	1.73	0.18	0	0.9	-0.04	0.03	1.74	0.23	2.74	|	21	6	3.73
sp	Q9BZJ0	CRNL1_HUMAN	848	pepNFAT4	116-123	RSVLQVPL	48	29	na	na	113-124	RGQRSVLQVPLP	|	-	-	|	0.583	0.75	0.414	0.5944	0.701	0.231	|	0.12	0	|	0	0	0	0	|	0	0	IIIIIIIIIIII	Inside	|	0.62	-0.51	-0.7	0.12	-0.05	0.46	0.47	0.25	2.74	|	26	2	3.62
sp	Q9H5P4	PDZD7_HUMAN	517	pepNFAT4	417-424	KTALLLAL	353	0	29	87	414-425	ESPKTALLLALS	|	-	-	|	1	1	0.822	0.9632	0.66	0.544	|	0.163	0	|	0	0	0	0	|	0	0	IIIIIIIIIIII	Inside	|	1.28	0.61	1.85	0.83	0.94	-1.89	0.29	0.01	2.75	|	24	17	4.13
sp	Q8NEP3	DAAF1_HUMAN	725	pepNFAT4	372-379	RQKMELFV	265	265	45	316	369-380	RETRQKMELFVK	|	-	-	|	0.75	0.833	0.741	0.9988	0.93	0.82	|	0.14	0	|	0	0	0	2	|	0	0	IIIIIIIIIIII	Inside	|	1.33	0.09	-0.09	-0.07	-0.02	0.44	0.75	0.42	2.75	|	26	5	4.57
sp	Q6ZR08	DYH12_HUMAN	3092	pepNFAT4	13-20	KEALNLKL	na	na	13	2965	10-21	AAEKEALNLKLP	|	-	-	|	1	1	0.546	0.7019	0.464	0.475	|	0.143	0	|	0	0	0	0	|	0	0	IIIIIIIIIIII	Inside	|	1.34	-0.12	-0.3	0.24	1.01	-0.14	-0.23	0.25	2.75	|	75	2	3.62
sp	O75351	VPS4B_HUMAN	444	pepNFAT4	147-154	KEAVILPI	140	52	10	230	144-155	EALKEAVILPIK	|	-	-	|	0.583	0.833	0.493	0.6942	0.309	0.301	|	0.117	0	|	0	0	0	0	|	0	0	IIIIIIIIIIII	Inside	|	2.07	0.64	1.84	1.28	1.01	-2.17	1.1	0.39	2.77	|	52	45	4.62
sp	A7E2V4	K0913_HUMAN	1837	pepNFAT4	986-993	KGDLALAL	931	35	46	842	983-994	RREKGDLALALM	|	-	-	|	0.667	0.667	0.623	0.9787	0.508	0.449	|	0.12	0	|	29	0	0	0	|	0	0	IIIIIIIIIIII	Inside	|	1.95	0.69	0.29	0.96	1.09	-1.16	0.63	0.01	2.77	|	28	28	4.57
sp	P50749	RASF2_HUMAN	326	pepNFAT4	20-27	KNELLLHL	na	na	109	294	17-28	YISKNELLLHLK	|	-	-	|	0.5	0.75	0.455	0.6738	0.348	0.365	|	0.109	0	|	0	0	0	0	|	0	0	IIIIIIIIIIII	Inside	|	1.42	0.51	0.61	0.71	0.77	-0.69	0.4	0.01	2.77	|	26	18	4.46
sp	Q96G25	MED8_HUMAN	268	pepNFAT4	72-79	RNQVIIPL	2	2	2	2	69-80	PLFRNQVIIPLV	|	Med8	Family	|	0.583	0.667	0.41	0.6251	0.29	0.505	|	0.154	0	|	0	0	0	0	|	0	0	IIIIIIIIIIII	Inside	|	2.48	0.06	0.03	0.44	-0.09	0.76	1.17	0.95	2.78	|	27	26	4.75
sp	Q9Y2K1	ZBTB1_HUMAN	713	pepNFAT4	322-329	RKRIIIKM	151	117	82	82	319-330	AAERKRIIIKME	|	-	-	|	0.833	0.917	0.669	0.9187	0.65	0.524	|	0.12	0	|	0	0	0	0	|	0	0	IIIIIIIIIIII	Inside	|	2.43	0.13	-0.02	0.1	-0.22	0.4	0.77	2	2.79	|	25	16	4.41
sp	Q9BSV6	SEN34_HUMAN	310	pepNFAT4	45-52	RLGLPLLL	na	na	239	239	42-53	QNSRLGLPLLLM	|	-	-	|	0.583	0.667	0.419	0.6964	0.523	0.434	|	0.184	0	|	0	0	0	0	|	0	0	IIIIIIIIIIII	Inside	|	0.3	0.17	0	0.3	-0.1	-0.2	0.37	-0.02	2.79	|	23	13	4.62
sp	Q8NEZ4	MLL3_HUMAN	4911	pepNFAT4	1201-1208	KPKLKLKI	1171	340	10	3420	1198-1209	KRSKPKLKLKII	|	-	-	|	0.583	0.667	0.558	0.9541	0.505	0.683	|	0.123	0	|	0	0	0	0	|	0	0	IIIIIIIIIIII	Inside	|	1.83	0.67	0.18	0.73	0.66	-0.21	0.52	0.1	2.8	|	58	25	4.79
sp	Q9C0B9	ZCHC2_HUMAN	1178	pepNFAT4	170-177	RSRLIVYL	na	na	335	900	167-178	PAVRSRLIVYLA	|	-	-	|	0.583	0	0.576	0.937	0.487	0.265	|	0.129	0	|	0	0	0	0	|	0	0	IIIIIIIIIIII	Inside	|	1.58	0.12	0	0.65	-0.08	0.31	1.38	0.26	2.8	|	23	9	4.01
sp	A4D1E9	GTPBA_HUMAN	387	pepNFAT4	357-364	KQLLNLWI	na	na	na	na	354-365	LHKKQLLNLWIS	|	-	-	|	0.75	0.833	0.593	0.7866	0.483	0.577	|	0.154	0	|	0	0	0	0	|	0	0	IIIIIIIIIIII	Inside	|	1.81	0.62	1.82	1.05	0.78	-1.9	0.9	0.03	2.8	|	27	9	4.05
sp	Q9P2P6	STAR9_HUMAN	4700	pepNFAT4	1795-1802	KNNLPVLL	1677	20	155	2733	1792-1803	AYLKNNLPVLLQ	|	-	-	|	0.917	1	0.634	0.7811	0.479	0.475	|	0.111	0	|	0	0	0	0	|	0	0	IIIIIIIIIIII	Inside	|	0.79	0.7	1.85	1.48	0.99	-2.2	1.56	0.24	2.81	|	19	2	4
sp	Q9NSA3	CNBP1_HUMAN	81	pepNFAT4	19-26	KVRVLLML	7	7	na	na	16-27	IQQKVRVLLMLR	|	ICAT	Family	|	1	1	0.806	0.9295	0.671	0.411	|	0.136	0	|	0	5	0	0	|	0	0	IIIIIIIIIIII	Inside	|	1.8	0.47	1.89	1.15	0.68	-1.46	1.31	0.29	2.82	|	26	26	4.37
sp	Q9NVM6	DJC17_HUMAN	304	pepNFAT4	93-100	RKKVKLDL	na	na	69	69	90-101	DEKRKKVKLDLE	|	-	-	|	0	0.667	0.356	0.508	0.594	0.701	|	0.196	0	|	0	0	0	0	|	0	0	IIIIIIIIIIII	Inside	|	1.8	0.11	0.03	0.54	-0.32	0.51	1.19	0.28	2.82	|	27	24	4.57
sp	O75334	LIPA2_HUMAN	1257	pepNFAT4	797-804	RSSLSVSL	782	17	161	170	794-805	NDARSSLSVSLE	|	-	-	|	1	1	0.767	0.8139	0.773	0.687	|	0.109	0	|	0	0	0	0	|	0	0	IIIIIIIIIIII	Inside	|	1.92	0.18	0	1.05	0.05	-0.34	1.87	0.24	2.82	|	19	6	4.06
sp	Q8TBY9	WDR66_HUMAN	1149	pepNFAT4	133-140	KSKLSLQL	na	na	24	797	130-141	RGSKSKLSLQLE	|	-	-	|	0.667	1	0.574	0.8076	0.722	0.59	|	0.119	0	|	0	0	0	0	|	0	0	IIIIIIIIIIII	Inside	|	1.34	0.7	1.85	1.19	0.91	-2.27	0.77	0.04	2.86	|	25	4	3.77
sp	Q9BQ89	F110A_HUMAN	295	pepNFAT4	99-106	RPQLDLDI	90	10	9	183	96-107	PCRRPQLDLDIL	|	FAM110_N	Family	|	1	1	0.826	0.9983	0.739	0.585	|	0.174	0	|	0	3	0	0	|	0	0	IIIIIIIIIIII	Inside	|	1.54	0.19	0	0.32	-0.1	0.33	0.57	0.15	2.87	|	17	11	4.15
sp	Q96JJ6	JPH4_HUMAN	628	pepNFAT4	344-351	RSLLPLAL	340	130	91	177	341-352	GRVRSLLPLALR	|	-	-	|	1	1	0.745	0.8432	0.638	0.536	|	0.119	0	|	6.5	0	0	0	|	0	1	OOOOOOOOOOOO	Outside	|	0.81	0.18	0	0.33	-0.1	-0.3	0.38	-0.02	2.88	|	15	9	4.47
sp	Q8NA47	CCD63_HUMAN	563	pepNFAT4	263-270	KSFLLVKL	247	247	na	na	260-271	SKLKSFLLVKLN	|	-	-	|	0.917	0.917	0.64	0.8232	0.274	0.494	|	0.118	0	|	0	0	0	0	|	0	0	IIIIIIIIIIII	Inside	|	2.26	0.62	1.86	1.35	0.9	-1.84	1.46	0.25	2.88	|	41	11	4.19
sp	Q8NI35	INADL_HUMAN	1801	pepNFAT4	981-988	KTSLDLGM	935	81	68	793	978-989	SLAKTSLDLGMI	|	-	-	|	1	1	0.7	0.7599	0.659	0.434	|	0.136	0	|	0	0	0	0	|	0	0	IIIIIIIIIIII	Inside	|	2.27	0.59	1.81	0.55	1.04	-1.24	0.32	0.29	2.88	|	28	6	4.08
sp	Q8N7X2	CI173_HUMAN	389	pepNFAT4	284-291	RGGLQLTL	208	8	66	94	281-292	RLPRGGLQLTLP	|	-	-	|	0.583	0.667	0.478	0.7669	0.347	0.578	|	0.128	0	|	0	0	0	0	|	0	0	IIIIIIIIIIII	Inside	|	0.6	-0.62	-0.81	0.19	-0.04	0.34	0.34	-0.05	2.88	|	12	1	0
sp	Q96E09	F122A_HUMAN	287	pepNFAT4	5-12	KMELDLEL	na	na	6	263	2-13	AQEKMELDLELP	|	-	-	|	1	1	0.948	0.972	0.721	0.905	|	0.113	0	|	0	0	0	0	|	0	0	IIIIIIIIIIII	Inside	|	1.15	1.22	1.31	1.05	0.96	-1.55	0.63	-0.02	2.89	|	26	25	2.63
sp	Q8NCQ2	CNAS1_HUMAN	148	pepNFAT4	105-112	KRSLALPP	71	40	na	na	102-113	LRGKRSLALPPR	|	-	-	|	1	1	0.814	0.9314	0.888	0.577	|	0.148	0	|	0	0	0	0	|	0	0	IIIIIIIIIIII	Inside	|	3.22	1.25	2.42	2.44	0.53	-3.53	3.05	0.17	2.89	|	2	2	3.12
sp	P0CB48	UBFL6_HUMAN	400	pepNFAT4	288-295	KVELDLWL	na	na	3	3	285-296	KEYKVELDLWLK	|	-	-	|	1	1	0.705	0.8442	0.468	0.444	|	0.131	0	|	0	0	0	0	|	0	0	IIIIIIIIIIII	Inside	|	1.75	0.72	0.25	0.72	0.93	-0.64	0.38	0.03	2.9	|	29	20	4.69
sp	O95561	CA105_HUMAN	183	pepNFAT4	49-56	KKNMNLPI	na	na	68	68	46-57	TSSKKNMNLPIL	|	-	-	|	0.333	0.5	0.334	0.6314	0.389	0.353	|	0.126	0	|	0	6	0	0	|	0	0	IIIIIIIIIIII	Inside	|	1.9	0.66	1.8	0.54	0.75	-1.95	0.34	0.48	2.9	|	10	6	4.39
sp	Q8TDJ6	DMXL2_HUMAN	3036	pepNFAT4	2045-2052	RACLKILM	1865	21	144	834	2042-2053	LKFRACLKILMT	|	-	-	|	1	1	0.841	0.9308	0.563	0.232	|	0.151	0	|	0	0	7	0	|	0	1	OOOOOOOOOOOO	Outside	|	2.1	0.28	0.08	0.59	-0.14	-0.25	1.36	0.31	2.91	|	26	22	5
sp	P17535	JUND_HUMAN	347	pepNFAT4	47-54	KDALTLSL	42	18	16	204	44-55	MMKKDALTLSLS	|	Jun	Family	|	1	1	0.695	0.8425	0.565	0.631	|	0.126	0	|	0	0	0	0	|	0	0	IIIIIIIIIIII	Inside	|	1.75	0.7	0.33	1.04	0.91	-1.32	0.81	0.03	2.91	|	16	12	3.64
sp	Q9NZR4	VSX1_HUMAN	365	pepNFAT4	75-82	RGALPLGL	51	51	73	233	72-83	SLARGALPLGLG	|	-	-	|	1	1	0.863	0.9889	0.691	0.42	|	0.141	0	|	0	0	0	0	|	0	0	IIIIIIIIIIII	Inside	|	0.42	0.18	0	0.55	-0.07	-0.87	0.61	-0.01	2.91	|	24	10	4.98
sp	Q9Y606	TRUA_HUMAN	427	pepNFAT4	14-21	RWTLRLGP	na	na	4	393	11-22	AFGRWTLRLGPR	|	-	-	|	0.917	1	0.797	0.9889	0.289	0.753	|	0.489	0	|	0	0	0	0	|	0	0	IIIIIIIIIIII	Inside	|	1.62	0.06	-2.32	1.4	-0.33	-0.3	3.04	0.16	2.91	|	24	3	5.54
sp	Q9UIG0	BAZ1B_HUMAN	1483	pepNFAT4	1164-1171	RMHVLLGM	1004	179	na	na	1161-1172	TFSRMHVLLGML	|	-	-	|	0.5	0.583	0.38	0.6035	0.285	0.214	|	0.13	0	|	0	0	0	0	|	0	0	IIIIIIIIIIII	Inside	|	1.44	0.11	0.04	0.24	-0.13	0.53	0.87	0.44	2.94	|	28	23	5.12
sp	Q9C0B9	ZCHC2_HUMAN	1178	pepNFAT4	172-179	RLIVYLAL	na	na	333	898	169-180	VRSRLIVYLALL	|	-	-	|	0.75	0	0.682	0.937	0.442	0.275	|	0.129	0	|	0	0	0	0	|	0	0	IIIIIIIIIIII	Inside	|	1.5	-0.03	0.03	0.39	-0.08	0.77	1.08	0.25	2.94	|	23	9	3.93
sp	P49640	EVX1_HUMAN	407	pepNFAT4	4-11	RKDMVVFL	na	na	21	286	1-12	MESRKDMVVFLD	|	-	-	|	0.917	1	0.817	0.9945	0.548	0.626	|	0.201	0	|	0	0	0	0	|	0	0	IIIIIIIIIIII	Inside	|	1.54	0.16	-0.06	0.37	-0.01	0.28	1.29	0.41	2.94	|	29	5	4.42
sp	Q6ZRS2	SRCAP_HUMAN	3230	pepNFAT4	226-233	KKALDLHL	220	177	29	2952	223-234	EKRKKALDLHLD	|	-	-	|	0.583	0.667	0.563	0.9692	0.398	0.478	|	0.067	0	|	0	0	0	0	|	0	0	IIIIIIIIIIII	Inside	|	1.52	0.69	1.86	1.01	0.65	-1.63	0.69	-0.01	2.95	|	23	23	4.42
sp	P24864	CCNE1_HUMAN	410	pepNFAT4	32-39	KANVTVFL	na	na	37	355	29-40	RKRKANVTVFLQ	|	-	-	|	1	1	0.757	0.9473	0.699	0.6	|	0.126	0	|	4.5	0	0	0	|	0	0	IIIIIIIIIIII	Inside	|	1.59	0.67	1.89	2.01	0.82	-1.76	2.7	0.52	2.95	|	31	20	3.98
sp	Q9H939	PPIP2_HUMAN	334	pepNFAT4	228-235	RNALWLHV	na	na	81	81	225-236	NFFRNALWLHVN	|	-	-	|	0.583	0.75	0.396	0.5187	0.223	0.311	|	0.183	0	|	0	0	0	0	|	0	0	IIIIIIIIIIII	Inside	|	1.11	-0.01	-0.07	0.55	-0.03	0.35	1.34	0.05	2.95	|	24	18	5.43
sp	Q969G5	PRDBP_HUMAN	261	pepNFAT4	119-126	RGKLHVLL	na	na	78	78	116-127	LVARGKLHVLLF	|	-	-	|	1	1	0.941	0.975	0.477	0.689	|	0.162	0	|	0	15	0	0	|	0	0	IIIIIIIIIIII	Inside	|	1.51	0.04	0	0.59	-0.07	0.58	1.5	0.24	2.95	|	15	13	4.79
sp	Q14D33	CB085_HUMAN	572	pepNFAT4	418-425	KGSLALPF	226	94	na	na	415-426	SQVKGSLALPFP	|	-	-	|	0.833	1	0.566	0.7183	0.57	0.516	|	0.21	0	|	0	5	0	0	|	0	1	OOOOOOOOOOOO	Outside	|	2.15	1.32	2.47	1.35	0.77	-2.14	1.6	0.03	2.96	|	7	1	0
sp	Q8WU49	CG033_HUMAN	177	pepNFAT4	33-40	RRRIDLRL	na	na	na	na	30-41	SGARRRIDLRLS	|	-	-	|	0.167	0.333	0.25	0.4561	0.353	0.311	|	0.126	0	|	0	0	0	0	|	0	0	IIIIIIIIIIII	Inside	|	1.46	0.17	0.01	0.19	-0.49	0.4	0.39	1.6	2.96	|	6	4	4.08
sp	Q6P4F7	RHGBA_HUMAN	1023	pepNFAT4	432-439	RRSLRLKF	169	8	44	564	429-440	EKVRRSLRLKFN	|	-	-	|	0.5	0.667	0.399	0.6057	0.387	0.405	|	0.423	0	|	0	0	0	0	|	0	0	IIIIIIIIIIII	Inside	|	3.01	0.21	0	0.9	-0.64	0.54	2.21	0.67	2.97	|	35	23	4.38
sp	P54252	ATX3_HUMAN	364	pepNFAT4	250-257	RRAIQLSM	219	152	77	77	247-258	ADLRRAIQLSMQ	|	UIM	Motif	|	1	1	0.774	0.9056	0.577	0.694	|	0.117	0	|	0	0	0	0	|	0	1	OOOOOOOOOOOO	Outside	|	1.98	0.18	0.01	0.22	-0.48	0.11	0.76	1.39	2.97	|	20	19	4.29
sp	Q9ULJ7	ANR50_HUMAN	1429	pepNFAT4	1407-1414	KQALKLQI	1310	157	12	12	1404-1415	LSLKQALKLQIE	|	-	-	|	1	1	0.718	0.8644	0.635	0.591	|	0.152	0	|	0	0	0	0	|	0	0	IIIIIIIIIIII	Inside	|	1.48	0.85	2.05	0.93	0.9	-1.9	0.53	0.01	2.97	|	24	23	4.39
sp	O60673	DPOLZ_HUMAN	3130	pepNFAT4	460-467	KEEMELSL	443	23	220	2489	457-468	QIEKEEMELSLV	|	-	-	|	0.667	0.75	0.625	0.9495	0.85	0.482	|	0.17	0	|	0	0	0	0	|	0	0	IIIIIIIIIIII	Inside	|	2.1	0.7	1.83	0.54	1.21	-1.75	0.21	0.42	2.97	|	30	14	4.43
sp	Q6ZRS4	CC129_HUMAN	1044	pepNFAT4	936-943	REGILLQL	823	113	61	84	933-944	QQIREGILLQLE	|	-	-	|	0.75	0.833	0.616	0.8749	0.396	0.467	|	0.116	0	|	0	0	0	0	|	0	0	IIIIIIIIIIII	Inside	|	1.88	0.05	0	0.06	0.01	0.45	0.21	1.7	2.97	|	16	11	4.06
sp	Q06190	P2R3A_HUMAN	1150	pepNFAT4	153-160	RRSVDLDL	na	na	159	960	150-161	SFNRRSVDLDLL	|	-	-	|	0.333	0.417	0.302	0.6377	0.375	0.352	|	0.139	0	|	0	0	0	0	|	0	0	IIIIIIIIIIII	Inside	|	2.25	0.16	0.03	0.57	-0.08	0.52	1.19	0.33	2.97	|	48	5	4.65
sp	Q9UKN7	MYO15_HUMAN	3530	pepNFAT4	490-497	KEKLEVPL	444	68	38	2898	487-498	LFGKEKLEVPLP	|	-	-	|	0	0.333	0.274	0.3915	0.235	0.641	|	0.121	0	|	0	0	0	0	|	0	0	IIIIIIIIIIII	Inside	|	1.92	-0.04	1.12	0.63	0.99	-1.29	0.37	0.28	2.98	|	52	12	4.13
sp	Q52LR7	EPC2_HUMAN	807	pepNFAT4	259-266	RELLHLTL	na	na	31	507	256-267	KTKRELLHLTLE	|	-	-	|	0.5	0.583	0.392	0.6317	0.312	0.361	|	0.133	0	|	0	0	0	0	|	0	0	IIIIIIIIIIII	Inside	|	1.19	0.14	0	0.08	-0.06	0.58	0.35	-0.01	2.99	|	21	21	4.87
sp	Q12796	PNRC1_HUMAN	327	pepNFAT4	312-319	RELMAVHL	241	21	na	na	309-320	NQNRELMAVHLK	|	-	-	|	0.75	0.833	0.728	0.983	0.713	0.414	|	0.176	0	|	0	9	2	0	|	0	0	IIIIIIIIIIII	Inside	|	2.37	0.15	-0.03	0.21	-0.05	0.27	0.96	1.43	2.99	|	23	19	4.51
sp	Q9UN37	VPS4A_HUMAN	437	pepNFAT4	140-147	KEAVILPI	na	na	10	230	137-148	EALKEAVILPIK	|	-	-	|	0.583	0.833	0.501	0.7004	0.319	0.292	|	0.117	0	|	0	3	0	0	|	0	0	IIIIIIIIIIII	Inside	|	2.25	0.63	1.89	1.19	0.94	-1.96	1.06	0.4	3	|	52	45	4.62
sp	Q8N960	CE120_HUMAN	986	pepNFAT4	652-659	KAALELEM	577	258	na	na	649-660	LEYKAALELEMW	|	-	-	|	0.833	0.833	0.502	0.689	0.612	0.389	|	0.154	0	|	0	0	0	0	|	0	0	IIIIIIIIIIII	Inside	|	2.06	0.73	0.14	0.37	0.86	-0.81	0.15	0.14	3	|	25	22	4.22
sp	P26196	DDX6_HUMAN	483	pepNFAT4	73-80	KKTLKLPP	na	na	39	141	70-81	DDWKKTLKLPPK	|	-	-	|	1	1	0.554	0.6482	0.729	0.508	|	0.152	0	|	0	0	0	0	|	0	0	IIIIIIIIIIII	Inside	|	3.41	-0.67	-1.15	1.44	0.44	-0.96	2.3	0.37	3.01	|	26	25	5.05
sp	Q8WXA3	RUFY2_HUMAN	655	pepNFAT4	375-382	KHEIELAM	224	224	249	249	372-383	VSMKHEIELAMK	|	-	-	|	0.833	1	0.495	0.6381	0.473	0.391	|	0.127	0	|	0	0	0	0	|	0	0	IIIIIIIIIIII	Inside	|	2.6	1.88	3.1	1.3	0.92	-3.05	1.02	1.51	3.01	|	25	24	4.58
sp	Q96T17	MA7D2_HUMAN	732	pepNFAT4	526-533	REQIMLQI	329	209	23	192	523-534	RLEREQIMLQIE	|	MAP7	Family	|	1	1	0.59	0.7904	0.656	0.576	|	0.113	0	|	0	0	0	0	|	0	0	IIIIIIIIIIII	Inside	|	1.75	0.05	0	0.23	0.1	0.31	0.6	1.34	3.01	|	29	12	4.55
sp	Q2WGJ9	FR1L6_HUMAN	1857	pepNFAT4	1567-1574	RLQMWVDM	1503	196	14	233	1564-1575	EQGRLQMWVDMF	|	-	-	|	0.5	0.667	0.389	0.5829	0.453	0.561	|	0.117	0	|	0	0	0	0	|	0	1	OOOOOOOOOOOO	Outside	|	2.95	0.01	0.03	-0.24	0.01	1.26	0.96	0.37	3.03	|	28	24	5.64
sp	Q6IBW4	CNDH2_HUMAN	605	pepNFAT4	472-479	RRNVELFI	332	157	na	na	469-480	ELVRRNVELFIA	|	DUF1032	Family	|	0.417	0.75	0.404	0.6093	0.392	0.326	|	0.12	0	|	0	0	0	0	|	0	0	IIIIIIIIIIII	Inside	|	1.69	0.11	0.03	0.74	-0.34	0.16	1.6	0.33	3.03	|	25	16	4.5
sp	Q6Q759	SPG17_HUMAN	2223	pepNFAT4	1779-1786	KLRLQVSL	1611	18	68	434	1776-1787	NEVKLRLQVSLK	|	-	-	|	0.167	0	0.253	0.4737	0.251	0.331	|	0.121	0	|	0	0	0	0	|	0	0	IIIIIIIIIIII	Inside	|	2.53	0.69	1.86	1.38	0.78	-2.01	1.54	0.2	3.03	|	25	16	4.26
sp	O75167	PHAR2_HUMAN	634	pepNFAT4	476-483	RDTLAIKL	449	58	101	116	473-484	IRRRDTLAIKLG	|	RPEL	Family	|	1	1	0.819	0.9129	0.735	0.657	|	0.111	0	|	0	0	0	0	|	0	0	IIIIIIIIIIII	Inside	|	2.18	0.13	0	0.7	0	-0.06	1.2	0.62	3.04	|	26	25	4.42
sp	Q8N1F8	S11IP_HUMAN	1099	pepNFAT4	802-809	RLRLFLDV	754	12	128	188	799-810	VDHRLRLFLDVE	|	-	-	|	0.833	1	0.535	0.7147	0.479	0.121	|	0.239	0	|	0	0	0	0	|	0	0	IIIIIIIIIIII	Inside	|	1.79	0.06	0	0.48	-0.03	0.31	1.21	-0.01	3.04	|	24	18	4.25
sp	Q8TE73	DYH5_HUMAN	4624	pepNFAT4	1011-1018	RASVTLAI	869	171	144	3589	1008-1019	PIFRASVTLAIP	|	-	-	|	0.917	1	0.488	0.5561	0.5	0.289	|	0.209	0	|	0	0	0	0	|	0	0	IIIIIIIIIIII	Inside	|	2	-0.66	-0.75	0.11	-0.05	1.32	0.91	0.5	3.04	|	33	17	3.08
sp	Q15937	ZNF79_HUMAN	498	pepNFAT4	72-79	RSLVLLGL	61	12	26	78	69-80	GKSRSLVLLGLP	|	-	-	|	0.833	0.917	0.674	0.8922	0.447	0.641	|	0.128	0	|	0	0	0	0	|	0	0	IIIIIIIIIIII	Inside	|	0.6	-0.69	-0.75	-0.4	-0.08	1.81	-0.02	0.39	3.04	|	11	7	4.27
sp	Q9ULL0	K1210_HUMAN	1709	pepNFAT4	666-673	RASLSLMV	658	58	224	886	663-674	TEARASLSLMVE	|	-	-	|	1	1	0.763	0.934	0.804	0.513	|	0.369	0	|	0	0	0	0	|	0	0	IIIIIIIIIIII	Inside	|	1.58	0.15	0	0.92	-0.11	-0.24	1.76	-0.02	3.04	|	14	4	4.08
sp	Q5SW79	CE170_HUMAN	1584	pepNFAT4	114-121	KFTIQLQL	na	na	52	1411	111-122	KHEKFTIQLQLS	|	-	-	|	0	0.667	0.365	0.5107	0.384	0.531	|	0.186	0	|	0	0	0	0	|	0	0	IIIIIIIIIIII	Inside	|	3.48	0.69	1.89	1.27	1.13	-2.07	0.99	1.36	3.04	|	Err:520	Err:520	Err:520
sp	Q13884	SNTB1_HUMAN	538	pepNFAT4	241-248	RKSIPLKM	152	20	20	232	238-249	HRDRKSIPLKMC	|	-	-	|	1	1	0.683	0.9626	0.689	0.461	|	0.214	0	|	0	4	0	0	|	Y	0	OOOOOOOOOOOO	Outside	|	2.62	0.17	0.03	0.48	-0.09	-0.55	1.06	1.47	3.05	|	50	42	4.63
sp	O14529	CUX2_HUMAN	1486	pepNFAT4	1388-1395	RCSLEVSL	1243	31	1	40	1385-1396	ESSRCSLEVSLN	|	-	-	|	1	1	0.96	0.9807	0.825	0.775	|	0.179	0	|	0	0	0	0	|	0	0	IIIIIIIIIIII	Inside	|	1.94	0.18	0	0.9	0.03	-0.08	1.7	0.25	3.05	|	24	17	4.19
sp	Q7Z5K2	WAPL_HUMAN	1190	pepNFAT4	421-428	KKDVKLEF	198	31	56	707	418-429	TKSKKDVKLEFF	|	-	-	|	0.583	0.583	0.532	0.9654	0.609	0.605	|	0.111	0	|	0	0	0	0	|	0	0	IIIIIIIIIIII	Inside	|	2.92	-0.18	0.68	0.89	0.11	-0.25	1.67	0.29	3.05	|	26	15	4.94
sp	Q8IYE0	CC146_HUMAN	955	pepNFAT4	366-373	KMELLLKV	320	320	na	na	363-374	NLRKMELLLKVS	|	-	-	|	0.667	0.75	0.427	0.6311	0.459	0.293	|	0.119	0	|	0	0	0	0	|	0	0	IIIIIIIIIIII	Inside	|	2.37	0.66	0.33	1.34	0.73	-1.27	1.54	0.01	3.05	|	24	15	3.93
sp	Q8N1G2	MTR1_HUMAN	835	pepNFAT4	125-132	RRGLGLTL	na	na	277	597	122-133	QKGRRGLGLTLR	|	G-patch	Family	|	0.417	0.5	0.307	0.5238	0.519	0.451	|	0.129	0	|	4	0	0	0	|	0	0	IIIIIIIIIIII	Inside	|	0.56	0.18	0	0.48	-0.32	-0.12	0.64	0.02	3.06	|	25	22	4.65
sp	Q5SXM2	SNPC4_HUMAN	1469	pepNFAT4	664-671	RRLLTVPV	101	36	30	552	661-672	EGGRRLLTVPVE	|	-	-	|	1	1	0.912	0.9628	0.805	0.561	|	0.113	0	|	0	0	0	0	|	0	0	IIIIIIIIIIII	Inside	|	1.88	0.13	-0.03	1.11	-0.41	-0.23	2.2	0.25	3.06	|	20	5	2.93
sp	Q9UMD9	COHA1_HUMAN	1497	pepNFAT4	355-362	KKEMELLI	268	1	11	1085	352-363	TPAKKEMELLIM	|	-	-	|	0.417	0.5	0.345	0.6536	0.355	0.377	|	0.112	0	|	2.5	0	0	0	|	0	1	OOOOOOOOOOOO	Outside	|	2.2	0.59	1.76	0.87	1	-2.16	0.85	0.56	3.06	|	Err:520	Err:520	Err:520
sp	O60885	BRD4_HUMAN	1362	pepNFAT4	615-622	KRQLSLDI	510	143	173	686	612-623	YEEKRQLSLDIN	|	-	-	|	1	1	0.859	0.9503	0.765	0.733	|	0.198	0	|	0	0	0	0	|	0	0	IIIIIIIIIIII	Inside	|	2.33	0.72	0.61	1.23	0.95	-1.48	1.15	0.01	3.07	|	26	24	4.62
sp	Q9NRM7	LATS2_HUMAN	1088	pepNFAT4	352-359	RNSLNVDL	283	1	216	667	349-360	TPSRNSLNVDLY	|	-	-	|	1	1	0.76	0.9461	0.692	0.618	|	0.118	0	|	0	0	0	0	|	0	0	IIIIIIIIIIII	Inside	|	2.42	0.18	0	0.72	0.05	0.35	1.59	0.24	3.08	|	24	11	3.71
sp	Q2YD98	K1530_HUMAN	709	pepNFAT4	368-375	KAELELVL	124	124	102	102	365-376	IDLKAELELVLR	|	-	-	|	0.5	0.833	0.411	0.5283	0.257	0.605	|	0.11	0	|	0	0	0	0	|	0	0	IIIIIIIIIIII	Inside	|	1.55	0.7	1.85	1.01	0.91	-1.79	0.65	0	3.08	|	Err:520	Err:520	Err:520
sp	P49756	RBM25_HUMAN	843	pepNFAT4	665-672	KIGLSLKL	626	10	4	130	662-673	HRPKIGLSLKLG	|	-	-	|	0.917	1	0.862	0.9952	0.917	0.686	|	0.153	0	|	0	0	0	0	|	0	0	IIIIIIIIIIII	Inside	|	1.66	0.7	1.85	1.22	0.88	-2.37	0.86	0	3.09	|	30	27	4.35
sp	Q9HCU5	PREB_HUMAN	417	pepNFAT4	70-77	RATMNLAL	na	na	165	165	67-78	TETRATMNLALA	|	-	-	|	0.333	0.417	0.336	0.7184	0.392	0.333	|	0.292	0	|	6	0	0	0	|	0	2	OOOOOOOOOOOO	Outside	|	1.41	0.2	-0.03	-0.11	-0.05	0.32	0.32	0.47	3.09	|	22	16	4.48
sp	Q6ZUK4	TMM26_HUMAN	368	pepNFAT4	347-354	KEGLAIPL	279	141	2	12	344-355	NESKEGLAIPLR	|	-	-	|	0.5	0.583	0.344	0.5291	0.588	0.65	|	0.348	0	|	26	0	5	0	|	Y	7	IIIIIIIIIIII	Inside	|	2.3	0.62	0.26	0.94	0.75	-1.1	0.71	0.67	3.09	|	26	8	3.65
sp	Q92925	SMRD2_HUMAN	531	pepNFAT4	191-198	KRKLRIYI	174	94	4	22	188-199	LTQKRKLRIYIS	|	-	-	|	0.75	1	0.621	0.8562	0.472	0.69	|	0.213	0	|	0	0	0	3	|	0	0	IIIIIIIIIIII	Inside	|	1.85	0.58	0.66	0.76	0.2	-0.19	0.86	0.37	3.11	|	24	22	4.87
sp	Q14781	CBX2_HUMAN	532	pepNFAT4	283-290	KCGLGLDL	51	37	11	229	280-291	ATNKCGLGLDLK	|	-	-	|	1	1	0.895	0.9631	0.531	0.748	|	0.117	0	|	0	0	0	0	|	0	0	IIIIIIIIIIII	Inside	|	1.84	0.72	0.22	1	0.6	-1.08	0.67	0.04	3.13	|	25	13	3.81
sp	Q7Z6I6	RHG30_HUMAN	1101	pepNFAT4	1063-1070	RSRLSLPP	821	18	na	na	1060-1071	SGSRSRLSLPPR	|	-	-	|	0	0.667	0.357	0.4734	0.613	0.716	|	0.139	0	|	0	0	0	0	|	0	0	IIIIIIIIIIII	Inside	|	1.91	0.1	-0.07	1.63	-0.21	-1.3	2.84	0.11	3.13	|	23	9	4.69
sp	Q86XD8	ZFAN4_HUMAN	727	pepNFAT4	421-428	KVNLELLL	374	139	36	185	418-429	GACKVNLELLLT	|	-	-	|	0.917	0.917	0.659	0.7986	0.449	0.468	|	0.122	0	|	0	0	0	0	|	0	0	IIIIIIIIIIII	Inside	|	1.7	0.64	0.17	0.89	0.77	-0.77	0.66	0	3.13	|	25	7	2.61
sp	Q8NG06	TRI58_HUMAN	486	pepNFAT4	142-149	KLQMALEL	na	na	224	304	139-150	YQVKLQMALELM	|	-	-	|	0.833	1	0.551	0.67	0.455	0.407	|	0.234	0	|	0	0	0	0	|	0	0	IIIIIIIIIIII	Inside	|	2.26	0.72	1.83	0.9	0.93	-2.27	0.68	0.75	3.14	|	18	8	3.31
sp	Q6ZUB0	YI020_HUMAN	917	pepNFAT4	910-917	KPILNLSI	891	317	na	na	907-918	FHMKPILNLSI	|	-	-	|	1	1	0.644	0.7288	0.419	na	|	0.157	0	|	6.5	0	4	0	|	0	1	OOOOOOOOOOO	Outside	|	1.57	1.92	3.12	1.75	0.9	-3.23	1.49	0.06	3.14	|	Err:520	Err:520	Err:520
sp	Q9BWT3	PAPOG_HUMAN	736	pepNFAT4	727-734	KNSIRLTL	702	9	na	na	724-735	RVIKNSIRLTLN	|	-	-	|	1	1	0.944	0.9634	0.731	0.451	|	0.108	0	|	0	0	0	0	|	0	1	OOOOOOOOOOOO	Outside	|	2.87	0.7	1.86	1.1	0.78	-1.95	0.72	1.3	3.15	|	25	22	4.36
sp	Q8IZD0	SAM14_HUMAN	417	pepNFAT4	190-197	RKFLDLGV	111	9	35	90	187-198	KTRRKFLDLGVT	|	-	-	|	1	1	0.97	0.9976	0.841	0.796	|	0.117	0	|	0	0	0	0	|	0	0	IIIIIIIIIIII	Inside	|	1.57	0.15	-0.06	0.93	-0.48	0.16	1.84	-0.01	3.15	|	15	13	4.93
sp	Q2TAZ0	ATG2A_HUMAN	1938	pepNFAT4	640-647	RATLRLRF	570	290	117	1172	637-648	SAPRATLRLRFP	|	-	-	|	0	1	0.387	0.4859	0.49	0.476	|	0.399	0	|	0	0	0	0	|	0	0	IIIIIIIIIIII	Inside	|	0.44	-0.78	-3.09	-0.14	-0.54	2.15	1.16	0.08	3.15	|	22	12	4.46
sp	Q5T5N4	CF118_HUMAN	469	pepNFAT4	214-221	RYRMFLRF	194	86	38	38	211-222	SADRYRMFLRFQ	|	-	-	|	0.667	0.833	0.465	0.6467	0.319	0.308	|	0.121	0	|	0	0	0	0	|	0	0	IIIIIIIIIIII	Inside	|	3.51	0.64	0.53	0.44	-0.24	0.48	1.83	0.22	3.15	|	19	5	4.16
sp	Q9NSC2	SALL1_HUMAN	1324	pepNFAT4	1174-1181	KGNLKVHM	1092	42	7	91	1171-1182	FTTKGNLKVHMG	|	-	-	|	0.417	1	0.44	0.6653	0.376	0.641	|	0.137	0	|	0	0	0	0	|	0	0	IIIIIIIIIIII	Inside	|	2.24	0.64	1.85	0.88	0.81	-1.59	1.09	0.36	3.16	|	28	22	5.37
sp	Q9UGJ0	AAKG2_HUMAN	569	pepNFAT4	30-37	RRSLRVHI	12	12	27	519	27-38	SQKRRSLRVHIP	|	-	-	|	1	1	0.891	0.9892	0.901	0.663	|	0.116	0	|	4	0	0	0	|	0	0	IIIIIIIIIIII	Inside	|	1.58	0.19	0	0.77	-0.58	0.46	1.63	0.55	3.16	|	23	20	3.62
sp	Q9P2N6	KANL3_HUMAN	904	pepNFAT4	619-626	KEDLRVQL	554	77	6	249	616-627	EGEKEDLRVQLK	|	-	-	|	0.5	0.583	0.439	0.747	0.649	0.789	|	0.231	0	|	0	0	0	0	|	0	0	IIIIIIIIIIII	Inside	|	2.5	0.63	0.56	1	0.85	-0.53	1.24	0.24	3.16	|	24	13	4.25
sp	Q9C0D0	PHAR1_HUMAN	580	pepNFAT4	421-428	KDSLAIKL	350	182	na	na	418-429	VCRKDSLAIKLS	|	RPEL	Family	|	1	1	0.865	0.9613	0.613	0.624	|	0.139	0	|	0	0	0	0	|	0	0	IIIIIIIIIIII	Inside	|	2.95	0.64	1.86	1.35	0.91	-2.04	1.2	0.54	3.17	|	30	27	4.49
sp	Q8IZX4	TAF1L_HUMAN	1826	pepNFAT4	1357-1364	RKSLVLKF	812	455	61	334	1354-1365	EVRRKSLVLKFP	|	-	-	|	0.5	0.75	0.429	0.6337	0.329	0.473	|	0.44	0	|	0	0	0	0	|	0	0	IIIIIIIIIIII	Inside	|	2.31	0.17	0	0.55	-0.64	0.78	1.63	0.7	3.17	|	29	25	4.59
sp	Q96CT7	CC124_HUMAN	223	pepNFAT4	121-128	KSHLEVPL	na	na	78	78	118-129	EKAKSHLEVPLE	|	DUF1014	Family	|	0.75	0.917	0.452	0.5846	0.743	0.512	|	0.12	0	|	0	0	0	0	|	0	0	IIIIIIIIIIII	Inside	|	2.51	0.69	0.57	1.21	0.8	-1.32	1.31	0.29	3.17	|	Err:520	Err:520	Err:520
sp	Q9Y5Q8	TF3C5_HUMAN	519	pepNFAT4	448-455	RDTMSLMI	na	na	na	na	445-456	DELRDTMSLMIR	|	-	-	|	0.583	0.667	0.522	0.823	0.491	0.502	|	0.149	0	|	0	0	0	0	|	0	0	IIIIIIIIIIII	Inside	|	1.08	0.11	-0.02	0.29	-0.05	0.35	1.03	0.03	3.18	|	28	19	4.27
sp	Q9BWN1	PRR14_HUMAN	585	pepNFAT4	281-288	KLELKIAI	271	2	15	264	278-289	PPMKLELKIAIS	|	-	-	|	0.833	0.833	0.779	0.9852	0.825	0.819	|	0.169	0	|	4.5	0	0	0	|	0	0	IIIIIIIIIIII	Inside	|	2.83	0.68	0.42	1.37	0.81	-1.13	1.53	0.07	3.19	|	17	14	4.36
sp	Q03188	CENPC_HUMAN	943	pepNFAT4	807-814	KTNLMVNL	732	32	49	91	804-815	DERKTNLMVNLG	|	-	-	|	0.417	0.5	0.35	0.566	0.519	0.458	|	0.124	0	|	0	0	0	0	|	0	0	IIIIIIIIIIII	Inside	|	2.04	0.52	0.18	1.23	0.65	-1.01	1.48	0.27	3.19	|	18	13	2.12
sp	O60336	MABP1_HUMAN	1514	pepNFAT4	1293-1300	RAHLVLDI	1273	8	13	181	1290-1301	LPSRAHLVLDIP	|	-	-	|	1	1	0.868	0.9394	0.537	0.713	|	0.13	0	|	0	0	0	0	|	0	0	IIIIIIIIIIII	Inside	|	1.01	-0.59	-0.75	0.17	-0.13	0.56	0.41	0.04	3.2	|	25	21	4.9
sp	Q9NRL2	BAZ1A_HUMAN	1556	pepNFAT4	1265-1272	RPQVRLPV	993	194	29	274	1262-1273	KRGRPQVRLPVK	|	-	-	|	1	1	0.757	0.907	0.847	0.825	|	0.126	0	|	0	0	0	0	|	0	0	IIIIIIIIIIII	Inside	|	2.11	0.12	0.03	1.25	-0.23	-0.2	2.41	0.3	3.2	|	30	18	3.9
sp	A9QM74	IMA8_HUMAN	516	pepNFAT4	28-35	RMAVSLEL	na	na	21	265	25-36	RQQRMAVSLELR	|	IBB	Family	|	0.75	1	0.517	0.6408	0.512	0.508	|	0.119	0	|	0	0	2	2	|	0	0	IIIIIIIIIIII	Inside	|	1.64	0.15	0.03	0.83	-0.15	0.16	1.56	0.26	3.2	|	25	18	3.34
sp	Q14676	MDC1_HUMAN	2089	pepNFAT4	887-894	RESLKVEI	777	3	69	1187	884-895	ERDRESLKVEIE	|	-	-	|	0.667	0.75	0.53	0.7878	0.914	0.774	|	0.116	0	|	0	0	0	0	|	0	0	IIIIIIIIIIII	Inside	|	2.9	0.07	-0.1	0.86	0.19	0.42	1.85	0.81	3.2	|	23	10	4.38
sp	Q9ULT8	HECD1_HUMAN	2610	pepNFAT4	1816-1823	RLALTLKV	1524	0	671	693	1813-1824	PSPRLALTLKVT	|	-	-	|	0.583	0.917	0.447	0.5747	0.625	0.29	|	0.169	0	|	6.5	0	2	0	|	0	0	IIIIIIIIIIII	Inside	|	1.76	0.17	0	0.9	-0.11	-0.14	1.64	-0.01	3.21	|	26	21	4.3
sp	Q9BYB0	SHAN3_HUMAN	1741	pepNFAT4	1192-1199	KKSMILSV	1107	2	35	454	1189-1200	PEDKKSMILSVL	|	-	-	|	0.75	0.833	0.754	0.9955	0.828	0.65	|	0.16	0	|	0	0	0	0	|	0	0	IIIIIIIIIIII	Inside	|	2.87	0.66	1.83	0.88	0.96	-1.68	1.07	0.68	3.21	|	15	15	3.92
sp	Q9BSV6	SEN34_HUMAN	310	pepNFAT4	180-187	RSALLVQL	na	na	104	104	177-188	PLPRSALLVQLA	|	-	-	|	1	1	0.889	0.9681	0.781	0.519	|	0.184	0	|	0	0	0	0	|	0	0	IIIIIIIIIIII	Inside	|	1.56	0.05	0	0.68	-0.01	0.19	1.39	0.24	3.21	|	23	15	3.61
sp	Q8TAP6	CEP76_HUMAN	659	pepNFAT4	105-112	RRYLYLQV	20	20	222	502	102-113	DPTRRYLYLQVL	|	-	-	|	0.583	0.667	0.43	0.6758	0.407	0.257	|	0.111	0	|	3.5	0	0	0	|	0	0	IIIIIIIIIIII	Inside	|	0.92	0.09	0	0.48	-0.13	0.35	1.15	-0.01	3.22	|	25	22	4.75
sp	Q8N841	TTLL6_HUMAN	843	pepNFAT4	58-65	KKRLVINL	na	na	298	736	55-66	KRKKKRLVINLS	|	-	-	|	0.583	0.667	0.544	0.8853	0.66	0.339	|	0.118	0	|	0	0	0	0	|	0	0	IIIIIIIIIIII	Inside	|	2.12	0.65	1.85	1.1	0.68	-1.74	0.88	0.55	3.23	|	40	21	3.35
sp	Q96M02	CJ090_HUMAN	699	pepNFAT4	287-294	RSVLSLNL	50	3	52	270	284-295	KMHRSVLSLNLN	|	-	-	|	0.583	0.667	0.445	0.6337	0.428	0.425	|	0.126	0	|	0	0	0	0	|	0	0	IIIIIIIIIIII	Inside	|	0.75	0.18	0	0.42	-0.03	0	0.67	0.02	3.23	|	21	14	4
sp	Q9H211	CDT1_HUMAN	546	pepNFAT4	67-74	RRRLRLSV	36	34	4	416	64-75	PPARRRLRLSVD	|	-	-	|	1	1	0.893	0.9851	0.935	0.828	|	0.138	0	|	0	0	0	0	|	0	0	IIIIIIIIIIII	Inside	|	1.06	0.17	0	0.87	-0.52	-0.06	1.67	-0.01	3.23	|	24	1	0
sp	Q13136	LIPA1_HUMAN	1202	pepNFAT4	179-186	RERLRVAL	151	27	43	985	176-187	EKVRERLRVALE	|	-	-	|	0.333	0.417	0.306	0.6231	0.357	0.414	|	0.113	0	|	0	0	0	0	|	0	0	IIIIIIIIIIII	Inside	|	1.62	0.19	0	0.74	-0.04	0.14	1.51	0.26	3.24	|	32	22	4.37
sp	Q6EMB2	TTLL5_HUMAN	1281	pepNFAT4	544-551	RKLLSLEV	172	172	67	553	541-552	LYERKLLSLEVR	|	-	-	|	0.75	0.833	0.609	0.8165	0.412	0.501	|	0.118	0	|	0	0	0	0	|	0	0	IIIIIIIIIIII	Inside	|	1.76	0.23	0	1.12	-0.08	-0.39	2.05	0	3.24	|	27	18	4.05
sp	Q5SYB0	FRPD1_HUMAN	1578	pepNFAT4	1199-1206	KLFVELDL	855	45	11	275	1196-1207	QEQKLFVELDLD	|	-	-	|	1	1	0.977	0.9985	0.875	0.623	|	0.12	0	|	0	0	0	0	|	0	0	IIIIIIIIIIII	Inside	|	3.54	0.68	1.88	1.5	0.98	-1.98	1.52	0.27	3.24	|	27	4	4.58
sp	P21675	TAF1_HUMAN	1872	pepNFAT4	1338-1345	RKSLVLKF	812	455	61	334	1335-1346	EVRRKSLVLKFP	|	-	-	|	0.667	0.75	0.497	0.7499	0.374	0.527	|	0.406	0	|	0	0	0	0	|	0	0	IIIIIIIIIIII	Inside	|	2.11	-0.75	-0.87	-0.04	-0.61	1.9	1.06	0.81	3.25	|	29	25	4.59
sp	Q15942	ZYX_HUMAN	572	pepNFAT4	231-238	KPQVQLHV	222	27	20	105	228-239	PQPKPQVQLHVQ	|	-	-	|	1	1	0.74	0.9543	0.925	0.925	|	0.211	0	|	0	0	0	0	|	0	0	IIIIIIIIIIII	Inside	|	1.63	0.69	1.88	2.03	0.86	-1.93	2.74	0.29	3.25	|	23	6	5.18
sp	Q8NI08	NCOA7_HUMAN	942	pepNFAT4	626-633	KSEVQLWL	490	122	20	235	623-634	MDNKSEVQLWLL	|	-	-	|	0.5	0.583	0.507	0.8891	0.493	0.36	|	0.122	0	|	0	0	0	0	|	0	0	IIIIIIIIIIII	Inside	|	2.57	0.66	1.89	1.47	0.96	-1.81	1.53	0.25	3.26	|	29	15	5.07
sp	Q8N0U7	CA087_HUMAN	546	pepNFAT4	350-357	KHGLYLTL	341	59	68	159	347-358	ICGKHGLYLTLS	|	-	-	|	1	1	0.724	0.8391	0.301	0.356	|	0.183	0	|	0	0	0	0	|	0	0	IIIIIIIIIIII	Inside	|	1.14	0.5	1.83	0.73	0.73	-1.67	0.34	0	3.26	|	16	13	4.92
sp	Q01804	OTUD4_HUMAN	1113	pepNFAT4	886-893	KGELDLSL	861	67	111	111	883-894	SDEKGELDLSLE	|	-	-	|	0.417	0.583	0.408	0.7122	0.434	0.555	|	0.113	0	|	0	0	0	0	|	0	0	IIIIIIIIIIII	Inside	|	1.93	0.69	0.66	0.88	0.77	-0.78	0.68	0	3.26	|	30	15	2.73
sp	Q5QJ38	TCHL1_HUMAN	904	pepNFAT4	665-672	RKSLEIEI	537	64	77	202	662-673	DENRKSLEIEIT	|	-	-	|	1	1	0.822	0.9929	0.962	0.795	|	0.18	0	|	0	0	0	0	|	0	0	IIIIIIIIIIII	Inside	|	2.59	0.12	0	0.4	-0.31	0.95	1.07	1.17	3.26	|	14	4	4.33
sp	A0AVI2	FR1L5_HUMAN	2093	pepNFAT4	837-844	RLLLDIDI	594	117	80	1136	834-845	PQRRLLLDIDIN	|	-	-	|	0.667	0.75	0.431	0.6235	0.336	0.439	|	0.142	0	|	5	0	4	0	|	0	1	OOOOOOOOOOOO	Outside	|	2.78	0.19	0	0.95	-0.03	0.03	1.63	0.09	3.26	|	Err:520	Err:520	Err:520
sp	Q2LD37	K1109_HUMAN	5005	pepNFAT4	4198-4205	KDSLSINL	3932	18	90	688	4195-4206	TGRKDSLSINLE	|	-	-	|	0	0.333	0.225	0.4526	0.628	0.272	|	0.153	0	|	0	0	7	0	|	0	2	OOOOOOOOOOOO	Outside	|	2.85	0.66	0.11	1.12	0.9	-0.91	1.11	0.57	3.27	|	24	22	4.62
sp	Q86UQ8	NFE4_HUMAN	179	pepNFAT4	84-91	RSLLAIHL	49	49	75	75	81-92	APHRSLLAIHLH	|	-	-	|	0.75	0.833	0.72	0.9688	0.356	0.671	|	0.142	0	|	0	0	0	0	|	0	0	IIIIIIIIIIII	Inside	|	1.73	0.16	0	0.49	-0.06	0.35	1	0.7	3.27	|	Err:520	Err:520	Err:520
sp	P11831	SRF_HUMAN	508	pepNFAT4	141-148	RGRVKIKM	114	72	72	262	138-149	KKTRGRVKIKME	|	-	-	|	0.333	0.417	0.273	0.5306	0.601	0.366	|	0.293	0	|	0	0	0	0	|	0	0	IIIIIIIIIIII	Inside	|	1.86	0.04	0.03	0.41	-0.18	0.8	1.54	0.3	3.3	|	27	21	4.87
sp	Q6UB99	ANR11_HUMAN	2663	pepNFAT4	114-121	RQQVALLM	73	73	9	2337	111-122	LSERQQVALLMQ	|	-	-	|	1	1	0.944	0.9899	0.513	0.818	|	0.112	0	|	0	0	0	0	|	0	0	IIIIIIIIIIII	Inside	|	2.25	0.19	0.03	0.64	0.03	0.13	1.64	0.27	3.3	|	30	24	4.5
sp	Q9P217	ZSWM5_HUMAN	1185	pepNFAT4	342-349	KEQVKLFL	328	179	126	781	339-350	EQVKEQVKLFLS	|	-	-	|	0.333	0.417	0.322	0.6247	0.351	0.22	|	0.122	0	|	0	0	0	3	|	0	0	IIIIIIIIIIII	Inside	|	2.26	0.54	1.72	1.07	0.87	-1.46	1.09	0.31	3.3	|	43	18	4.48
sp	Q9H5Z6	F124B_HUMAN	455	pepNFAT4	240-247	KILLQVQL	189	146	55	168	237-248	DGNKILLQVQLN	|	-	-	|	0.75	0.833	0.455	0.6133	0.357	0.347	|	0.167	0	|	0	0	0	0	|	0	0	IIIIIIIIIIII	Inside	|	2.33	0.69	1.86	1.57	0.92	-2.05	1.76	0.25	3.3	|	20	8	3.71
sp	Q6SJ93	F111B_HUMAN	734	pepNFAT4	373-380	RYAINLDV	333	333	45	271	370-381	LGRRYAINLDVQ	|	-	-	|	0	0.5	0.335	0.4459	0.454	0.283	|	0.114	0	|	0	0	0	0	|	0	0	IIIIIIIIIIII	Inside	|	1.88	0.15	0.03	1.02	-0.25	0.39	2.19	1.23	3.3	|	8	4	2.06
sp	Q96RK0	CIC_HUMAN	1608	pepNFAT4	1504-1511	KVCLQLKI	1397	76	11	83	1501-1512	FPSKVCLQLKIR	|	-	-	|	1	1	0.941	0.9739	0.421	0.811	|	0.21	0	|	0	0	0	0	|	0	0	IIIIIIIIIIII	Inside	|	1.53	0.73	0.23	0.87	0.56	-0.8	0.61	0.01	3.31	|	24	19	4.92
sp	Q63ZY3	KANK2_HUMAN	851	pepNFAT4	223-230	KRQLTVQL	207	45	92	612	220-231	QEEKRQLTVQLK	|	-	-	|	0.25	0.333	0.285	0.5126	0.29	0.629	|	0.124	0	|	0	0	0	0	|	0	0	IIIIIIIIIIII	Inside	|	2.21	0.7	0.16	1.29	0.54	-0.81	1.54	0.35	3.31	|	22	18	4.3
sp	Q14157	UBP2L_HUMAN	1087	pepNFAT4	281-288	RIDLAVLL	na	na	2	748	278-289	AGQRIDLAVLLG	|	-	-	|	1	1	0.881	0.9597	0.543	0.724	|	0.119	0	|	0	0	0	0	|	0	0	IIIIIIIIIIII	Inside	|	1.75	0.18	0	0.99	0.01	-0.41	1.79	0.25	3.31	|	28	25	4.6
sp	P49815	TSC2_HUMAN	1807	pepNFAT4	1369-1376	RPSVDLSF	1344	63	11	408	1366-1377	EGGRPSVDLSFQ	|	-	-	|	1	1	0.646	0.8497	0.608	0.802	|	0.078	0	|	30	0	0	0	|	0	1	IIIIIIIIIIII	Inside	|	2.59	-1.21	-1.34	0.8	-0.56	2.14	2.79	0.31	3.31	|	25	10	4.22
sp	Q8N6C5	IGSF1_HUMAN	1336	pepNFAT4	1327-1334	RISVELPV	1265	5	na	na	1324-1335	TSQRISVELPVP	|	-	-	|	0.583	0.667	0.494	0.8091	0.736	0.275	|	0.714	1	|	26	0	0	0	|	0	4	IIIIIIIIIIII	Inside	|	1.97	-0.65	-0.76	0.86	-0.11	0.25	1.92	0.3	3.31	|	29	4	4.46
sp	Q03001	DYST_HUMAN	7570	pepNFAT4	3230-3237	KSELLLNI	3222	21	92	4321	3227-3238	GNLKSELLLNIL	|	-	-	|	0.917	1	0.621	0.703	0.537	0.344	|	0.118	0	|	0	0	9	0	|	0	0	IIIIIIIIIIII	Inside	|	1.75	0.62	1.84	1	0.95	-1.91	0.64	0.02	3.32	|	20	7	4.27
sp	Q96GM5	SMRD1_HUMAN	515	pepNFAT4	179-186	KRKLRIFI	144	107	na	na	176-187	IKQKRKLRIFIS	|	-	-	|	0.5	0.583	0.387	0.6023	0.422	0.465	|	0.143	0	|	0	0	0	0	|	0	0	IIIIIIIIIIII	Inside	|	2.43	0.74	0.16	1.22	0.26	-0.89	1.7	0.31	3.33	|	23	23	4.75
sp	A6NCM1	IQCAL_HUMAN	817	pepNFAT4	428-435	RKEVELEI	314	93	31	352	425-436	EEKRKEVELEIR	|	-	-	|	0	0.167	0.147	0.3813	0.559	0.361	|	0.159	0	|	0	0	0	0	|	0	0	IIIIIIIIIIII	Inside	|	1.76	0.12	0.03	0.83	-0.18	0.18	1.65	0.25	3.33	|	27	6	3.92
sp	Q8IV61	GRP3_HUMAN	690	pepNFAT4	375-382	KLSLVLEP	159	159	8	180	372-383	DIYKLSLVLEPR	|	-	-	|	0.5	0	0.343	0.4716	0.114	0.604	|	0.242	0	|	0	0	0	2	|	0	0	IIIIIIIIIIII	Inside	|	4.02	1.25	0.94	2.29	0.74	-2.08	3.13	0.19	3.33	|	22	17	4.62
sp	Q12840	KIF5A_HUMAN	1032	pepNFAT4	696-703	KKALELQM	518	297	227	258	693-704	DEVKKALELQME	|	-	-	|	0.75	0.833	0.472	0.6658	0.624	0.584	|	0.142	0	|	0	0	0	0	|	0	0	IIIIIIIIIIII	Inside	|	2.26	0.68	1.86	0.64	0.91	-1.7	0.51	0.62	3.33	|	50	14	4.48
sp	Q5VT06	CE350_HUMAN	3117	pepNFAT4	2280-2287	KSDVLLKL	2173	72	53	551	2277-2288	KEGKSDVLLKLV	|	-	-	|	0.583	0.667	0.515	0.7829	0.407	0.434	|	0.113	0	|	0	0	0	0	|	0	0	IIIIIIIIIIII	Inside	|	2.63	0.47	1.89	1.22	0.98	-1.49	1.27	0.27	3.33	|	29	10	3.65
sp	Q32MH5	F214A_HUMAN	1076	pepNFAT4	1020-1027	RYLIHLRF	986	85	38	45	1017-1028	RLLRYLIHLRFQ	|	-	-	|	0.667	0	0.458	0.6747	0.398	0.182	|	0.121	0	|	0	8	0	0	|	0	0	IIIIIIIIIIII	Inside	|	2.31	0.12	-0.03	0.8	-0.48	1.32	2.44	1.92	3.34	|	26	21	5.27
sp	Q9UL68	MYT1L_HUMAN	1186	pepNFAT4	246-253	KSELSLDL	211	211	117	913	243-254	LGRKSELSLDLD	|	-	-	|	0.75	0.917	0.601	0.8122	0.853	0.51	|	0.121	0	|	0	0	0	0	|	0	0	IIIIIIIIIIII	Inside	|	2.03	0.7	1.86	1.19	0.73	-2.17	0.86	0	3.34	|	32	25	4.08
sp	Q8N9Z2	CC71L_HUMAN	235	pepNFAT4	214-221	RQVLRVNL	123	27	na	na	211-222	RRARQVLRVNLE	|	-	-	|	0	0.917	0.329	0.3644	0.537	0.462	|	0.211	0	|	0	0	0	0	|	0	0	IIIIIIIIIIII	Inside	|	1.5	0.16	-0.03	0.73	-0.13	0.18	1.53	0.25	3.34	|	7	4	4.46
sp	Q2NKX9	CB068_HUMAN	166	pepNFAT4	64-71	KPDLQVYL	6	6	69	69	61-72	RPRKPDLQVYLP	|	UPF0561	Family	|	0.75	0.833	0.694	0.9723	0.845	0.843	|	0.148	0	|	0	3	0	0	|	0	0	IIIIIIIIIIII	Inside	|	2	0	-0.36	0.72	0.67	-0.28	0.92	0.56	3.35	|	24	14	5.24
sp	Q9C0I9	LRC27_HUMAN	530	pepNFAT4	482-489	KLKLGLTL	450	58	na	na	479-490	EVLKLKLGLTLN	|	-	-	|	1	1	0.714	0.8623	0.471	0.554	|	0.112	0	|	0	0	0	0	|	0	0	IIIIIIIIIIII	Inside	|	2.02	0.7	0.13	1.09	0.69	-1.23	0.77	0.02	3.35	|	18	4	3.71
sp	Q8TAF5	LQK1_HUMAN	88	pepNFAT4	3-10	RGLLHLRV	na	na	na	na	1-11	MARGLLHLRVG	|	-	-	|	0.727	0.909	0.606	0.7916	0.355	0.34	|	0.208	0	|	0	5	0	0	|	0	0	IIIIIIIIIII	Inside	|	1.3	0.14	0	0.8	-0.22	-0.15	1.63	0	3.35	|	3	3	4.08
sp	Q6ZSH3	CP085_HUMAN	147	pepNFAT4	17-24	RPKVELSL	na	na	na	na	14-25	GQVRPKVELSLP	|	-	-	|	0.167	0.25	0.204	0.456	0.201	0.415	|	0.127	0	|	0	6	0	0	|	0	0	IIIIIIIIIIII	Inside	|	1.22	-0.59	-0.68	0.14	-0.08	0.91	0.68	0.47	3.35	|	3	3	4.42
sp	Q6ZR03	YU004_HUMAN	302	pepNFAT4	240-247	KLLLQVSF	168	21	45	45	237-248	QSLKLLLQVSFQ	|	-	-	|	1	1	0.926	0.9752	0.406	0.565	|	0.118	0	|	0	7	0	0	|	0	0	IIIIIIIIIIII	Inside	|	3.69	-0.65	-1.23	1.65	0.52	0.55	3.24	0.25	3.35	|	Err:520	Err:520	Err:520
sp	Q9NTK1	DEPP_HUMAN	212	pepNFAT4	2-9	RSRLLLSV	na	na	24	24	1-10	MRSRLLLSVA	|	-	-	|	1	1	0.989	0.995	0.295	0.733	|	0.237	0	|	0	8	0	0	|	Y	0	SSSSSSSSSS	Signal	|	1.43	0.18	0	0.87	-0.08	-0.32	1.55	-0.01	3.36	|	14	14	3.66
sp	Q6W2J9	BCOR_HUMAN	1755	pepNFAT4	889-896	KENLGLPV	882	154	1	747	886-897	GTNKENLGLPVS	|	-	-	|	0.583	1	0.475	0.6377	0.431	0.635	|	0.129	0	|	0	0	0	0	|	0	0	IIIIIIIIIIII	Inside	|	2.82	0.73	0.22	1.52	0.79	-2.06	1.53	0.02	3.36	|	21	13	2.56
sp	O75159	SOCS5_HUMAN	536	pepNFAT4	60-67	RENIALQL	7	1	2	173	57-68	SPLRENIALQLG	|	-	-	|	0.75	0.833	0.651	0.915	0.645	0.598	|	0.122	0	|	0	0	0	0	|	0	0	IIIIIIIIIIII	Inside	|	2.27	0.18	0	0.46	-0.05	-0.14	0.72	1.49	3.37	|	24	14	3.78
sp	Q9UBN6	TR10D_HUMAN	386	pepNFAT4	328-335	RRRLLVPV	175	16	na	na	325-336	GCQRRRLLVPVN	|	-	-	|	0.667	1	0.529	0.6921	0.502	0.549	|	0.15	0	|	30	0	0	0	|	0	1	IIIIIIIIIIII	Inside	|	2.25	0.06	-0.07	1.13	-0.49	-0.06	2.36	0.19	3.37	|	4	4	3.58
sp	Q8NFU7	TET1_HUMAN	2136	pepNFAT4	630-637	KPSVVVPL	583	152	110	1483	627-638	LKKKPSVVVPLE	|	-	-	|	0.583	0.667	0.525	0.8432	0.337	0.682	|	0.127	0	|	5	0	3	0	|	0	0	IIIIIIIIIIII	Inside	|	3.43	0.65	1.89	1.83	0.91	-2.24	2.25	0.67	3.38	|	73	12	2.73
sp	O75449	KTNA1_HUMAN	491	pepNFAT4	222-229	KEAVVLPM	139	50	71	211	219-230	KLLKEAVVLPMW	|	-	-	|	0.583	1	0.414	0.5038	0.308	0.274	|	0.172	0	|	0	0	0	0	|	0	0	IIIIIIIIIIII	Inside	|	2.56	-0.47	0.82	-1.11	0.97	0.98	-1.53	0.42	3.39	|	25	22	4.75
sp	Q96KQ4	ASPP1_HUMAN	1090	pepNFAT4	298-305	KRNMEVAM	273	211	26	650	295-306	LLNKRNMEVAMM	|	-	-	|	0.5	0.667	0.384	0.5166	0.583	0.455	|	0.328	0	|	0	0	0	0	|	0	0	IIIIIIIIIIII	Inside	|	2.99	0.59	1.78	0.29	0.75	-0.97	0.62	0.77	3.39	|	28	22	4.36
sp	Q9NZP6	CO002_HUMAN	1156	pepNFAT4	327-334	KRKMSIPL	292	97	37	710	324-335	RPCKRKMSIPLL	|	-	-	|	0.667	0.75	0.586	0.9197	0.673	0.443	|	0.137	0	|	0	0	0	0	|	0	0	IIIIIIIIIIII	Inside	|	2.72	0.64	1.86	0.74	0.65	-1.37	0.72	0.64	3.4	|	7	6	4.14
sp	Q5TZF3	ANR45_HUMAN	282	pepNFAT4	9-16	RVWVFLEL	na	na	233	241	6-17	AGARVWVFLELM	|	-	-	|	1	1	0.984	0.9992	0.278	0.788	|	0.171	0	|	0	0	0	0	|	0	0	IIIIIIIIIIII	Inside	|	1.82	-0.08	0.03	0.49	-0.02	0.43	1.19	0.28	3.4	|	20	2	0
sp	P33241	LSP1_HUMAN	339	pepNFAT4	60-67	KQEMLLSL	na	na	43	244	57-68	ERPKQEMLLSLK	|	-	-	|	1	1	0.901	0.9975	0.939	0.926	|	0.119	0	|	0	0	0	0	|	0	0	IIIIIIIIIIII	Inside	|	2.72	-0.59	-0.96	-0.8	0.67	0.94	-1.19	1.45	3.41	|	21	1	0
sp	Q5T6M2	CF122_HUMAN	205	pepNFAT4	32-39	RRCLFLSF	na	na	13	128	29-40	EDFRRCLFLSFV	|	-	-	|	0.917	0.917	0.846	0.996	0.524	0.653	|	0.132	0	|	0	0	0	0	|	0	0	IIIIIIIIIIII	Inside	|	2.54	0.15	0	0.51	-0.51	0.92	1.78	0.8	3.41	|	2	2	4.38
sp	O14578	CTRO_HUMAN	2027	pepNFAT4	1364-1371	RFNVGLNM	1318	17	60	641	1361-1372	IPHRFNVGLNMR	|	-	-	|	0.667	1	0.418	0.4876	0.683	0.187	|	0.131	0	|	0	0	0	0	|	0	0	IIIIIIIIIIII	Inside	|	2.22	0.09	0.03	0.4	-0.16	0.5	1.21	0.33	3.42	|	28	20	4.82
sp	P28290	SSFA2_HUMAN	1259	pepNFAT4	1082-1089	KSELGLGL	993	17	50	78	1079-1090	SYLKSELGLGLG	|	-	-	|	1	1	0.779	0.8775	0.52	0.632	|	0.122	0	|	0	0	0	0	|	0	0	IIIIIIIIIIII	Inside	|	1.77	0.69	1.86	1.38	0.97	-2.91	0.85	0.02	3.42	|	24	15	4.47
sp	Q9C0C2	TB182_HUMAN	1729	pepNFAT4	56-63	KPSLLVPV	40	40	67	1651	53-64	LPAKPSLLVPVG	|	-	-	|	1	1	0.952	0.9914	0.864	0.828	|	0.12	0	|	0	0	0	0	|	0	0	IIIIIIIIIIII	Inside	|	3.47	0.6	0.39	1.78	0.81	-1.77	2.4	0.35	3.42	|	16	11	4.77
sp	Q53FE4	CD017_HUMAN	359	pepNFAT4	305-312	RNNMKIPV	271	52	8	8	302-313	LIRRNNMKIPVA	|	-	-	|	1	1	0.985	0.9897	0.816	0.866	|	0.124	0	|	0	0	0	0	|	0	0	IIIIIIIIIIII	Inside	|	2.78	0.06	-0.1	0.64	-0.21	-0.47	1.66	1.69	3.42	|	17	8	4.52
sp	Q15751	HERC1_HUMAN	4861	pepNFAT4	1531-1538	RRNVDLDL	1432	27	80	3011	1528-1539	LSGRRNVDLDLA	|	-	-	|	0.917	1	0.481	0.5301	0.647	0.541	|	0.07	0	|	13	0	0	0	|	0	0	IIIIIIIIIIII	Inside	|	2.46	0.15	0.03	0.76	-0.3	0.26	1.46	0.31	3.43	|	37	17	4.85
sp	Q96PE6	ZIM3_HUMAN	472	pepNFAT4	54-61	KPDVILRL	na	na	na	na	51-62	ETTKPDVILRLE	|	-	-	|	0	0.5	0.3	0.4737	0.431	0.521	|	0.111	0	|	0	0	0	0	|	0	0	IIIIIIIIIIII	Inside	|	1.95	0.64	1.89	1.2	0.96	-1.68	1.07	0.42	3.43	|	5	4	4.71
sp	Q9H9V9	JMJD4_HUMAN	463	pepNFAT4	15-22	RGALRLLV	na	na	96	420	12-23	GQKRGALRLLVP	|	-	-	|	0	0.333	0.248	0.3898	0.503	0.176	|	0.338	0	|	0	5	0	0	|	0	0	IIIIIIIIIIII	Inside	|	0.88	-0.48	-0.65	0.48	-0.21	0.45	1.13	0.02	3.43	|	26	3	3.5
sp	O94776	MTA2_HUMAN	668	pepNFAT4	631-638	RPNLPLKV	223	89	na	na	628-639	AARRPNLPLKVK	|	-	-	|	1	1	0.618	0.85	0.601	0.655	|	0.108	0	|	0	0	0	0	|	0	0	IIIIIIIIIIII	Inside	|	1.36	0.2	0	0.95	-0.33	-0.62	1.66	0.06	3.44	|	25	21	4.11
sp	Q8IY17	PLPL6_HUMAN	1366	pepNFAT4	433-440	RGRISVSL	352	31	14	894	430-441	AYERGRISVSLQ	|	-	-	|	1	1	0.921	0.9639	0.628	0.803	|	0.106	0	|	29	0	0	0	|	0	1	IIIIIIIIIIII	Inside	|	1.83	0.18	0.03	1.09	-0.03	0.34	2.26	1.45	3.44	|	24	16	4.4
sp	Q8WU20	FRS2_HUMAN	508	pepNFAT4	209-216	RTSVHVPL	75	69	10	246	206-217	RKNRTSVHVPLE	|	-	-	|	0.667	0.833	0.623	0.9045	0.727	0.861	|	0.109	0	|	0	2	0	0	|	0	0	IIIIIIIIIIII	Inside	|	2.55	-0.03	0.03	0.96	0.03	0.13	2.14	0.56	3.44	|	27	12	3.8
sp	Q9NZM4	GSCR1_HUMAN	1560	pepNFAT4	1303-1310	RSRIGLKL	1217	45	93	223	1300-1311	YEARSRIGLKLK	|	-	-	|	1	1	0.965	0.9976	0.865	0.782	|	0.117	0	|	0	0	0	0	|	0	0	IIIIIIIIIIII	Inside	|	1.72	1.48	1.3	1.02	-0.28	-1.25	1.16	1.34	3.46	|	18	16	4.34
sp	Q9NR09	BIRC6_HUMAN	4857	pepNFAT4	624-631	RRTLPVLL	470	2	68	4116	621-632	PLVRRTLPVLLL	|	-	-	|	0.833	0.917	0.704	0.9568	0.619	0.356	|	0.186	0	|	29	0	0	0	|	0	0	IIIIIIIIIIII	Inside	|	1.01	0.19	0	0.51	-0.33	-0.02	1.02	0.2	3.46	|	31	17	4.36
sp	Q9HC77	CENPJ_HUMAN	1338	pepNFAT4	751-758	RRDVDLDL	545	18	62	366	748-759	EDKRRDVDLDLS	|	-	-	|	0.5	0.5	0.395	0.7659	0.722	0.651	|	0.141	0	|	0	0	0	0	|	0	0	IIIIIIIIIIII	Inside	|	2.09	0.16	0.03	0.81	-0.54	0.35	1.63	0.26	3.46	|	32	7	4.95
sp	Q86T23	CROL1_HUMAN	111	pepNFAT4	20-27	RMELELSV	na	na	na	na	17-28	EAGRMELELSVT	|	-	-	|	0	0.5	0.296	0.3979	0.459	0.408	|	0.116	0	|	0	0	0	0	|	0	0	IIIIIIIIIIII	Inside	|	1.93	0.21	0	0.92	0.05	-0.25	1.65	-0.01	3.47	|	27	19	3.72
sp	Q7Z7J5	DPPA2_HUMAN	298	pepNFAT4	115-122	KIEVYLRL	na	na	147	147	112-123	NGKKIEVYLRLH	|	-	-	|	0.917	1	0.685	0.8868	0.31	0.619	|	0.111	0	|	0	0	0	0	|	0	0	IIIIIIIIIIII	Inside	|	2.32	0.53	1.88	1.46	0.89	-1.82	1.63	0.29	3.47	|	Err:520	Err:520	Err:520
sp	Q14643	ITPR1_HUMAN	2758	pepNFAT4	1072-1079	RVLLHLTM	649	12	299	1435	1069-1080	TFLRVLLHLTMH	|	-	-	|	0.833	1	0.545	0.7124	0.453	0.207	|	0.159	0	|	24	0	7	0	|	0	7	OOOOOOOOOOOO	Outside	|	1.63	0.09	0	0	-0.03	0.48	0.55	0.13	3.48	|	25	25	4.87
sp	Q5VWT5	CA168_HUMAN	728	pepNFAT4	110-117	KASLLLEV	73	15	60	609	107-118	SSQKASLLLEVT	|	-	-	|	0.583	0.833	0.434	0.5934	0.526	0.358	|	0.124	0	|	0	0	0	0	|	0	0	IIIIIIIIIIII	Inside	|	2.46	0.65	1.85	1.4	0.81	-1.78	1.52	0.02	3.48	|	17	10	2.96
sp	Q14643	ITPR1_HUMAN	2758	pepNFAT4	1068-1075	RTFLRVLL	645	8	303	1439	1065-1076	HGGRTFLRVLLH	|	-	-	|	0.583	0.667	0.446	0.7124	0.503	0.212	|	0.159	0	|	24	0	7	0	|	0	7	OOOOOOOOOOOO	Outside	|	1.7	0.15	0	0.75	-0.15	0.2	1.61	0.71	3.49	|	25	25	4.62
sp	Q6IQ23	PKHA7_HUMAN	1121	pepNFAT4	602-609	RRSVDISL	509	11	2	320	599-610	PDQRRSVDISLG	|	-	-	|	1	1	0.774	0.925	0.862	0.757	|	0.118	0	|	0	0	0	0	|	0	0	IIIIIIIIIIII	Inside	|	2.68	0.13	0.03	0.93	-0.56	0.38	1.9	0.87	3.49	|	27	15	4.18
sp	Q6ZRK6	CCD73_HUMAN	1079	pepNFAT4	823-830	KNDLFLFV	288	79	67	188	820-831	EATKNDLFLFVS	|	-	-	|	0.75	0.833	0.746	0.9882	0.574	0.51	|	0.126	0	|	0	0	0	0	|	0	0	IIIIIIIIIIII	Inside	|	2.1	0.58	1.86	1.18	1.04	-1.95	1.2	-0.01	3.49	|	21	6	4.52
sp	P49619	DGKG_HUMAN	791	pepNFAT4	60-67	RAYLEVDL	48	48	74	482	57-68	LFMRAYLEVDLP	|	-	-	|	1	1	0.857	0.9807	0.396	0.502	|	0.11	0	|	0	0	0	0	|	0	0	IIIIIIIIIIII	Inside	|	2.47	-0.39	-0.58	0.12	0.08	1.18	0.82	0.3	3.5	|	47	13	4.64
sp	Q9UGY1	NOL12_HUMAN	213	pepNFAT4	15-22	RPRLVLSF	na	na	101	101	12-23	DDRRPRLVLSFD	|	Nop25	Family	|	0	0.583	0.318	0.6117	0.72	0.431	|	0.169	0	|	0	0	0	0	|	0	0	IIIIIIIIIIII	Inside	|	2.38	0.13	-0.07	0.94	-0.49	0.16	2.21	0.03	3.5	|	25	13	4.56
sp	Q9P2N2	RHG28_HUMAN	729	pepNFAT4	652-659	KVSMAIQL	545	21	na	na	649-660	LLSKVSMAIQLN	|	-	-	|	0.583	0.75	0.397	0.57	0.322	0.319	|	0.156	0	|	0	0	0	0	|	0	0	IIIIIIIIIIII	Inside	|	2.89	0.63	1.82	0.95	0.93	-1.89	1	0.93	3.51	|	50	45	4.3
sp	Q9NZB8	MOCS1_HUMAN	636	pepNFAT4	378-385	RPMILIEL	280	280	6	77	375-386	MKNRPMILIELF	|	-	-	|	0.5	0	0.403	0.6907	0.341	0.307	|	0.368	0	|	2	0	2	2	|	0	0	IIIIIIIIIIII	Inside	|	3.14	-0.02	0	-0.4	-0.09	1.57	-0.13	2.08	3.51	|	20	20	2.59
sp	Q5T5N4	CF118_HUMAN	469	pepNFAT4	53-60	REDVYLYI	33	19	65	199	50-61	KDHREDVYLYIS	|	-	-	|	0.5	0.583	0.465	0.7966	0.315	0.507	|	0.121	0	|	0	0	0	0	|	0	0	IIIIIIIIIIII	Inside	|	1.43	0.01	0.03	0.74	0.06	0.22	1.63	0.25	3.51	|	19	7	4.06
sp	Q5JVX7	CA141_HUMAN	400	pepNFAT4	35-42	KTTMAIPL	na	na	99	341	32-43	EGRKTTMAIPLT	|	-	-	|	0.167	0.333	0.219	0.5214	0.4	0.302	|	0.113	0	|	0	0	0	0	|	0	0	IIIIIIIIIIII	Inside	|	2.79	0.61	0.07	0.34	0.63	-0.5	0.22	0.95	3.51	|	11	8	3.01
sp	B7ZC32	KLP6_HUMAN	967	pepNFAT4	228-235	RSHLVITI	na	na	97	442	225-236	SSSRSHLVITIQ	|	-	-	|	0.5	0.583	0.375	0.6666	0.488	0.201	|	0.114	0	|	0	0	0	0	|	0	0	IIIIIIIIIIII	Inside	|	1.21	-1.13	-1.24	0.01	-0.05	2.22	0.84	0.15	3.52	|	10	9	3.84
sp	Q96S38	KS6C1_HUMAN	1066	pepNFAT4	688-695	RPDLLVNL	498	90	127	361	685-696	DEGRPDLLVNLP	|	-	-	|	0.5	0.5	0.344	0.5654	0.458	0.556	|	0.114	0	|	0	0	0	0	|	0	0	IIIIIIIIIIII	Inside	|	1.71	-0.63	-0.74	-0.1	0.02	1.63	0.53	0.53	3.52	|	28	19	4.97
sp	Q8NG31	CASC5_HUMAN	2342	pepNFAT4	1673-1680	RCSLGIFL	1639	595	51	247	1670-1681	KVRRCSLGIFLP	|	-	-	|	1	1	0.905	0.9733	0.581	0.455	|	0.116	0	|	0	0	0	0	|	0	0	IIIIIIIIIIII	Inside	|	1.93	-0.7	-0.83	-0.27	-0.16	1.53	0	1.11	3.52	|	20	11	4.64
sp	Q9BUA3	CK084_HUMAN	381	pepNFAT4	318-325	RGTLDLQV	267	6	na	na	315-326	PGLRGTLDLQVI	|	-	-	|	1	1	0.877	0.9885	0.927	0.686	|	0.14	0	|	0	0	0	0	|	0	0	IIIIIIIIIIII	Inside	|	1.65	0.2	0	0.86	-0.28	0.17	1.71	0	3.52	|	16	15	4.09
sp	Q86WS4	CL040_HUMAN	652	pepNFAT4	88-95	KHNLELTM	46	46	0	388	85-96	PLRKHNLELTMS	|	-	-	|	0	0.75	0.309	0.3296	0.591	0.372	|	0.113	0	|	0	0	0	0	|	0	0	IIIIIIIIIIII	Inside	|	2.29	0.68	0.32	0.76	0.74	-1.22	0.74	0.06	3.56	|	14	10	4.56
sp	Q96BT3	CENPT_HUMAN	561	pepNFAT4	154-161	KQRLRLSV	141	67	33	242	151-162	GRRKQRLRLSVF	|	-	-	|	1	1	0.654	0.8507	0.634	0.646	|	0.161	0	|	0	0	0	0	|	0	0	IIIIIIIIIIII	Inside	|	1.37	-0.55	-1.31	-0.22	0.23	1.15	-0.22	0.05	3.56	|	21	12	4.03
sp	Q9Y2L8	ZKSC5_HUMAN	839	pepNFAT4	262-269	RDNMELIV	108	99	65	65	259-270	YESRDNMELIVK	|	-	-	|	0.583	1	0.517	0.7345	0.564	0.598	|	0.114	0	|	0	0	0	0	|	0	0	IIIIIIIIIIII	Inside	|	2.26	0.15	-0.03	0.5	0.01	0.05	1.53	0.59	3.56	|	13	3	4.54
sp	Q86XP3	DDX42_HUMAN	938	pepNFAT4	236-243	RHKLNLRV	138	6	33	587	233-244	IDLRHKLNLRVS	|	-	-	|	0.75	0.917	0.513	0.656	0.489	0.448	|	0.088	0	|	0	0	0	0	|	0	0	IIIIIIIIIIII	Inside	|	1.51	0.15	0	0.79	-0.18	0.02	1.67	0.01	3.57	|	26	24	4.89
sp	Q15468	STIL_HUMAN	1287	pepNFAT4	1102-1109	RSTVGLSL	1063	46	1	115	1099-1110	NTDRSTVGLSLI	|	-	-	|	0.417	0.667	0.408	0.652	0.411	0.404	|	0.128	0	|	0	0	0	0	|	0	0	IIIIIIIIIIII	Inside	|	2.61	0.15	0.03	0.93	0.11	-0.01	1.58	0.3	3.57	|	28	19	3.68
sp	O60346	PHLP1_HUMAN	1717	pepNFAT4	182-189	RQTLQLQP	130	29	127	1525	179-190	LKHRQTLQLQPS	|	-	-	|	0.25	0.333	0.264	0.5438	0.445	0.482	|	0.171	0	|	15	0	0	0	|	Y	0	OOOOOOOOOOOO	Outside	|	2.17	0.81	-0.72	1.57	-0.21	-0.83	2.97	0.08	3.58	|	22	11	4.05
sp	P0C874	YI039_HUMAN	917	pepNFAT4	910-917	KPILNLSI	891	317	na	na	907-918	FHMKPILNLSI	|	-	-	|	1	1	0.664	0.7453	0.422	na	|	0.142	0	|	4	0	0	0	|	0	1	OOOOOOOOOOO	Outside	|	2.17	0.69	1.85	1.06	0.94	-2.03	0.82	0.11	3.58	|	Err:520	Err:520	Err:520
sp	P47974	TISD_HUMAN	494	pepNFAT4	239-246	RDALHLGF	199	162	29	227	236-247	FGTRDALHLGFP	|	-	-	|	1	1	0.694	0.816	0.623	0.527	|	0.153	0	|	0	0	0	0	|	0	0	IIIIIIIIIIII	Inside	|	2.06	0.12	-0.05	0.51	-0.07	0.81	1.64	0	3.59	|	22	13	5.09
sp	Q14980	NUMA1_HUMAN	2115	pepNFAT4	1715-1722	KPQLDLSI	1636	1442	10	383	1712-1723	PQAKPQLDLSID	|	-	-	|	0.583	0.667	0.542	0.9212	0.591	0.598	|	0.496	0	|	0	3	0	0	|	0	0	IIIIIIIIIIII	Inside	|	2.18	0.9	2.03	1.09	0.71	-1.86	0.86	0.11	3.59	|	24	14	4.52
sp	Q15056	IF4H_HUMAN	248	pepNFAT4	208-215	RPRLQLKP	na	na	4	4	205-216	RAQRPRLQLKPR	|	-	-	|	0.833	0.917	0.691	0.9234	0.859	0.823	|	0.109	0	|	0	0	0	0	|	0	0	IIIIIIIIIIII	Inside	|	2.3	0.1	-0.07	1.77	-0.23	-0.93	3.21	0.2	3.6	|	23	20	5.24
sp	Q7LC44	ARC_HUMAN	396	pepNFAT4	24-31	KPNVILQI	na	na	138	348	21-32	QVAKPNVILQIG	|	-	-	|	0.75	0.833	0.591	0.836	0.556	0.345	|	0.114	0	|	0	0	0	0	|	0	0	IIIIIIIIIIII	Inside	|	2.56	0.63	1.89	1.67	0.93	-2.44	1.77	0.42	3.6	|	14	13	4.99
sp	Q9Y3P9	RBGP1_HUMAN	1069	pepNFAT4	116-123	KPEMSLPV	79	79	10	476	113-124	GLQKPEMSLPVK	|	-	-	|	0.75	0.833	0.558	0.8415	0.601	0.651	|	0.126	0	|	2	0	5	0	|	0	1	OOOOOOOOOOOO	Outside	|	2.74	0.72	1.86	1.48	0.87	-2.36	1.93	0.05	3.6	|	56	19	3.94
sp	O76041	NEBL_HUMAN	1014	pepNFAT4	834-841	RPGIIVDL	761	34	111	111	831-842	MDRRPGIIVDLK	|	-	-	|	0.583	0.667	0.43	0.6485	0.479	0.382	|	0.114	0	|	0	0	0	0	|	0	0	IIIIIIIIIIII	Inside	|	2.57	0.1	0	0.38	-0.26	0.72	1.09	1.65	3.61	|	24	8	4.96
sp	Q9NWN3	FBX34_HUMAN	711	pepNFAT4	451-458	KESLCISI	424	90	na	na	448-459	DQRKESLCISIT	|	-	-	|	0.583	0.583	0.498	0.844	0.521	0.433	|	0.116	0	|	0	0	0	0	|	0	0	IIIIIIIIIIII	Inside	|	3.04	0.61	0.67	1.32	0.78	-0.86	1.67	0.08	3.61	|	35	11	4.14
sp	Q01484	ANK2_HUMAN	3924	pepNFAT4	2870-2877	RFSMDVPV	2736	67	15	929	2867-2878	QTDRFSMDVPVS	|	-	-	|	1	1	0.701	0.8513	0.714	0.666	|	0.121	0	|	6	0	0	0	|	0	0	IIIIIIIIIIII	Inside	|	3.94	0.17	0.04	1.4	-0.12	-0.29	3.11	0.24	3.61	|	31	7	4.15
sp	Q53GL7	PAR10_HUMAN	1025	pepNFAT4	727-734	RAALEVHV	624	94	198	287	724-735	RALRAALEVHVQ	|	-	-	|	0	0.667	0.337	0.4576	0.488	0.4	|	0.129	0	|	0	0	0	0	|	0	0	IIIIIIIIIIII	Inside	|	1.49	0.2	0	1.53	0.03	0.06	3.11	0.21	3.61	|	15	3	3.83
sp	O94782	UBP1_HUMAN	785	pepNFAT4	20-27	KNRLSLKF	2	2	39	748	17-28	PSKKNRLSLKFF	|	-	-	|	0.583	0.667	0.536	0.8573	0.567	0.463	|	0.114	0	|	0	0	0	0	|	0	0	IIIIIIIIIIII	Inside	|	2.88	-0.66	0.48	0.52	0.47	-0.29	1.03	-0.03	3.62	|	24	21	4.4
sp	Q5CZC0	FSIP2_HUMAN	6907	pepNFAT4	6636-6643	KNDLIVRL	6302	51	55	256	6633-6644	VQSKNDLIVRLV	|	-	-	|	0.417	0.5	0.354	0.5783	0.324	0.314	|	0.156	0	|	3	4	4	0	|	0	0	IIIIIIIIIIII	Inside	|	2.32	0.55	0.62	0.99	0.74	-0.41	1.15	0.4	3.62	|	13	1	0
sp	Q9BXA9	SALL3_HUMAN	1300	pepNFAT4	1153-1160	KGNLKVHM	1053	42	107	107	1150-1161	FTTKGNLKVHMG	|	-	-	|	0.75	1	0.479	0.7231	0.412	0.604	|	0.126	0	|	0	0	0	0	|	0	0	IIIIIIIIIIII	Inside	|	2.69	0.57	1.85	0.87	0.86	-1.55	1.05	0.52	3.63	|	26	22	5.37
sp	P17275	JUNB_HUMAN	347	pepNFAT4	36-43	KPSLAVNL	na	na	58	215	33-44	KLLKPSLAVNLA	|	Jun	Family	|	1	1	0.778	0.8439	0.419	0.669	|	0.112	0	|	0	0	0	0	|	0	0	IIIIIIIIIIII	Inside	|	3.03	0.69	1.86	1.6	1.02	-2.32	1.76	0.22	3.63	|	19	16	3.17
sp	Q9HAF1	EAF6_HUMAN	191	pepNFAT4	176-183	RHRIDLKL	49	49	na	na	173-184	NKNRHRIDLKLN	|	-	-	|	1	1	0.892	0.9919	0.917	0.698	|	0.154	0	|	0	0	0	0	|	0	0	IIIIIIIIIIII	Inside	|	2.22	0.17	0.01	0.36	-0.06	0.25	0.64	1.26	3.63	|	Err:520	Err:520	Err:520
sp	P26373	RL13_HUMAN	211	pepNFAT4	121-128	RSKLILFP	na	na	na	na	118-129	KEYRSKLILFPR	|	Ribosomal_L13e	Family	|	1	1	0.757	0.9047	0.534	0.588	|	0.122	0	|	0	0	0	0	|	0	0	IIIIIIIIIIII	Inside	|	2.77	0.67	0.56	1.61	-0.13	-0.82	3.01	0.18	3.64	|	39	33	4.77
sp	Q9P2K1	C2D2A_HUMAN	1620	pepNFAT4	679-686	KRSVYLKV	552	16	49	761	676-687	DVKKRSVYLKVL	|	-	-	|	0.583	0.583	0.461	0.7639	0.555	0.32	|	0.12	0	|	0	0	0	0	|	0	0	IIIIIIIIIIII	Inside	|	2.58	0.58	1.89	1.49	0.44	-1.47	2	0.31	3.64	|	29	18	3.84
sp	Q13796	SHRM2_HUMAN	1616	pepNFAT4	1405-1412	KAELLIKM	1271	30	111	111	1402-1413	SAPKAELLIKMK	|	ASD2	Family	|	1	1	0.789	0.8929	0.499	0.68	|	0.136	0	|	0	0	0	0	|	0	0	IIIIIIIIIIII	Inside	|	3.14	0.73	1.86	1.18	0.91	-1.99	1.28	0.45	3.66	|	53	20	4.49
sp	Q5JR59	MTUS2_HUMAN	1369	pepNFAT4	761-768	RSAMLLKP	568	12	133	598	758-769	TFYRSAMLLKPQ	|	-	-	|	0.917	1	0.597	0.7516	0.38	0.426	|	0.112	0	|	0	0	0	0	|	0	0	IIIIIIIIIIII	Inside	|	2	0.69	0.57	1.75	-0.1	-0.97	3.49	0.22	3.66	|	Err:520	Err:520	Err:520
sp	O15297	PPM1D_HUMAN	605	pepNFAT4	573-580	KNSVKLTM	531	42	na	na	570-581	SQRKNSVKLTMR	|	-	-	|	1	1	0.834	0.9669	0.853	0.691	|	0.156	0	|	0	0	0	0	|	0	0	IIIIIIIIIIII	Inside	|	2.56	0.65	-0.79	1.07	0.58	-1.8	1.38	0.35	3.67	|	28	12	4.11
sp	P46013	KI67_HUMAN	3256	pepNFAT4	1996-2003	KQRLKISL	1759	3	61	1124	1993-2004	TSSKQRLKISLG	|	K167R	Repeat	|	0.75	0.833	0.687	0.9628	0.793	0.622	|	0.164	0	|	0	0	0	0	|	0	0	IIIIIIIIIIII	Inside	|	2.55	0.69	1.79	1.21	0.81	-1.94	1.11	0.58	3.67	|	23	3	3.33
sp	Q7Z5L2	GIDRP_HUMAN	792	pepNFAT4	14-21	RPDMALYV	na	na	20	666	11-22	RARRPDMALYVP	|	-	-	|	0.917	1	0.773	0.9631	0.625	0.604	|	0.072	0	|	0	0	0	0	|	0	0	IIIIIIIIIIII	Inside	|	1.25	0.65	0.51	0.9	-0.1	-0.37	1.96	0.16	3.67	|	Err:520	Err:520	Err:520
sp	Q9UPX8	SHAN2_HUMAN	1470	pepNFAT4	916-923	KKNMLIDI	847	79	41	462	913-924	GDDKKNMLIDIM	|	-	-	|	0.75	0.833	0.703	0.9581	0.806	0.541	|	0.124	0	|	0	0	0	0	|	0	0	IIIIIIIIIIII	Inside	|	3.94	-0.58	-0.94	-0.35	0.94	1.24	-0.16	0.62	3.68	|	10	9	4.19
sp	Q5TCZ1	SPD2A_HUMAN	1133	pepNFAT4	375-382	KKEISLPI	222	12	23	673	372-383	PIAKKEISLPIL	|	-	-	|	0.833	0.917	0.722	0.9609	0.74	0.436	|	0.131	0	|	0	0	0	0	|	0	0	IIIIIIIIIIII	Inside	|	2.86	0.72	1.9	0.82	0.86	-1.86	0.38	1.31	3.69	|	29	26	4.47
sp	P31629	ZEP2_HUMAN	2446	pepNFAT4	1853-1860	KKCLELGV	1780	270	67	541	1850-1861	AHMKKCLELGVS	|	-	-	|	0.833	0.917	0.645	0.8574	0.34	0.672	|	0.113	0	|	0	0	0	0	|	0	0	IIIIIIIIIIII	Inside	|	2.54	0.73	1.86	1.69	0.86	-2.49	1.86	0	3.7	|	24	23	5.25
sp	Q9NX55	HYPK_HUMAN	129	pepNFAT4	92-99	KEDLELIM	na	na	na	na	89-100	TIKKEDLELIMT	|	-	-	|	1	1	0.692	0.7981	0.642	0.571	|	0.127	0	|	0	0	0	0	|	0	0	IIIIIIIIIIII	Inside	|	2.53	0.6	1.7	0.75	1.11	-1.69	0.6	0.14	3.7	|	25	23	4.59
sp	Q03001	DYST_HUMAN	7570	pepNFAT4	3004-3011	KEHLQLGV	2996	83	13	4547	3001-3012	PPMKEHLQLGVN	|	-	-	|	0.917	1	0.554	0.6139	0.586	0.705	|	0.118	0	|	0	0	9	0	|	0	0	IIIIIIIIIIII	Inside	|	2.63	0.7	1.83	1.73	1.04	-2.42	1.92	-0.01	3.7	|	20	8	4.56
sp	Q9P2N6	KANL3_HUMAN	904	pepNFAT4	643-650	RPKIKVSL	578	8	59	225	640-651	TSKRPKIKVSLI	|	-	-	|	0.833	1	0.738	0.9599	0.835	0.717	|	0.231	0	|	0	0	0	0	|	0	0	IIIIIIIIIIII	Inside	|	2.99	0.11	-0.06	0.33	-0.24	0.91	0.98	1.82	3.71	|	24	20	3.89
sp	Q9Y2L6	FRM4B_HUMAN	1034	pepNFAT4	961-968	RTQLTIGL	351	19	4	23	958-969	GNWRTQLTIGLS	|	-	-	|	0.583	0.667	0.437	0.6635	0.509	0.419	|	0.212	0	|	0	0	0	0	|	0	0	IIIIIIIIIIII	Inside	|	1.73	0.08	0	0.45	0.05	0.49	0.98	0.73	3.71	|	33	20	3.61
sp	P51508	ZNF81_HUMAN	661	pepNFAT4	200-207	KHNLDLHI	19	19	na	na	197-208	KSFKHNLDLHIH	|	-	-	|	0.75	0.917	0.45	0.529	0.502	0.467	|	0.118	0	|	0	0	0	0	|	0	0	IIIIIIIIIIII	Inside	|	2.3	0.89	0.66	0.91	0.97	-1.04	0.75	0.12	3.73	|	19	8	5.03
sp	P38398	BRCA1_HUMAN	1863	pepNFAT4	175-182	KTSVYIEL	59	59	25	1475	172-183	QPQKTSVYIELG	|	-	-	|	0.667	0.75	0.496	0.7732	0.484	0.506	|	0.117	0	|	0	0	0	0	|	0	1	OOOOOOOOOOOO	Outside	|	2.55	0.37	1.51	0.99	0.4	-0.62	1.43	1.01	3.73	|	19	7	4.49
sp	A2RUR9	C144A_HUMAN	1427	pepNFAT4	288-295	KNQLKLVI	271	118	1036	1036	285-296	LEWKNQLKLVIN	|	-	-	|	0.583	1	0.497	0.6573	0.414	0.343	|	0.127	0	|	2.5	0	0	0	|	0	1	OOOOOOOOOOOO	Outside	|	1.86	0.66	1.83	1.14	0.89	-2.02	0.86	0.03	3.73	|	9	5	4.45
sp	Q9ULI4	KI26A_HUMAN	1882	pepNFAT4	371-378	KVKVMLRI	338	80	106	1386	368-379	SIGKVKVMLRIW	|	-	-	|	0.833	0.917	0.688	0.8819	0.508	0.378	|	0.182	0	|	28	0	0	0	|	0	0	IIIIIIIIIIII	Inside	|	1.86	-0.63	0.78	-0.01	0.78	-0.39	-0.25	0.34	3.74	|	51	36	4.01
sp	Q96PN7	TREF1_HUMAN	1200	pepNFAT4	62-69	RDGLGLPV	9	6	289	1000	59-70	QDTRDGLGLPVG	|	-	-	|	1	1	0.74	0.8528	0.768	0.716	|	0.11	0	|	0	0	0	0	|	0	0	IIIIIIIIIIII	Inside	|	2.11	0.21	0	0.98	-0.03	-0.99	1.52	0.01	3.75	|	47	16	4.51
sp	Q9UKP3	ITBP2_HUMAN	347	pepNFAT4	106-113	KSELPLKL	na	na	52	52	103-114	ERPKSELPLKLL	|	-	-	|	0.583	0.667	0.539	0.9638	0.625	0.465	|	0.113	0	|	0	8	0	0	|	0	0	IIIIIIIIIIII	Inside	|	1.45	0.69	1.86	0.9	0.83	-2.14	0.32	-0.02	3.75	|	18	10	2.54
sp	Q6ZS49	YQ050_HUMAN	121	pepNFAT4	89-96	KISVLILL	41	23	na	na	86-97	DNSKISVLILLG	|	-	-	|	0.667	0.667	0.52	0.8295	0.179	0.401	|	0.139	0	|	0	9	0	0	|	0	0	IIIIIIIIIIII	Inside	|	3.51	0.43	1.89	1.48	0.94	-1.77	1.74	0.87	3.75	|	4	4	3.96
sp	Q14204	DYHC1_HUMAN	4646	pepNFAT4	35-42	RKLVPLLL	na	na	79	4274	32-43	KHLRKLVPLLLE	|	-	-	|	0.917	1	0.591	0.6911	0.306	0.418	|	0.114	0	|	0	0	0	0	|	0	0	IIIIIIIIIIII	Inside	|	1.43	0.15	0.03	0.7	-0.24	-0.18	1.29	0.27	3.76	|	27	17	4.62
sp	Q9BSE2	TMM79_HUMAN	394	pepNFAT4	127-134	RAFVPIDL	108	70	na	na	124-135	KAARAFVPIDLQ	|	-	-	|	1	1	0.905	0.9615	0.674	0.346	|	0.116	0	|	31	0	0	0	|	0	5	IIIIIIIIIIII	Inside	|	1.44	0.1	0.04	0.91	-0.18	0.31	1.83	0.93	3.76	|	28	16	4.58
sp	Q8N196	SIX5_HUMAN	739	pepNFAT4	381-388	KTSLVLDP	313	6	68	269	378-389	SETKTSLVLDPQ	|	-	-	|	1	1	0.798	0.9353	0.915	0.825	|	0.146	0	|	0	0	0	0	|	0	0	IIIIIIIIIIII	Inside	|	2.19	1.23	2.42	2.44	0.85	-3.02	3.16	0.17	3.76	|	16	10	4.73
sp	Q9UNZ5	L10K_HUMAN	99	pepNFAT4	50-57	KKNLEVGI	na	na	39	39	47-58	QKLKKNLEVGIR	|	DUF2462	Family	|	1	1	0.829	0.849	0.74	0.549	|	0.128	0	|	0	0	0	0	|	0	0	IIIIIIIIIIII	Inside	|	2.37	0.65	0.15	1.46	0.61	-0.85	1.98	0.28	3.77	|	22	21	3.8
sp	Q6ZSZ5	ARHGI_HUMAN	1173	pepNFAT4	646-653	KQQIYLEM	494	435	79	503	643-654	LLEKQQIYLEMA	|	-	-	|	1	1	0.666	0.7599	0.352	0.646	|	0.14	0	|	0	0	0	0	|	0	0	IIIIIIIIIIII	Inside	|	2.86	0.54	0.29	0.34	0.79	-0.27	0.37	1.39	3.77	|	30	16	4.93
sp	Q6AHZ1	Z518A_HUMAN	1483	pepNFAT4	975-982	KPGMVLTL	842	54	28	156	972-983	VNKKPGMVLTLN	|	-	-	|	0	0.917	0.344	0.4142	0.331	0.497	|	0.109	0	|	0	0	0	0	|	0	0	IIIIIIIIIIII	Inside	|	1.85	0.67	1.83	0.65	0.87	-1.83	0.48	0.56	3.77	|	Err:520	Err:520	Err:520
sp	Q6ZNW5	VTC2_HUMAN	385	pepNFAT4	68-75	KQRVELGL	9	9	84	225	65-76	SAWKQRVELGLF	|	-	-	|	0.167	0.25	0.281	0.4985	0.34	0.13	|	0.116	0	|	0	6	0	0	|	0	0	IIIIIIIIIIII	Inside	|	2.9	-0.66	-0.28	0.14	0.63	0.79	0.18	0.33	3.77	|	Err:520	Err:520	Err:520
sp	Q99941	ATF6B_HUMAN	703	pepNFAT4	614-621	RPKMSLVM	589	66	49	51	611-622	KTSRPKMSLVMP	|	-	-	|	0.583	0.75	0.507	0.7537	0.486	0.742	|	0.151	0	|	0	0	0	0	|	0	1	OOOOOOOOOOOO	Outside	|	1.34	1.45	1.27	0.6	-0.19	-0.85	1.36	0.02	3.79	|	25	23	4.87
sp	Q96HE9	PRR11_HUMAN	360	pepNFAT4	230-237	KDLLTVKL	195	63	14	108	227-238	ITVKDLLTVKLK	|	-	-	|	1	1	0.903	0.9659	0.542	0.652	|	0.138	0	|	0	0	0	0	|	0	0	IIIIIIIIIIII	Inside	|	2.54	0.7	1.85	1.45	0.99	-1.86	1.58	0.26	3.8	|	17	15	4.26
sp	Q96A61	TRI52_HUMAN	297	pepNFAT4	140-147	RPDLRIDV	131	129	66	66	137-148	GGLRPDLRIDVY	|	-	-	|	1	1	0.681	0.8367	0.629	0.582	|	0.116	0	|	0	0	0	0	|	0	0	IIIIIIIIIIII	Inside	|	2.69	0.1	0	0.94	-0.02	0.2	1.98	0.1	3.81	|	7	6	4.2
sp	Q9NSC2	SALL1_HUMAN	1324	pepNFAT4	489-496	KGNLKVHF	407	83	89	776	486-497	FSTKGNLKVHFQ	|	-	-	|	0.083	0.917	0.337	0.4001	0.359	0.572	|	0.137	0	|	0	0	0	0	|	0	0	IIIIIIIIIIII	Inside	|	3.39	-0.74	-1.08	1.28	0.52	0.57	2.84	0.49	3.82	|	28	26	5.36
sp	Q8WWY6	MB3L1_HUMAN	194	pepNFAT4	165-172	RERLAIAL	120	120	na	na	162-173	KTVRERLAIALI	|	MBD_C	Family	|	0.5	0.583	0.429	0.7833	0.293	0.56	|	0.119	0	|	0	9	0	0	|	0	0	IIIIIIIIIIII	Inside	|	2.36	0.14	0	0.42	-0.03	0.58	0.79	0.6	3.82	|	12	10	4.04
sp	Q6ZP82	CC141_HUMAN	875	pepNFAT4	267-274	RLALSLGV	na	na	360	574	264-275	HLHRLALSLGVD	|	-	-	|	0.583	0.75	0.398	0.5521	0.37	0.347	|	0.117	0	|	0	0	0	0	|	0	0	IIIIIIIIIIII	Inside	|	1.79	0.04	-0.17	1.18	0.03	-0.54	2.08	-0.01	3.82	|	21	6	4.18
sp	Q8NEL0	CCD54_HUMAN	328	pepNFAT4	63-70	KMNLPVVL	na	na	143	143	60-71	YDGKMNLPVVLQ	|	-	-	|	0.583	0.667	0.377	0.5537	0.526	0.283	|	0.161	0	|	0	0	0	0	|	0	0	IIIIIIIIIIII	Inside	|	1.34	0.7	1.86	1.5	0.84	-2.09	1.62	0.24	3.82	|	13	5	3.42
sp	Q08379	GOGA2_HUMAN	1002	pepNFAT4	213-220	REQLQVHI	174	119	732	732	210-221	GALREQLQVHIQ	|	-	-	|	0.333	0.5	0.344	0.65	0.592	0.415	|	0.171	0	|	0	0	0	0	|	0	0	IIIIIIIIIIII	Inside	|	2.67	0.12	-0.05	0.92	-0.01	0.44	2.03	0.23	3.83	|	50	25	4.57
sp	Q7KZI7	MARK2_HUMAN	788	pepNFAT4	328-335	RTELMVSM	320	114	54	403	325-336	DPRRTELMVSMG	|	-	-	|	0	0.417	0.242	0.4161	0.509	0.408	|	0.111	0	|	0	0	0	0	|	0	0	IIIIIIIIIIII	Inside	|	1.68	-0.06	-0.04	0.23	-0.03	0.4	1.08	0.56	3.83	|	100	43	3.82
sp	P57078	RIPK4_HUMAN	832	pepNFAT4	432-439	RGSLSLSF	423	77	81	247	429-440	FSSRGSLSLSFE	|	-	-	|	0.75	0.917	0.464	0.5565	0.512	0.545	|	0.298	0	|	0	0	0	0	|	0	0	IIIIIIIIIIII	Inside	|	3.6	0.2	0	1.03	-0.26	0.34	2.38	0.73	3.83	|	25	19	4.62
sp	Q8TD31	CCHCR_HUMAN	782	pepNFAT4	741-748	KGSLSVLL	21	21	na	na	738-749	ESIKGSLSVLLD	|	HCR	Family	|	0.667	0.833	0.586	0.869	0.58	0.412	|	0.162	0	|	0	0	0	0	|	0	0	IIIIIIIIIIII	Inside	|	2.93	0.7	0.25	1.55	0.78	-1.15	1.98	0.24	3.83	|	26	15	4.19
sp	Q9UGI9	AAKG3_HUMAN	489	pepNFAT4	156-163	RPALCLSP	142	45	92	316	153-164	LEERPALCLSPQ	|	-	-	|	0.083	0.25	0.28	0.472	0.381	0.31	|	0.149	0	|	28	0	2	0	|	0	0	IIIIIIIIIIII	Inside	|	1.98	0.74	0.57	1.94	0.11	-1.16	3.44	0.21	3.83	|	30	3	4.46
sp	Q6F5E7	TR3N_HUMAN	133	pepNFAT4	26-33	RARLSVGL	na	na	26	26	23-34	EPVRARLSVGLA	|	-	-	|	0.75	0.833	0.676	0.9756	0.684	0.439	|	0.147	0	|	0	23	0	0	|	0	0	IIIIIIIIIIII	Inside	|	1.91	0.18	0	1.1	-0.07	-0.38	1.94	0.34	3.83	|	3	3	4.17
sp	Q96C24	SYTL4_HUMAN	671	pepNFAT4	496-503	KGELVVSL	420	6	7	63	493-504	PSHKGELVVSLK	|	-	-	|	0.583	0.583	0.462	0.7879	0.46	0.536	|	0.116	0	|	0	0	0	0	|	0	0	IIIIIIIIIIII	Inside	|	2.2	0.69	0.55	1.22	0.73	-1.05	1.43	0.28	3.84	|	26	23	4.42
sp	Q9H2P0	ADNP_HUMAN	1102	pepNFAT4	278-285	KKSMGLPP	na	na	123	684	275-286	PQDKKSMGLPPR	|	-	-	|	0	0.083	0.2	0.3338	0.447	0.543	|	0.111	0	|	0	0	0	0	|	0	0	IIIIIIIIIIII	Inside	|	4.52	0.8	0.91	1.95	0.75	-2.52	2.77	0.76	3.84	|	27	9	4.93
sp	O43660	PLRG1_HUMAN	514	pepNFAT4	41-48	KRKMAIKL	na	na	209	342	38-49	ESHKRKMAIKLR	|	-	-	|	0.667	0.75	0.559	0.8555	0.641	0.716	|	0.114	0	|	0	0	0	0	|	0	0	IIIIIIIIIIII	Inside	|	2.79	0.65	0.55	0.98	0.76	-1.15	1.14	0.8	3.85	|	26	25	3.76
sp	Q9H501	ESF1_HUMAN	851	pepNFAT4	705-712	KAEMALLM	550	9	na	na	702-713	ERQKAEMALLMM	|	-	-	|	0.75	0.833	0.581	0.8338	0.649	0.538	|	0.118	0	|	0	0	0	0	|	0	0	IIIIIIIIIIII	Inside	|	2.29	0.64	1.83	0.45	0.98	-1.62	0.47	0.58	3.86	|	31	18	4
sp	Q9H792	PEAK1_HUMAN	1746	pepNFAT4	414-421	KAVLALRL	131	23	73	1210	411-422	ETHKAVLALRLE	|	-	-	|	1	1	0.91	0.979	0.735	0.696	|	0.12	0	|	0	0	0	0	|	0	0	IIIIIIIIIIII	Inside	|	1.16	0.7	1.69	1.09	0.86	-2.06	0.67	0	3.86	|	27	27	4.2
sp	Q96IZ7	RSRC1_HUMAN	334	pepNFAT4	184-191	KARLQLVL	na	na	139	139	181-192	EQAKARLQLVLE	|	-	-	|	1	1	0.924	0.9965	0.782	0.718	|	0.114	0	|	0	0	0	0	|	0	0	IIIIIIIIIIII	Inside	|	2.16	0.7	0.77	0.95	0.7	-0.95	0.71	0	3.86	|	23	18	4.27
sp	Q8N2C3	DEPD4_HUMAN	294	pepNFAT4	9-16	RELMAVLL	na	na	0	0	6-17	EPARELMAVLLT	|	-	-	|	0.583	0.667	0.563	0.9062	0.496	0.5	|	0.161	0	|	0	3	0	0	|	0	0	IIIIIIIIIIII	Inside	|	2.88	0.17	0.03	0.85	0.01	0.2	2.03	0.26	3.87	|	12	1	0
sp	Q9P286	PAK7_HUMAN	719	pepNFAT4	433-440	RAALQLVV	371	90	0	165	430-441	EQFRAALQLVVS	|	-	-	|	0.5	0.667	0.38	0.5252	0.588	0.225	|	0.112	0	|	0	0	0	0	|	0	0	IIIIIIIIIIII	Inside	|	2.01	0.19	-0.01	1.04	-0.05	-0.39	1.86	0.03	3.88	|	28	23	4.25
sp	P46821	MAP1B_HUMAN	2468	pepNFAT4	2077-2084	RQDVDLCL	2050	3	13	220	2074-2085	SEARQDVDLCLV	|	-	-	|	0.667	0.667	0.62	0.9884	0.547	0.526	|	0.132	0	|	0	0	0	0	|	0	0	IIIIIIIIIIII	Inside	|	2.28	0.16	0.03	0.83	-0.22	0.56	1.7	0.23	3.88	|	52	16	5.25
sp	Q96N16	JKIP1_HUMAN	626	pepNFAT4	215-222	KDRVILAL	na	na	36	247	212-223	IKGKDRVILALE	|	-	-	|	0.5	0.667	0.405	0.6085	0.381	0.36	|	0.113	0	|	0	0	0	0	|	0	0	IIIIIIIIIIII	Inside	|	2.51	0.6	1.89	1.2	0.94	-1.68	1.14	0.29	3.88	|	28	17	4.25
sp	Q96JN2	CC136_HUMAN	1154	pepNFAT4	1014-1021	RKSLEVVL	278	278	85	103	1011-1022	LETRKSLEVVLY	|	-	-	|	0.75	0.833	0.76	0.9993	0.657	0.637	|	0.126	0	|	0	0	6	0	|	0	1	OOOOOOOOOOOO	Outside	|	2.08	0.17	0	0.8	-0.13	0.17	1.62	0.15	3.88	|	24	7	4.22
sp	Q96PK2	MACF4_HUMAN	5938	pepNFAT4	644-651	KKTLGIKL	538	47	399	5281	641-652	VQVKKTLGIKLE	|	-	-	|	1	1	0.741	0.8573	0.571	0.539	|	0.148	0	|	2	0	6	2	|	0	0	IIIIIIIIIIII	Inside	|	2.94	0.65	1.85	1.29	0.85	-2.13	1.05	0.55	3.88	|	Err:520	Err:520	Err:520
sp	P10244	MYBB_HUMAN	700	pepNFAT4	583-590	RKSLALDI	315	4	64	64	580-591	KKVRKSLALDIV	|	Cmyb_C	Family	|	0.833	1	0.633	0.7747	0.643	0.495	|	0.114	0	|	0	0	0	0	|	0	0	IIIIIIIIIIII	Inside	|	2.64	0.19	0	0.53	-0.23	0.41	1.08	0	3.89	|	26	24	4.46
sp	Q7KZ85	SPT6H_HUMAN	1726	pepNFAT4	589-596	RYMVALQI	260	7	22	1121	586-597	EGARYMVALQIA	|	-	-	|	0.583	0.75	0.442	0.6075	0.34	0.314	|	0.122	0	|	0	0	0	0	|	0	0	IIIIIIIIIIII	Inside	|	2.34	0.17	0.03	1.06	-0.11	-0.15	1.92	0.26	3.89	|	27	16	4.74
sp	O95271	TNKS1_HUMAN	1327	pepNFAT4	506-513	KKTLALEI	468	27	46	672	503-514	AKVKKTLALEII	|	-	-	|	0.667	0.833	0.448	0.5916	0.297	0.366	|	0.117	0	|	0	0	0	0	|	0	0	IIIIIIIIIIII	Inside	|	2.36	0.72	1.86	1.06	0.79	-1.89	0.66	0.04	3.9	|	29	26	4.34
sp	Q4VCS5	AMOT_HUMAN	1084	pepNFAT4	821-828	KGSLGILL	756	11	11	237	818-829	KSWKGSLGILLG	|	-	-	|	0.833	0.917	0.765	0.9831	0.598	0.568	|	0.157	0	|	5.5	0	0	0	|	0	0	IIIIIIIIIIII	Inside	|	3.28	0.65	0.66	1.23	0.8	-1.35	1.14	0.69	3.9	|	24	24	4.41
sp	O94972	TRI37_HUMAN	964	pepNFAT4	437-444	KERLTIEL	173	30	9	364	434-445	NNLKERLTIELS	|	-	-	|	0	0.917	0.39	0.4504	0.336	0.76	|	0.151	0	|	0	0	0	0	|	0	0	IIIIIIIIIIII	Inside	|	2.98	0.59	1.86	1.01	0.98	-1.47	0.8	0.51	3.9	|	28	22	4.13
sp	Q8TD35	CT201_HUMAN	194	pepNFAT4	149-156	RAAIRLEL	100	100	na	na	146-157	KSARAAIRLELF	|	-	-	|	0	0.5	0.305	0.4602	0.211	0.454	|	0.126	0	|	0	8	0	0	|	0	0	IIIIIIIIIIII	Inside	|	2.63	0.18	0.03	0.51	-0.09	0.15	0.93	1.29	3.9	|	10	10	4.08
sp	P16591	FER_HUMAN	822	pepNFAT4	347-354	KSDIVLLL	na	na	79	79	344-355	CEKKSDIVLLLS	|	-	-	|	0.667	0.75	0.472	0.7313	0.43	0.329	|	0.114	0	|	0	0	0	0	|	0	0	IIIIIIIIIIII	Inside	|	2.54	0.63	1.86	0.78	0.9	-1.67	0.3	1.44	3.91	|	28	20	4.3
sp	Q9NZM5	GSCR2_HUMAN	478	pepNFAT4	375-382	KAQVALRL	46	46	na	na	372-383	RGIKAQVALRLA	|	Nop53	Family	|	1	1	0.768	0.8356	0.353	0.581	|	0.118	0	|	0	0	0	0	|	0	0	IIIIIIIIIIII	Inside	|	2.58	0.93	1.88	1.58	0.3	-1.8	1.67	0.18	3.91	|	23	3	4.04
sp	Q6P4R8	NFRKB_HUMAN	1299	pepNFAT4	950-957	KDVLRLPP	772	52	15	333	947-958	IQGKDVLRLPPS	|	-	-	|	0.75	1	0.537	0.6651	0.546	0.564	|	0.119	0	|	0	0	0	0	|	0	0	IIIIIIIIIIII	Inside	|	2.36	0.46	-0.5	1.71	0.71	-2.3	2.5	0.3	3.92	|	25	23	5.25
sp	Q9C0A1	ZFHX2_HUMAN	2572	pepNFAT4	520-527	KGNLSIHM	505	92	20	1680	517-528	TTTKGNLSIHMQ	|	-	-	|	0.333	0.5	0.269	0.4494	0.18	0.664	|	0.112	0	|	0	0	0	0	|	0	0	IIIIIIIIIIII	Inside	|	3.11	0.75	0.17	1.53	0.77	-2.01	1.82	0.47	3.92	|	23	14	5.24
sp	P46100	ATRX_HUMAN	2492	pepNFAT4	688-695	KQKLSVPV	652	24	776	1610	685-696	VKEKQKLSVPVR	|	-	-	|	1	1	0.755	0.8935	0.786	0.841	|	0.122	0	|	0	0	0	0	|	0	0	IIIIIIIIIIII	Inside	|	3.3	0.65	0.23	1.83	0.89	-1.43	2.54	0.21	3.92	|	33	10	3.87
sp	A6NDQ2	TRIX3_HUMAN	463	pepNFAT4	239-246	KADVELLL	na	na	2	204	236-247	MYHKADVELLLK	|	-	-	|	0.667	1	0.474	0.5892	0.386	0.196	|	0.287	0	|	0	14	0	0	|	0	0	IIIIIIIIIIII	Inside	|	2.45	0.67	1.84	1.33	0.92	-1.73	1.39	0.24	3.92	|	32	3	3.13
sp	Q12947	FOXF2_HUMAN	444	pepNFAT4	386-393	REDLSVGL	367	28	7	7	383-394	QNAREDLSVGLP	|	-	-	|	0	0.917	0.347	0.3894	0.493	0.38	|	0.194	0	|	0	0	0	0	|	0	0	IIIIIIIIIIII	Inside	|	2.06	-0.61	-0.8	0.74	0.17	0.42	1.59	0.5	3.93	|	23	13	4.97
sp	Q96T23	RSF1_HUMAN	1441	pepNFAT4	730-737	KEGIKLTI	501	99	10	655	727-738	ERQKEGIKLTIR	|	-	-	|	0.75	0.833	0.71	0.9826	0.74	0.793	|	0.264	0	|	0	5	0	0	|	Y	0	OOOOOOOOOOOO	Outside	|	2.54	0.63	1.86	0.71	0.77	-1.47	0.31	1.39	3.93	|	27	19	4.43
sp	Q8WZ73	RFFL_HUMAN	363	pepNFAT4	126-133	KEELVLLV	85	85	18	188	123-134	CREKEELVLLVL	|	-	-	|	0.583	0.667	0.541	0.8832	0.366	0.577	|	0.19	0	|	0	7	0	0	|	0	0	IIIIIIIIIIII	Inside	|	2.36	0.59	0.54	1.26	1.05	-0.96	1.4	0	3.93	|	23	5	4.27
sp	Q8NDH2	CC168_HUMAN	2452	pepNFAT4	385-392	KGGLRIDM	354	172	57	1853	382-393	GEEKGGLRIDME	|	-	-	|	0.417	0.5	0.307	0.5254	0.683	0.402	|	0.111	0	|	0	0	0	0	|	0	0	IIIIIIIIIIII	Inside	|	3.74	0.63	0.6	0.66	0.92	-0.68	0.88	1.06	3.94	|	20	2	1.38
sp	P49454	CENPF_HUMAN	3210	pepNFAT4	672-679	RENLSVEI	526	394	141	2514	669-680	EMDRENLSVEIR	|	-	-	|	0.167	0.25	0.246	0.4295	0.467	0.397	|	0.136	0	|	0	0	0	0	|	0	0	IIIIIIIIIIII	Inside	|	2.96	0.2	0	1.2	0.17	0.02	2.32	0.23	3.95	|	28	11	4.2
sp	Q8IYA2	C144C_HUMAN	1237	pepNFAT4	238-245	KNQLKLVI	221	68	896	896	235-246	LEWKNQLKLVIN	|	-	-	|	0.667	0.833	0.524	0.7064	0.51	0.343	|	0.12	0	|	0	0	0	2	|	0	1	OOOOOOOOOOOO	Outside	|	2.05	-0.58	-1.15	0.39	0.6	-0.05	0.23	0.06	3.95	|	17	2	3.62
sp	Q8WXQ3	CN183_HUMAN	324	pepNFAT4	16-23	KRQLEIWM	na	na	40	278	13-24	VRAKRQLEIWME	|	-	-	|	1	1	0.781	0.9321	0.434	0.778	|	0.122	0	|	0	4	4	0	|	0	0	IIIIIIIIIIII	Inside	|	3.28	0.57	1.86	0.57	0.98	-1.27	0.62	1.06	3.96	|	3	2	4.5
sp	Q93100	KPBB_HUMAN	1093	pepNFAT4	1071-1078	KAVMNLLL	1004	12	na	na	1068-1079	YLTKAVMNLLLE	|	-	-	|	0.917	0.917	0.682	0.8218	0.368	0.42	|	0.128	0	|	0	0	0	0	|	0	0	IIIIIIIIIIII	Inside	|	1.8	0.61	1.83	0.46	0.89	-1.49	0.28	0.32	3.97	|	28	16	3.54
sp	Q8NA69	CS045_HUMAN	505	pepNFAT4	162-169	RDKLRIPP	69	69	138	309	159-170	PGDRDKLRIPPT	|	-	-	|	0.333	0.667	0.358	0.5233	0.572	0.793	|	0.273	0	|	0	0	0	0	|	0	0	IIIIIIIIIIII	Inside	|	3.3	-1.16	-2.65	1.13	0.04	0.03	2.69	0.19	3.97	|	18	8	4.09
sp	O95759	TBCD8_HUMAN	1140	pepNFAT4	471-478	REQIKISL	394	5	257	587	468-479	RMSREQIKISLW	|	-	-	|	0	0.333	0.216	0.395	0.523	0.129	|	0.166	0	|	3.5	0	5	0	|	0	0	IIIIIIIIIIII	Inside	|	2.53	-1.12	-1.28	-1.49	-0.23	2.84	-1.38	1.93	3.97	|	24	13	5.2
sp	Q6AHZ1	Z518A_HUMAN	1483	pepNFAT4	453-460	KQHIVLKL	320	14	8	678	450-461	MDGKQHIVLKLV	|	-	-	|	1	1	0.721	0.884	0.408	0.561	|	0.109	0	|	0	0	0	0	|	0	0	IIIIIIIIIIII	Inside	|	2.88	0.62	1.85	0.87	0.86	-1.49	0.45	1.34	3.97	|	Err:520	Err:520	Err:520
sp	Q9Y6A5	TACC3_HUMAN	838	pepNFAT4	556-563	KQSLYLKF	529	73	6	26	553-564	ALRKQSLYLKFD	|	-	-	|	1	1	0.867	0.9803	0.471	0.716	|	0.11	0	|	0	0	0	0	|	0	0	IIIIIIIIIIII	Inside	|	3.91	0.6	0.41	1.07	0.3	-0.07	1.93	0.81	3.98	|	25	21	4.87
sp	Q86TI0	TBCD1_HUMAN	1168	pepNFAT4	662-669	RQQIFLRV	591	8	1	402	659-670	HSWRQQIFLRVA	|	-	-	|	1	1	0.855	0.9855	0.693	0.519	|	0.152	0	|	0	5	0	0	|	0	0	IIIIIIIIIIII	Inside	|	2.29	0.05	0	0.52	-0.25	0.31	1.4	1.35	3.98	|	27	23	4.75
sp	O60343	TBCD4_HUMAN	1298	pepNFAT4	773-780	RQRIFLRV	665	5	1	298	770-781	ISWRQRIFLRVA	|	-	-	|	1	1	0.852	0.9782	0.502	0.662	|	0.116	0	|	0	0	0	0	|	0	0	IIIIIIIIIIII	Inside	|	2.09	0.13	0	0.55	-0.27	0.21	1.32	1.27	3.98	|	29	23	4.32
sp	O94885	SASH1_HUMAN	1247	pepNFAT4	811-818	RRSLPVSI	708	88	104	356	808-819	NKNRRSLPVSIC	|	-	-	|	1	1	0.75	0.9735	0.742	0.625	|	0.123	0	|	0	0	0	0	|	0	0	IIIIIIIIIIII	Inside	|	2.21	0.2	0	0.92	-0.45	-0.1	1.84	0.23	3.98	|	28	16	4.44
sp	Q4G0X9	CCD40_HUMAN	1142	pepNFAT4	324-331	RQELGVNL	289	164	806	806	321-332	RAQRQELGVNLY	|	-	-	|	0.167	0.25	0.194	0.4736	0.359	0.414	|	0.114	0	|	0	0	0	0	|	0	0	IIIIIIIIIIII	Inside	|	2.07	0.18	0	0.9	0.03	-0.2	1.62	0.28	3.98	|	24	18	3.7
sp	Q96KR7	PHAR3_HUMAN	559	pepNFAT4	400-407	KELLAVKL	353	80	na	na	397-408	KCKKELLAVKLR	|	-	-	|	0.917	0.917	0.624	0.7913	0.432	0.561	|	0.111	0	|	0	0	0	0	|	0	0	IIIIIIIIIIII	Inside	|	2.9	0.66	1.86	1.52	0.89	-2.05	1.65	0.25	3.99	|	31	29	4.31
sp	Q03701	CEBPZ_HUMAN	1054	pepNFAT4	172-179	RQTLLLRP	14	14	na	na	169-180	FFERQTLLLRPG	|	-	-	|	1	1	0.806	0.9527	0.548	0.374	|	0.127	0	|	0	0	0	0	|	0	0	IIIIIIIIIIII	Inside	|	3.06	0.74	0.57	1.87	-0.02	-1.43	3.19	0.21	3.99	|	26	20	3.93
sp	Q9Y6W5	WASF2_HUMAN	498	pepNFAT4	113-120	RNSLPVPV	na	na	8	230	110-121	LFDRNSLPVPVL	|	-	-	|	0.5	1	0.406	0.5538	0.438	0.598	|	0.16	0	|	0	0	0	0	|	0	0	IIIIIIIIIIII	Inside	|	2.73	0.13	-0.05	1.2	0.09	-0.69	2.26	0.25	3.99	|	27	23	4.58
sp	A8MWA4	Z705E_HUMAN	302	pepNFAT4	54-61	KSYIILQL	na	na	98	98	51-62	QISKSYIILQLE	|	-	-	|	0.5	0	0.392	0.5334	0.118	0.44	|	0.119	0	|	0	0	0	0	|	0	0	IIIIIIIIIIII	Inside	|	2.53	0.67	1.89	0.85	0.9	-1.64	0.41	1.34	3.99	|	32	11	4.61
sp	Q2TAC2	CCD57_HUMAN	916	pepNFAT4	171-178	RQELLLEF	na	na	396	697	168-179	ALQRQELLLEFE	|	-	-	|	0	0.833	0.377	0.5338	0.315	0.489	|	0.117	0	|	0	0	0	0	|	0	0	IIIIIIIIIIII	Inside	|	2.19	0.15	0	0.61	-0.25	0.89	1.78	-0.01	3.99	|	Err:520	Err:520	Err:520
sp	Q93008	USP9X_HUMAN	2570	pepNFAT4	91-98	KGELEVLL	81	43	112	2464	88-99	VLPKGELEVLLE	|	-	-	|	0.833	1	0.461	0.5453	0.428	0.287	|	0.113	0	|	29	0	0	0	|	0	0	IIIIIIIIIIII	Inside	|	2.74	0.69	1.85	1.39	1.14	-1.95	1.5	0.26	4	|	30	28	4.62
sp	Q5XG87	PAPD7_HUMAN	542	pepNFAT4	533-540	RDSLPVSL	529	59	na	na	530-541	THTRDSLPVSLS	|	-	-	|	1	1	0.896	0.9933	0.862	0.78	|	0.124	0	|	0	0	0	0	|	0	2	IIIIIIIIIIII	Inside	|	2.07	0.19	0	0.96	0.07	-0.68	1.62	0.22	4	|	28	20	4.41
sp	Q5VWN6	F208B_HUMAN	2430	pepNFAT4	2105-2112	RNDISLIL	2084	66	151	151	2102-2113	KESRNDISLILN	|	-	-	|	0.417	0.5	0.339	0.617	0.386	0.276	|	0.131	0	|	0	0	0	0	|	0	0	IIIIIIIIIIII	Inside	|	2.76	0.18	0	0.45	-0.05	0.1	0.79	2.02	4.01	|	24	15	4.06
sp	Q76FK4	NOL8_HUMAN	1167	pepNFAT4	479-486	KNCLRVNL	214	28	38	612	476-487	AMMKNCLRVNLT	|	-	-	|	1	1	0.964	0.988	0.656	0.603	|	0.112	0	|	0	0	0	0	|	0	0	IIIIIIIIIIII	Inside	|	2.95	0.69	1.86	1.67	0.84	-2.07	1.95	0.23	4.01	|	26	8	4.4
sp	O75643	U520_HUMAN	2136	pepNFAT4	168-175	RYHVLVNL	na	na	413	1761	165-176	DDTRYHVLVNLG	|	-	-	|	0.5	0.667	0.383	0.5483	0.38	0.434	|	0.111	0	|	0	0	0	0	|	0	0	IIIIIIIIIIII	Inside	|	2.41	0.05	0.03	0.89	-0.11	0.24	1.97	0.6	4.02	|	55	24	5.25
sp	Q13112	CAF1B_HUMAN	559	pepNFAT4	377-384	KDELGIPL	300	124	9	153	374-385	TFEKDELGIPLK	|	-	-	|	1	1	0.558	0.7142	0.215	0.768	|	0.13	0	|	0	0	0	0	|	0	0	IIIIIIIIIIII	Inside	|	3.37	0.64	0.29	0.87	1.1	-0.77	0.64	0.69	4.02	|	26	20	4.15
sp	Q8IYM0	F186B_HUMAN	893	pepNFAT4	450-457	KGGLQIKF	437	74	85	412	447-458	YFQKGGLQIKFH	|	-	-	|	0.833	0.917	0.685	0.9081	0.562	0.516	|	0.172	0	|	0	0	0	0	|	0	0	IIIIIIIIIIII	Inside	|	4.21	0.69	1.78	1.88	0.61	-1.9	2.74	0.24	4.02	|	14	6	4.23
sp	Q92665	RT31_HUMAN	395	pepNFAT4	221-228	RPELRIQF	196	67	45	45	218-229	VRSRPELRIQFD	|	-	-	|	0	0.5	0.305	0.4764	0.441	0.548	|	0.223	0	|	0	0	0	0	|	0	0	IIIIIIIIIIII	Inside	|	3.28	-1.14	-4.32	0.16	-0.43	2.42	1.97	0.38	4.02	|	26	3	4.46
sp	Q15750	TAB1_HUMAN	504	pepNFAT4	402-409	KTSVTLSL	24	22	21	28	399-410	STSKTSVTLSLV	|	-	-	|	0.75	1	0.669	0.9227	0.549	0.661	|	0.124	0	|	0	0	0	0	|	0	0	IIIIIIIIIIII	Inside	|	3.01	0.67	1.89	1.64	0.95	-2.03	1.77	0.32	4.03	|	25	23	4.37
sp	Q9BYB0	SHAN3_HUMAN	1741	pepNFAT4	1026-1033	RSTVFLSV	941	37	39	620	1023-1034	ERRRSTVFLSVG	|	-	-	|	0.917	1	0.807	0.9846	0.769	0.665	|	0.16	0	|	0	0	0	0	|	0	0	IIIIIIIIIIII	Inside	|	2.36	0.07	0.03	1.23	-0.16	-0.27	2.47	0.27	4.03	|	15	15	4.36
sp	Q86VH2	KIF27_HUMAN	1401	pepNFAT4	1375-1382	RSSLGVGI	1141	19	na	na	1372-1383	SLRRSSLGVGIG	|	-	-	|	1	1	0.542	0.5882	0.385	0.578	|	0.213	0	|	0	0	0	0	|	0	0	IIIIIIIIIIII	Inside	|	2.55	0.2	0	1.35	-0.26	-0.58	2.46	0.17	4.03	|	50	10	3.71
sp	Q14558	KPRA_HUMAN	356	pepNFAT4	190-197	RLRLGLAV	34	11	17	17	187-198	YAERLRLGLAVI	|	-	-	|	0	0.583	0.279	0.3652	0.244	0.458	|	0.156	0	|	0	0	0	0	|	0	0	IIIIIIIIIIII	Inside	|	2.35	0.17	-0.05	1.02	0.04	-0.39	1.71	0.02	4.04	|	28	27	4.5
sp	Q8TEW0	PARD3_HUMAN	1356	pepNFAT4	1194-1201	RHSVSVEV	1092	45	43	145	1191-1202	QSGRHSVSVEVQ	|	-	-	|	1	1	0.765	0.8796	0.761	0.863	|	0.13	0	|	0	0	0	0	|	0	0	IIIIIIIIIIII	Inside	|	2.09	0.13	0.01	2.19	-0.03	-0.25	4.34	0.54	4.04	|	29	22	4.75
sp	Q8NCN2	ZBT34_HUMAN	500	pepNFAT4	323-330	KRALSVHL	267	15	24	132	320-331	ARQKRALSVHLH	|	-	-	|	0.5	0.583	0.397	0.5869	0.394	0.548	|	0.124	0	|	0	0	0	0	|	0	0	IIIIIIIIIIII	Inside	|	2.34	0.7	0.07	1.35	0.41	-0.6	1.75	0.33	4.04	|	23	12	4.13
sp	Q9NVW2	RNF12_HUMAN	624	pepNFAT4	136-143	RFSLEINV	79	79	71	332	133-144	GDFRFSLEINVN	|	-	-	|	1	1	0.977	0.999	0.77	0.916	|	0.118	0	|	0	0	0	0	|	0	0	IIIIIIIIIIII	Inside	|	4.02	0.14	-0.05	1.43	-0.01	-0.08	2.91	0.58	4.06	|	30	23	4.55
sp	O75161	NPHP4_HUMAN	1426	pepNFAT4	818-825	KGRLHLTL	674	100	208	395	815-826	SVVKGRLHLTLA	|	-	-	|	0.75	1	0.473	0.5581	0.267	0.507	|	0.142	0	|	0	0	0	0	|	0	0	IIIIIIIIIIII	Inside	|	1.99	0.62	1.85	0.8	0.83	-1.52	0.49	0	4.07	|	28	17	4.26
sp	Q8TAL5	CI043_HUMAN	461	pepNFAT4	133-140	RNMVVLWI	86	86	40	250	130-141	EDVRNMVVLWIP	|	-	-	|	0.667	0.833	0.479	0.6927	0.34	0.502	|	0.122	0	|	0	0	0	0	|	0	0	IIIIIIIIIIII	Inside	|	1.68	0.14	0.03	0.64	-0.17	0.2	1.36	0.29	4.07	|	13	8	5.05
sp	Q9NVV2	CS073_HUMAN	129	pepNFAT4	91-98	RKGLGLRP	38	38	na	na	88-99	GLWRKGLGLRPQ	|	-	-	|	1	1	0.912	0.9674	0.676	0.458	|	0.181	0	|	0	11	0	0	|	0	0	IIIIIIIIIIII	Inside	|	1.26	0.1	-0.07	1.79	-0.33	-0.77	3.22	0.21	4.07	|	3	3	4.42
sp	Q9ULJ6	ZMIZ1_HUMAN	1067	pepNFAT4	603-610	RSDLELQF	512	70	24	259	600-611	LMWRSDLELQFK	|	-	-	|	0.583	1	0.428	0.5488	0.345	0.427	|	0.121	0	|	5	0	0	0	|	0	0	IIIIIIIIIIII	Inside	|	2.82	-1.11	-1.34	0.1	-0.3	1.66	1.33	-0.05	4.08	|	27	23	4.87
sp	P35222	CTNB1_HUMAN	781	pepNFAT4	671-678	KKRLSVEL	478	64	na	na	668-679	QDYKKRLSVELT	|	-	-	|	0.333	0.417	0.26	0.4991	0.316	0.399	|	0.118	0	|	0	0	0	0	|	0	0	IIIIIIIIIIII	Inside	|	3.02	0.69	0.71	1.52	0.56	-1.21	1.87	0.28	4.09	|	28	27	4.5
sp	P15924	DESP_HUMAN	2871	pepNFAT4	1288-1295	KQHLEIEL	299	299	728	1519	1285-1296	MQKKQHLEIELK	|	-	-	|	1	1	0.615	0.7154	0.566	0.69	|	0.063	0	|	0	0	0	0	|	0	0	IIIIIIIIIIII	Inside	|	2.78	0.7	1.86	1.06	0.8	-1.65	0.95	0.94	4.09	|	30	14	4.27
sp	Q5SQI0	ATAT_HUMAN	421	pepNFAT4	240-247	REFLKVAV	205	23	13	98	237-248	SSDREFLKVAVE	|	-	-	|	1	1	0.853	0.9448	0.694	0.805	|	0.117	0	|	0	0	0	0	|	0	0	IIIIIIIIIIII	Inside	|	3.42	0.09	-0.07	1.43	0.18	-0.03	2.87	0.23	4.09	|	30	20	4.62
sp	O94986	CE152_HUMAN	1654	pepNFAT4	806-813	KKEMAIMI	756	597	371	834	803-814	VISKKEMAIMIE	|	-	-	|	0.5	0.833	0.422	0.5944	0.437	0.373	|	0.144	0	|	0	0	0	0	|	0	0	IIIIIIIIIIII	Inside	|	2.34	0.62	0.11	0.61	0.82	-0.41	0.8	0.52	4.09	|	28	7	4.23
sp	P49756	RBM25_HUMAN	843	pepNFAT4	663-670	RPKIGLSL	624	8	6	132	660-671	EEHRPKIGLSLK	|	-	-	|	0.75	0.833	0.735	0.9952	0.924	0.714	|	0.153	0	|	0	0	0	0	|	0	0	IIIIIIIIIIII	Inside	|	2.74	0.18	0	0.36	-0.14	-0.11	0.51	2.05	4.1	|	30	27	4.73
sp	Q99996	AKAP9_HUMAN	3911	pepNFAT4	1922-1929	REQLAVEL	1877	693	747	1927	1919-1930	SRAREQLAVELS	|	-	-	|	0	0.333	0.223	0.4157	0.538	0.398	|	0.139	0	|	0	0	0	0	|	0	0	IIIIIIIIIIII	Inside	|	2.43	0.19	0	1.02	-0.03	-0.23	1.88	0.23	4.11	|	22	19	4.24
sp	Q6ZU65	UBN2_HUMAN	1347	pepNFAT4	124-131	RETVRLEL	109	109	220	1188	121-132	RPPRETVRLELV	|	-	-	|	0.583	0.583	0.552	0.9694	0.929	0.474	|	0.146	0	|	0	0	0	0	|	0	0	IIIIIIIIIIII	Inside	|	1.27	-0.02	-0.11	0.39	-0.37	0.94	1.22	0.23	4.11	|	30	13	4.05
sp	Q70EL1	UBP54_HUMAN	1684	pepNFAT4	1103-1110	KTSLTLKV	896	45	53	517	1100-1111	QSLKTSLTLKVD	|	-	-	|	0.917	1	0.572	0.6791	0.502	0.627	|	0.173	0	|	0	0	0	0	|	0	0	IIIIIIIIIIII	Inside	|	2.61	0.67	1.86	1.67	0.87	-2.23	1.86	-0.07	4.11	|	30	3	4.17
sp	Q9UQF2	JIP1_HUMAN	711	pepNFAT4	458-465	KKFLNVFM	441	8	na	na	455-466	HFSKKFLNVFMS	|	-	-	|	0.667	0.833	0.51	0.7474	0.632	0.235	|	0.139	0	|	0	0	0	0	|	0	0	IIIIIIIIIIII	Inside	|	3.02	0.58	0.15	0.86	0.75	-0.39	1.43	0.35	4.12	|	22	21	5.12
sp	O00507	USP9Y_HUMAN	2555	pepNFAT4	92-99	KGELEVLL	82	44	117	2449	89-100	VLPKGELEVLLE	|	-	-	|	0.333	0.75	0.351	0.4379	0.378	0.197	|	0.111	0	|	32	0	0	0	|	0	0	IIIIIIIIIIII	Inside	|	2.89	0.7	1.87	1.57	1.13	-2.06	1.79	0.2	4.12	|	30	28	4.62
sp	Q2TAA8	TXIP1_HUMAN	658	pepNFAT4	572-579	KQELGIEL	564	252	na	na	569-580	QQLKQELGIELH	|	-	-	|	0	1	0.384	0.4277	0.419	0.47	|	0.114	0	|	0	3	0	0	|	0	0	IIIIIIIIIIII	Inside	|	2.42	0.73	1.86	1.15	0.57	-1.52	1.16	0.72	4.12	|	20	11	3.06
sp	Q9UKN7	MYO15_HUMAN	3530	pepNFAT4	884-891	KPQVRLPF	838	26	17	2504	881-892	RAVKPQVRLPFH	|	-	-	|	1	1	0.801	0.9147	0.715	0.799	|	0.121	0	|	0	0	0	0	|	0	0	IIIIIIIIIIII	Inside	|	4.26	-0.74	-1.13	1.14	0.47	-0.53	2.25	0.47	4.12	|	52	2	4.38
sp	Q5SYE7	NHSL1_HUMAN	1610	pepNFAT4	1202-1209	KPKLFLVV	1055	9	23	389	1199-1210	ISKKPKLFLVVP	|	-	-	|	1	1	0.953	0.9994	0.917	0.818	|	0.129	0	|	0	0	0	0	|	0	0	IIIIIIIIIIII	Inside	|	1.53	-0.23	-0.65	0.43	0.62	-0.23	0.4	0.21	4.13	|	25	15	4.56
sp	Q96KR7	PHAR3_HUMAN	559	pepNFAT4	320-327	KKRLDVRL	273	0	na	na	317-328	GSPKKRLDVRLS	|	-	-	|	0.583	0.75	0.443	0.6217	0.736	0.589	|	0.111	0	|	0	0	0	0	|	0	0	IIIIIIIIIIII	Inside	|	2.82	0.7	1.86	1.63	0.95	-2.07	1.8	0.26	4.13	|	31	17	4.03
sp	Q14591	ZN271_HUMAN	655	pepNFAT4	57-64	KNSVNLGI	na	na	569	569	54-65	LKAKNSVNLGIN	|	-	-	|	0.417	0.583	0.399	0.7696	0.373	0.365	|	0.112	0	|	0	0	0	0	|	0	0	IIIIIIIIIIII	Inside	|	3.28	0.71	1.89	1.55	0.91	-1.86	1.84	0.35	4.13	|	12	1	0
sp	Q9UPP5	K1107_HUMAN	1409	pepNFAT4	1052-1059	KRSVLLSV	779	127	14	335	1049-1060	KKFKRSVLLSVD	|	-	-	|	0.75	0.833	0.471	0.6518	0.375	0.527	|	0.183	0	|	0	0	0	0	|	0	0	IIIIIIIIIIII	Inside	|	3.58	0.63	1.89	2.06	0.79	-2.21	2.7	0.32	4.14	|	22	20	4.19
sp	Q9H091	ZMY15_HUMAN	742	pepNFAT4	588-595	RRDLQIKV	485	111	68	121	585-596	KGGRRDLQIKVS	|	-	-	|	0	0.083	0.168	0.3149	0.609	0.22	|	0.181	0	|	3.5	0	6	0	|	0	0	IIIIIIIIIIII	Inside	|	2.79	0.11	0	1.06	-0.32	-0.09	2.14	0.9	4.14	|	15	12	4.6
sp	Q8IYW2	TTC40_HUMAN	2715	pepNFAT4	1303-1310	RVHILLAL	1256	23	2	1329	1300-1311	ALARVHILLALV	|	-	-	|	0.667	0.75	0.459	0.6858	0.313	0.127	|	0.113	0	|	0	0	0	0	|	0	0	IIIIIIIIIIII	Inside	|	2.6	0.24	0.2	0.12	-0.12	0.62	0.3	1.28	4.14	|	13	4	4.12
sp	Q9NQW8	CNGB3_HUMAN	809	pepNFAT4	659-666	RKDLALLF	599	1	5	92	656-667	TPPRKDLALLFP	|	-	-	|	0.667	0.667	0.536	0.8618	0.508	0.493	|	0.119	0	|	3	0	0	0	|	0	4	IIIIIIIIIIII	Inside	|	2.53	-0.44	-0.65	0.28	-0.27	1.31	1.38	0.03	4.14	|	27	2	2.88
sp	Q9UHD8	SEPT9_HUMAN	586	pepNFAT4	107-114	RTELSIDI	67	20	27	248	104-115	VSRRTELSIDIS	|	-	-	|	0.917	1	0.66	0.8503	0.742	0.67	|	0.13	0	|	0	0	0	0	|	0	0	IIIIIIIIIIII	Inside	|	2.31	0.2	0	0.7	-0.09	0.3	1.27	0.08	4.15	|	31	20	4.04
sp	P45985	MP2K4_HUMAN	399	pepNFAT4	41-48	RKALKLNF	34	13	41	345	38-49	QGKRKALKLNFA	|	-	-	|	1	1	0.951	0.9855	0.847	0.657	|	0.11	0	|	0	0	0	0	|	0	0	IIIIIIIIIIII	Inside	|	3.28	0.15	-0.06	0.75	-0.42	0.75	2.02	0.72	4.16	|	31	26	4.72
sp	Q9NY46	SCN3A_HUMAN	2000	pepNFAT4	1933-1940	KGRIDLPI	1819	315	13	25	1930-1941	EAIKGRIDLPIK	|	-	-	|	0.833	1	0.614	0.8307	0.316	0.67	|	0.133	0	|	29	0	0	0	|	0	22	IIIIIIIIIIII	Inside	|	3.35	0.66	1.85	1.05	0.93	-2.22	0.69	1.38	4.16	|	53	13	4.94
sp	Q5T5U3	RHG21_HUMAN	1957	pepNFAT4	1907-1914	RPLLSIPP	1685	18	1	31	1904-1915	STNRPLLSIPPQ	|	-	-	|	1	1	0.756	0.8835	0.633	0.754	|	0.111	0	|	0	0	0	0	|	0	0	IIIIIIIIIIII	Inside	|	3.47	0.09	-0.06	1.77	-0.05	-1.28	3.21	0.58	4.16	|	31	6	4.52
sp	A8MYA2	CX049_HUMAN	512	pepNFAT4	181-188	RWSLRVDP	176	31	43	259	178-189	SKSRWSLRVDPQ	|	-	-	|	1	1	0.672	0.8462	0.626	0.881	|	0.109	0	|	0	0	0	0	|	0	0	IIIIIIIIIIII	Inside	|	2.91	0.09	-0.07	2.46	-0.13	-0.9	4.71	0.75	4.16	|	13	5	2.54
sp	Q6ZQT7	YJ013_HUMAN	251	pepNFAT4	150-157	RPQVGLEL	111	57	19	91	147-158	GPSRPQVGLELG	|	-	-	|	0.833	1	0.497	0.6361	0.665	0.555	|	0.119	0	|	0	4	0	0	|	0	0	IIIIIIIIIIII	Inside	|	1.88	0.17	0.03	1.16	-0.09	-0.74	1.81	0.3	4.16	|	6	2	3.62
sp	Q9BTC0	DIDO1_HUMAN	2240	pepNFAT4	86-93	RRSMPVSL	na	na	408	1911	83-94	RRGRRSMPVSLE	|	-	-	|	1	1	0.84	0.8963	0.741	0.89	|	0.119	0	|	0	0	0	0	|	0	0	IIIIIIIIIIII	Inside	|	1.92	0.17	0.03	0.84	-0.43	-0.42	1.87	0.2	4.17	|	28	7	3.76
sp	O15265	ATX7_HUMAN	892	pepNFAT4	544-551	RCALNLMV	456	66	19	288	541-552	NRLRCALNLMVE	|	-	-	|	1	1	0.632	0.7448	0.246	0.499	|	0.142	0	|	0	5	0	0	|	0	0	IIIIIIIIIIII	Inside	|	1.39	0.08	-0.06	0.87	-0.02	-0.13	1.61	0	4.19	|	27	16	4.87
sp	Q3MJ40	C144B_HUMAN	725	pepNFAT4	288-295	KNQLKLVI	271	118	na	na	285-296	LEWKNQLKLVIN	|	-	-	|	0.583	1	0.479	0.6412	0.406	0.335	|	0.148	0	|	0	0	0	2.5	|	0	0	IIIIIIIIIIII	Inside	|	2.11	0.61	1.85	1.08	0.87	-1.81	0.82	0.03	4.19	|	Err:520	Err:520	Err:520
sp	Q9H7E2	TDRD3_HUMAN	651	pepNFAT4	112-119	RKTLQVTM	82	82	na	na	109-120	LDRRKTLQVTMP	|	-	-	|	0.667	1	0.47	0.617	0.499	0.677	|	0.15	0	|	0	0	0	0	|	0	0	IIIIIIIIIIII	Inside	|	2.33	0.2	0	0.64	-0.08	-0.12	1.49	0.39	4.2	|	32	18	4.13
sp	Q9UKP3	ITBP2_HUMAN	347	pepNFAT4	314-321	RAGVVLEM	146	146	na	na	311-322	KKARAGVVLEMD	|	-	-	|	0.75	1	0.482	0.5982	0.407	0.802	|	0.113	0	|	0	8	0	0	|	0	0	IIIIIIIIIIII	Inside	|	1.84	0.07	0.03	0.2	-0.1	0.93	1.04	0.3	4.2	|	18	10	3.78
sp	Q53GS7	GLE1_HUMAN	698	pepNFAT4	269-276	KALLKVDL	197	165	na	na	266-277	EQHKALLKVDLA	|	-	-	|	0.583	0.667	0.418	0.6459	0.388	0.341	|	0.124	0	|	0	0	0	0	|	0	0	IIIIIIIIIIII	Inside	|	3.28	0.78	0.24	1.45	0.64	-1.08	1.78	0.25	4.21	|	31	19	3.09
sp	Q9P2P6	STAR9_HUMAN	4700	pepNFAT4	2344-2351	RRCLHVPV	2226	3	20	2184	2341-2352	RWPRRCLHVPVA	|	-	-	|	0.5	0.583	0.395	0.755	0.478	0.248	|	0.111	0	|	0	0	0	0	|	0	0	IIIIIIIIIIII	Inside	|	2.55	0.03	-0.05	1.17	-0.15	-0.25	2.45	0.24	4.21	|	19	1	0
sp	Q01954	BNC1_HUMAN	994	pepNFAT4	539-546	KSSMPIKI	317	33	34	442	536-547	KSRKSSMPIKIE	|	-	-	|	0.5	0.667	0.468	0.7418	0.615	0.72	|	0.156	0	|	0	0	0	0	|	0	0	IIIIIIIIIIII	Inside	|	2.54	0.58	0.36	0.78	0.51	-1.02	1.13	0.49	4.22	|	24	22	4.63
sp	O00161	SNP23_HUMAN	211	pepNFAT4	25-32	RRILGLAI	na	na	77	77	22-33	ESTRRILGLAIE	|	-	-	|	0.75	0.833	0.612	0.8005	0.573	0.509	|	0.114	0	|	0	5	0	0	|	0	0	IIIIIIIIIIII	Inside	|	1.16	0.21	0	0.6	-0.4	-0.28	0.87	0.05	4.22	|	28	18	4.17
sp	Q9HCE6	ARGAL_HUMAN	1279	pepNFAT4	220-227	RDILALRV	80	13	83	734	217-228	RTKRDILALRVG	|	-	-	|	0.917	1	0.62	0.802	0.471	0.48	|	0.059	0	|	0	0	0	0	|	0	0	IIIIIIIIIIII	Inside	|	1.72	0.2	0	1.15	-0.06	-0.76	1.92	0.03	4.22	|	47	8	3.96
sp	Q9BQN1	FA83C_HUMAN	747	pepNFAT4	505-512	RGQLDLLV	468	3	15	145	502-513	SQSRGQLDLLVP	|	-	-	|	1	1	0.863	0.9962	0.794	0.841	|	0.133	0	|	0	0	0	0	|	0	0	IIIIIIIIIIII	Inside	|	1.12	-0.68	-0.84	0.64	0.05	-0.12	1.09	0.03	4.22	|	21	4	4.58
sp	O95503	CBX6_HUMAN	412	pepNFAT4	173-180	RIILNLKV	64	20	65	182	170-181	KRNRIILNLKVI	|	-	-	|	0.917	1	0.79	0.9643	0.562	0.663	|	0.118	0	|	0	0	0	0	|	0	0	IIIIIIIIIIII	Inside	|	2.14	0.21	0	0.77	-0.1	0.18	1.57	0	4.24	|	3	3	4.08
sp	Q6P996	PDXD1_HUMAN	788	pepNFAT4	571-578	KSCLYVGM	490	109	73	178	568-579	KSMKSCLYVGMA	|	-	-	|	0.833	1	0.6	0.8262	0.214	0.326	|	0.113	0	|	0	0	0	0	|	0	0	IIIIIIIIIIII	Inside	|	2.75	0.58	1.85	0.78	0.96	-1.31	1.02	0.42	4.24	|	26	21	4.89
sp	Q9UPN3	MACF1_HUMAN	7388	pepNFAT4	2209-2216	KKTLGIKL	2172	47	399	5166	2206-2217	VQVKKTLGIKLE	|	-	-	|	1	1	0.741	0.8573	0.571	0.539	|	0.112	0	|	3	0	0	0	|	0	0	IIIIIIIIIIII	Inside	|	3.03	0.64	1.86	1.26	0.86	-2.05	0.98	0.62	4.24	|	61	3	1.58
sp	Q06413	MEF2C_HUMAN	473	pepNFAT4	252-259	KPDLRVLI	152	10	33	199	249-260	NNRKPDLRVLIP	|	-	-	|	1	1	0.829	0.9321	0.808	0.68	|	0.132	0	|	0	0	0	0	|	0	0	IIIIIIIIIIII	Inside	|	2.65	0.7	1.86	1.55	0.75	-2.14	1.81	0.31	4.25	|	30	26	5.12
sp	Q86XP0	PA24D_HUMAN	818	pepNFAT4	665-672	RLDLILSF	658	7	30	75	662-673	PGRRLDLILSFD	|	-	-	|	0.417	0.5	0.298	0.4922	0.23	0.177	|	0.142	0	|	0	0	0	0	|	0	0	IIIIIIIIIIII	Inside	|	3.58	0.2	0	0.54	-0.29	0.86	1.65	1.06	4.25	|	43	36	3.34
sp	Q8IWJ2	GCC2_HUMAN	1684	pepNFAT4	450-457	KEKLTLMF	437	434	477	1191	447-458	DSEKEKLTLMFE	|	-	-	|	0.417	0.5	0.379	0.6784	0.463	0.347	|	0.111	0	|	0	0	0	0	|	0	0	IIIIIIIIIIII	Inside	|	4.29	0.73	1.85	1.48	0.94	-1.29	2.14	0.67	4.25	|	26	16	3.99
sp	P57737	CORO7_HUMAN	925	pepNFAT4	508-515	KLRVAVPL	420	9	69	347	505-516	CANKLRVAVPLL	|	-	-	|	1	1	0.658	0.7597	0.496	0.414	|	0.127	0	|	0	0	0	0	|	0	0	IIIIIIIIIIII	Inside	|	3.62	0.68	1.89	1.8	0.85	-2.12	2.22	0.53	4.26	|	26	15	3.65
sp	Q6ZS81	WDFY4_HUMAN	3184	pepNFAT4	1893-1900	KQWLPLEV	1852	0	4	1252	1890-1901	SSPKQWLPLEVL	|	-	-	|	1	1	0.554	0.6725	0.221	0.446	|	0.116	0	|	30	0	0	0	|	0	2	IIIIIIIIIIII	Inside	|	1.16	0.69	1.85	1.32	0.32	-1.97	1.38	-0.01	4.26	|	28	11	5.18
sp	Q14995	NR1D2_HUMAN	579	pepNFAT4	184-191	KQRMLIEM	162	139	50	218	181-192	KREKQRMLIEMQ	|	-	-	|	0.5	0.583	0.446	0.6979	0.368	0.559	|	0.15	0	|	0	0	0	0	|	0	0	IIIIIIIIIIII	Inside	|	3.81	0.63	-0.04	0.39	0.82	-0.58	0.74	1.05	4.27	|	28	24	4.63
sp	A6H8Y1	BDP1_HUMAN	2624	pepNFAT4	2328-2335	RGDMSICL	2293	76	96	228	2325-2336	TEERGDMSICLP	|	-	-	|	0.5	0.583	0.447	0.7874	0.485	0.6	|	0.132	0	|	0	0	0	0	|	0	1	OOOOOOOOOOOO	Outside	|	2.39	-0.62	-0.71	0.17	0.17	1.09	1	0.78	4.27	|	24	4	3.9
sp	Q9ULI0	ATD2B_HUMAN	1458	pepNFAT4	1402-1409	KKLLDLLV	1384	461	na	na	1399-1410	ERLKKLLDLLVD	|	-	-	|	0.5	0.667	0.369	0.5082	0.526	0.211	|	0.128	0	|	0	0	0	0	|	0	0	IIIIIIIIIIII	Inside	|	2.89	0.72	1.85	1.39	0.9	-1.88	1.5	0.01	4.28	|	26	14	3.98
sp	Q9BVN2	RUSC1_HUMAN	902	pepNFAT4	484-491	KKGLLIAV	479	50	28	339	481-492	QEQKKGLLIAVS	|	-	-	|	0.5	0.5	0.326	0.5211	0.549	0.247	|	0.198	0	|	0	0	0	0	|	0	0	IIIIIIIIIIII	Inside	|	3.13	0.61	1.83	1.56	0.84	-2.04	1.86	0.12	4.28	|	21	15	4.15
sp	Q86X27	RGPS2_HUMAN	583	pepNFAT4	279-286	KLSLKIEP	228	81	3	42	276-287	DNYKLSLKIEPG	|	-	-	|	0.667	0.75	0.424	0.5901	0.258	0.693	|	0.114	0	|	0	3	0	0	|	0	0	IIIIIIIIIIII	Inside	|	4.07	0.53	-1.06	2.3	0.67	-1.94	3.44	0.74	4.29	|	26	19	4.74
sp	Q9NVR5	KTU_HUMAN	837	pepNFAT4	339-346	RRQLVVTL	142	60	99	356	336-347	NKARRQLVVTLP	|	PIH1	Family	|	0.667	0.833	0.587	0.8813	0.535	0.577	|	0.113	0	|	0	0	0	0	|	0	0	IIIIIIIIIIII	Inside	|	1.55	-0.39	-0.57	0.01	-0.44	1.43	0.68	0.32	4.29	|	20	9	3.97
sp	Q9HAV5	TNR27_HUMAN	297	pepNFAT4	285-292	RLELNVPF	172	33	3	3	282-293	TGDRLELNVPFE	|	-	-	|	0.75	0.833	0.525	0.6869	0.613	0.595	|	0.154	0	|	7.5	0	2	2	|	0	1	IIIIIIIIIIII	Inside	|	4.45	-1.13	-1.32	0.74	0.01	1.46	2.53	0.29	4.29	|	15	8	3.68
sp	Q9NY59	NSMA2_HUMAN	655	pepNFAT4	164-171	RPQIKIYI	156	76	1	392	161-172	GAARPQIKIYID	|	-	-	|	0.5	0.583	0.357	0.563	0.387	0.485	|	0.256	0	|	6.5	13.5	0	0	|	0	2	IIIIIIIIIIII	Inside	|	3.41	0.12	0.04	0.43	-0.05	0.99	1.17	1.44	4.3	|	28	27	4.77
sp	Q6IQ55	TTBK2_HUMAN	1244	pepNFAT4	390-397	KNKIKLGI	74	24	24	833	387-398	DANKNKIKLGIC	|	-	-	|	1	1	0.796	0.9667	0.716	0.647	|	0.136	0	|	0	0	0	0	|	0	0	IIIIIIIIIIII	Inside	|	3.48	0.72	1.86	1.26	0.97	-2.01	1.07	1.39	4.3	|	31	19	4.51
sp	Q96A73	K1191_HUMAN	305	pepNFAT4	19-26	KMSLPIGI	na	na	17	274	16-27	PLGKMSLPIGIY	|	-	-	|	1	1	0.753	0.8824	0.566	0.625	|	0.126	0	|	0	5	0	0	|	0	0	IIIIIIIIIIII	Inside	|	2.73	0.71	-0.37	0.85	0.7	-0.66	0.9	0.12	4.3	|	Err:520	Err:520	Err:520
sp	Q5JTD0	TJAP1_HUMAN	557	pepNFAT4	355-362	RQAISLSL	139	8	10	168	352-363	YATRQAISLSLV	|	-	-	|	1	1	0.954	0.9802	0.575	0.872	|	0.134	0	|	0	0	0	0	|	0	0	IIIIIIIIIIII	Inside	|	2.45	0.2	0	0.48	-0.11	0.04	0.76	1.54	4.32	|	29	25	4.25
sp	Q8N3K9	CMYA5_HUMAN	4069	pepNFAT4	1255-1262	KPKLVLNV	1159	85	20	2582	1252-1263	KGVKPKLVLNVT	|	-	-	|	0.917	1	0.744	0.9309	0.66	0.636	|	0.12	0	|	0	0	0	0	|	0	0	IIIIIIIIIIII	Inside	|	2.7	0.66	1.85	1.53	0.9	-2.22	1.63	0.1	4.32	|	18	6	4.81
sp	Q8IXS0	CF146_HUMAN	508	pepNFAT4	53-60	KNYLEIPV	na	na	253	442	50-61	KINKNYLEIPVE	|	-	-	|	1	1	0.579	0.6673	0.581	0.462	|	0.131	0	|	0	0	0	3	|	0	0	IIIIIIIIIIII	Inside	|	3.95	0.62	1.84	2.08	1.1	-2.5	2.67	0.09	4.32	|	Err:520	Err:520	Err:520
sp	Q6ZN18	AEBP2_HUMAN	517	pepNFAT4	291-298	RGGVFVCL	271	14	8	72	288-299	DGQRGGVFVCLW	|	-	-	|	0.5	0.583	0.456	0.8149	0.352	0.336	|	0.124	0	|	0	0	0	0	|	0	0	IIIIIIIIIIII	Inside	|	2.93	-1.27	-1.28	-0.74	-0.05	2.72	0.1	0.56	4.33	|	29	23	5.3
sp	O43149	ZZEF1_HUMAN	2961	pepNFAT4	1423-1430	KSLLLLKF	1387	73	44	1013	1420-1431	CIEKSLLLLKFL	|	-	-	|	1	1	0.927	0.9877	0.55	0.524	|	0.132	0	|	27.5	0	0	0	|	0	0	IIIIIIIIIIII	Inside	|	4.25	-0.67	-1.09	0.63	0.66	0.71	1.38	0.68	4.33	|	26	20	4.13
sp	Q9NX95	SYBU_HUMAN	663	pepNFAT4	385-392	RDELCLDF	341	114	3	166	382-393	GSLRDELCLDFP	|	-	-	|	0.667	0.833	0.589	0.8445	0.37	0.52	|	0.113	0	|	7	0	0	0	|	0	2	IIIIIIIIIIII	Inside	|	2.42	1.23	1.09	1.25	-0.15	-0.53	2.36	-0.05	4.33	|	26	13	5.15
sp	Q96Q45	TM237_HUMAN	408	pepNFAT4	86-93	KTRLPLEL	40	40	243	243	83-94	RQKKTRLPLELE	|	-	-	|	1	1	0.808	0.9271	0.911	0.789	|	0.128	0	|	31	0	0	0	|	0	4	IIIIIIIIIIII	Inside	|	1.13	0.66	1.86	0.95	0.53	-2.13	0.52	-0.02	4.33	|	22	11	3.96
sp	Q9UKY1	ZHX1_HUMAN	873	pepNFAT4	824-831	RSELGIEL	813	136	na	na	821-832	RQRRSELGIELF	|	Homez	Family	|	0.5	0.583	0.394	0.6561	0.405	0.701	|	0.13	0	|	0	0	0	0	|	0	0	IIIIIIIIIIII	Inside	|	2.51	0.14	0	0.52	-0.07	0.14	0.92	0.69	4.34	|	45	15	3.7
sp	O96013	PAK4_HUMAN	591	pepNFAT4	305-312	RAALQLVV	199	12	165	229	302-313	EQFRAALQLVVD	|	-	-	|	1	1	0.793	0.9245	0.833	0.309	|	0.119	0	|	5	0	0	0	|	0	0	IIIIIIIIIIII	Inside	|	2.18	0.2	0	1.02	-0.03	-0.28	1.85	0.03	4.34	|	20	10	4.23
sp	Q9BQ67	GRWD1_HUMAN	446	pepNFAT4	80-87	RTELPLTL	na	na	135	256	77-88	GDNRTELPLTLY	|	CAF1C_H4-bd	Family	|	0.667	0.75	0.657	0.9948	0.431	0.521	|	0.114	0	|	0	0	0	0	|	0	0	IIIIIIIIIIII	Inside	|	0.89	0.18	0	0.26	-0.07	-0.26	0.31	-0.01	4.34	|	21	13	4.67
sp	Q9BXA9	SALL3_HUMAN	1300	pepNFAT4	460-467	KGNLKVHF	360	98	75	800	457-468	FSTKGNLKVHFQ	|	-	-	|	0	0.083	0.266	0.3114	0.344	0.472	|	0.126	0	|	0	0	0	0	|	0	0	IIIIIIIIIIII	Inside	|	3.99	-0.67	0.49	1.24	0.59	0.36	2.72	1.14	4.35	|	26	23	5.5
sp	Q14161	GIT2_HUMAN	759	pepNFAT4	366-373	KDNVELIL	310	162	213	350	363-374	SGSKDNVELILK	|	-	-	|	0.667	0.833	0.593	0.8806	0.445	0.705	|	0.138	0	|	0	0	0	0	|	0	0	IIIIIIIIIIII	Inside	|	2.88	0.57	1.89	1.47	0.96	-1.78	1.59	0.26	4.35	|	48	20	4.29
sp	Q8TAP8	PPR35_HUMAN	253	pepNFAT4	162-169	RDLVSLQV	113	73	48	48	159-170	RLFRDLVSLQVP	|	-	-	|	0.583	0.75	0.405	0.5317	0.417	0.468	|	0.113	0	|	0	0	0	0	|	0	0	IIIIIIIIIIII	Inside	|	1.82	0.77	0.63	1.6	0.13	-0.94	2.71	0.26	4.35	|	16	13	4.03
sp	Q9P291	ARMX1_HUMAN	453	pepNFAT4	77-84	KPEVSLGL	na	na	na	na	74-85	SEVKPEVSLGLE	|	-	-	|	0.583	0.75	0.479	0.7228	0.602	0.596	|	0.193	0	|	0	10	13	3	|	0	0	IIIIIIIIIIII	Inside	|	2.84	0.67	1.88	1.63	0.96	-2.31	1.68	0.47	4.35	|	10	7	2.94
sp	O43303	CP110_HUMAN	1012	pepNFAT4	585-592	KRRLDLDI	538	17	313	375	582-593	EKVKRRLDLDID	|	-	-	|	1	1	0.552	0.6221	0.483	0.458	|	0.119	0	|	0	0	0	0	|	0	0	IIIIIIIIIIII	Inside	|	2.38	0.72	1.86	1.07	0.33	-1.52	0.9	0.04	4.36	|	27	22	4.73
sp	Q8TBZ2	MYBPP_HUMAN	947	pepNFAT4	797-804	KETIYLNV	776	87	7	129	794-805	LPEKETIYLNVP	|	-	-	|	0	0.083	0.251	0.3605	0.237	0.637	|	0.116	0	|	0	0	0	0	|	0	0	IIIIIIIIIIII	Inside	|	2.96	-0.2	-0.48	0.87	0.83	-0.47	0.99	1.29	4.36	|	26	11	4.37
sp	O75783	RHBL1_HUMAN	438	pepNFAT4	108-115	KLDMLVAL	na	na	117	246	105-116	DPAKLDMLVALA	|	-	-	|	0.667	0.833	0.444	0.5848	0.405	0.216	|	0.112	0	|	29	0	0	0	|	0	7	IIIIIIIIIIII	Inside	|	3.46	0.65	1.83	0.97	0.98	-1.84	1.19	1.06	4.38	|	46	35	3.38
sp	Q8IY63	AMOL1_HUMAN	956	pepNFAT4	826-833	KGSIGLLL	806	399	68	96	823-834	KTWKGSIGLLLG	|	-	-	|	0.917	1	0.835	0.9894	0.668	0.747	|	0.144	0	|	0	0	0	0	|	0	0	IIIIIIIIIIII	Inside	|	3.61	0.7	1.89	1.27	0.86	-2.6	0.86	1.28	4.38	|	20	14	4.61
sp	Q8NC44	F134A_HUMAN	543	pepNFAT4	298-305	KTALALAI	164	5	24	207	295-306	DVKKTALALAIT	|	-	-	|	1	1	0.921	0.9727	0.491	0.526	|	0.523	1	|	28.5	0	0	0	|	0	4	IIIIIIIIIIII	Inside	|	2.42	0.77	1.77	1.42	0.91	-2.33	1.22	0.02	4.38	|	25	18	4.11
sp	Q02156	KPCE_HUMAN	737	pepNFAT4	124-131	RVYVIIDL	60	60	96	438	121-132	PEGRVYVIIDLS	|	-	-	|	0	0.583	0.369	0.5952	0.188	0.553	|	0.281	0	|	0	0	0	0	|	0	0	IIIIIIIIIIII	Inside	|	3.07	0.03	0.03	0.52	-0.08	0.82	1.28	0.9	4.39	|	27	15	4.44
sp	Q8IZM8	ZN654_HUMAN	581	pepNFAT4	358-365	KQTISLPV	222	30	73	73	355-366	SNEKQTISLPVS	|	-	-	|	0.667	0.75	0.515	0.7823	0.773	0.697	|	0.158	0	|	0	0	0	0	|	0	0	IIIIIIIIIIII	Inside	|	4.44	0.71	0.34	1.41	0.68	-1.33	1.73	1.23	4.39	|	22	4	4.15
sp	Q8IUG5	MY18B_HUMAN	2567	pepNFAT4	150-157	RGDVLLMV	128	12	23	2384	147-158	GVRRGDVLLMVA	|	-	-	|	1	1	0.995	0.9999	0.767	0.914	|	0.127	0	|	0	0	0	0	|	0	0	IIIIIIIIIIII	Inside	|	2.56	0.11	0.03	1.13	-0.15	0.08	2.29	0.21	4.39	|	19	8	4.71
sp	Q580R0	CB027_HUMAN	203	pepNFAT4	83-90	KVWLELEV	46	46	51	51	80-91	LELKVWLELEVA	|	-	-	|	1	1	0.885	0.9805	0.652	0.561	|	0.139	0	|	0	12	0	0	|	0	0	IIIIIIIIIIII	Inside	|	2.66	0.68	1.85	1.56	0.87	-2.25	1.74	-0.02	4.39	|	7	2	4.25
sp	O14523	C2C2L_HUMAN	706	pepNFAT4	212-219	RPDLSLTV	39	39	154	483	209-220	FTDRPDLSLTVL	|	-	-	|	0.167	0.917	0.382	0.5571	0.292	0.49	|	0.243	0	|	5	16	4	0	|	0	1	IIIIIIIIIIII	Inside	|	2.72	0.2	0	1.07	0.12	-0.3	1.94	0.02	4.4	|	47	17	3.82
sp	Q12923	PTN13_HUMAN	2485	pepNFAT4	982-989	RKNVIVNM	928	513	43	1391	979-990	YPHRKNVIVNME	|	-	-	|	0.917	1	0.77	0.9024	0.601	0.709	|	0.124	0	|	0	0	0	0	|	0	0	IIIIIIIIIIII	Inside	|	3.28	0.14	0.03	0.88	0.01	0.3	2.25	0.73	4.4	|	30	7	4.49
sp	Q96FF7	YS003_HUMAN	361	pepNFAT4	174-181	RELVELRV	138	4	51	145	171-182	RAGRELVELRVR	|	-	-	|	1	1	0.793	0.9075	0.737	0.769	|	0.126	0	|	0	0	0	0	|	0	0	IIIIIIIIIIII	Inside	|	2.65	0.32	0.2	1.02	-0.22	0.41	2.3	0.26	4.4	|	11	9	4.19
sp	Q7Z2Y8	GVIN1_HUMAN	2422	pepNFAT4	211-218	KEFLLLGP	202	66	12	2150	208-219	SVPKEFLLLGPQ	|	-	-	|	0.667	0.833	0.464	0.6885	0.432	0.456	|	0.126	0	|	27	0	0	0	|	0	0	IIIIIIIIIIII	Inside	|	3.12	1.22	2.42	2.66	0.96	-2.98	3.52	0.16	4.4	|	15	1	0
sp	P23508	CRCM_HUMAN	829	pepNFAT4	580-587	RAAVKLTM	284	93	114	114	577-588	KNDRAAVKLTML	|	-	-	|	0.417	0.583	0.376	0.6107	0.438	0.416	|	0.113	0	|	0	0	0	0	|	0	0	IIIIIIIIIIII	Inside	|	2.81	0.18	0.03	0.66	0.09	0.11	1.53	0.61	4.41	|	21	19	4.49
sp	Q2M3C7	SPKAP_HUMAN	1700	pepNFAT4	1248-1255	RLTVNVPI	1138	2	84	347	1245-1256	PCSRLTVNVPIK	|	-	-	|	0.417	0.667	0.321	0.4324	0.509	0.364	|	0.113	0	|	0	0	0	0	|	0	0	IIIIIIIIIIII	Inside	|	3.98	-1.01	-1.09	0.58	-0.09	1.49	2.03	0.62	4.41	|	23	11	4.63
sp	Q5U651	RAIN_HUMAN	963	pepNFAT4	16-23	KLHLPVGL	3	3	3	938	13-24	RFGKLHLPVGLW	|	-	-	|	1	1	0.903	0.9814	0.723	0.576	|	0.183	0	|	0	0	0	0	|	0	0	IIIIIIIIIIII	Inside	|	2.33	-0.65	-0.66	-0.29	0.69	0.69	-0.55	0.27	4.41	|	52	13	5.99
sp	Q6IQ55	TTBK2_HUMAN	1244	pepNFAT4	727-734	RTDLGLQI	411	19	175	496	724-735	GGSRTDLGLQID	|	-	-	|	0.833	0.833	0.721	0.9705	0.707	0.722	|	0.136	0	|	0	0	0	0	|	0	0	IIIIIIIIIIII	Inside	|	1.87	0.2	0	0.69	0.03	-0.38	1.01	0.04	4.42	|	31	15	3.56
sp	A0AVK6	E2F8_HUMAN	867	pepNFAT4	456-463	RQKVKVQL	434	37	38	362	453-464	SESRQKVKVQLA	|	-	-	|	0.5	0.583	0.371	0.6182	0.506	0.634	|	0.119	0	|	0	0	0	0	|	0	0	IIIIIIIIIIII	Inside	|	2.74	0.08	0.03	1.07	-0.13	0.27	2.32	0.48	4.42	|	25	10	3.69
sp	B2RTY4	MYO9A_HUMAN	2548	pepNFAT4	1674-1681	KDNMSIPL	896	0	101	833	1671-1682	FTPKDNMSIPLV	|	-	-	|	1	1	0.885	0.9355	0.653	0.734	|	0.121	0	|	0	0	0	0	|	0	1	OOOOOOOOOOOO	Outside	|	3.95	0.62	0.15	0.89	0.81	-0.45	1.17	0.77	4.42	|	60	7	3.35
sp	Q86V48	LUZP1_HUMAN	1076	pepNFAT4	848-855	KHDITLQL	452	6	na	na	845-856	SIHKHDITLQLA	|	-	-	|	1	1	0.821	0.8477	0.485	0.681	|	0.128	0	|	0	0	0	0	|	0	0	IIIIIIIIIIII	Inside	|	2.9	0.67	-0.57	1.01	0.53	-0.71	1.02	1.25	4.43	|	22	11	4.5
sp	Q9NZV7	ZIM2_HUMAN	527	pepNFAT4	127-134	RKLLSLGF	99	99	51	182	124-135	ENYRKLLSLGFL	|	-	-	|	0.917	1	0.762	0.9259	0.611	0.56	|	0.119	0	|	0	0	0	0	|	0	0	IIIIIIIIIIII	Inside	|	3.28	-1.17	-1.38	0.55	-0.33	1.21	1.86	0.74	4.43	|	5	4	4.15
sp	Q9HCM4	E41L5_HUMAN	733	pepNFAT4	444-451	RKCIPLNI	330	6	4	248	441-452	QHDRKCIPLNID	|	-	-	|	0.75	0.833	0.687	0.9452	0.713	0.459	|	0.13	0	|	0	0	0	0	|	0	0	IIIIIIIIIIII	Inside	|	2.54	0.18	0.01	0.36	-0.08	-0.23	0.6	1.51	4.44	|	54	13	4.09
sp	Q2YD98	K1530_HUMAN	709	pepNFAT4	302-309	KYTLDVEL	58	58	168	168	299-310	GSHKYTLDVELC	|	-	-	|	1	1	0.589	0.6567	0.587	0.436	|	0.11	0	|	0	0	0	0	|	0	0	IIIIIIIIIIII	Inside	|	3.38	0.66	0.16	1.29	0.86	-0.8	1.58	0.29	4.45	|	Err:520	Err:520	Err:520
sp	Q6KC79	NIPBL_HUMAN	2804	pepNFAT4	536-543	RPALMVSI	504	128	48	2114	533-544	NGSRPALMVSID	|	-	-	|	1	1	0.886	0.9983	0.912	0.743	|	0.277	0	|	16	0	12.5	0	|	0	0	IIIIIIIIIIII	Inside	|	2.4	0.08	-0.05	0.66	0	0.53	1.59	0.42	4.46	|	41	20	4.68
sp	Q86W50	MET16_HUMAN	562	pepNFAT4	364-371	KEEVSLFL	65	33	40	126	361-372	PCGKEEVSLFLT	|	-	-	|	0.5	0.583	0.401	0.7076	0.266	0.379	|	0.12	0	|	0	0	0	0	|	0	0	IIIIIIIIIIII	Inside	|	3.16	0.67	1.89	1.68	1.06	-2.11	1.89	0.25	4.46	|	26	18	4.26
sp	Q9NYJ8	TAB2_HUMAN	693	pepNFAT4	323-330	KNQIEIKL	150	32	41	323	320-331	GPRKNQIEIKLE	|	-	-	|	1	1	0.859	0.9308	0.782	0.898	|	0.119	0	|	0	0	0	2	|	0	0	IIIIIIIIIIII	Inside	|	3.62	0.64	-0.02	0.77	0.4	-0.1	0.79	1.88	4.47	|	25	25	4.75
sp	Q8NCU7	C2C4A_HUMAN	369	pepNFAT4	293-300	RLSLVLRP	249	12	na	na	290-301	VSCRLSLVLRPP	|	-	-	|	0.667	0.833	0.518	0.6885	0.51	0.363	|	0.223	0	|	0	0	0	0	|	0	0	IIIIIIIIIIII	Inside	|	2.69	-0.08	-0.27	1.19	-0.18	-0.22	2.46	0.31	4.47	|	32	13	3.64
sp	Q99650	OSMR_HUMAN	979	pepNFAT4	946-953	KMQMAVSL	911	21	na	na	943-954	SEYKMQMAVSLR	|	-	-	|	0.833	1	0.609	0.7676	0.509	0.503	|	0.729	1	|	18	0	0	0	|	Y	1	IIIIIIIIIIII	Inside	|	3.67	0.62	1.85	1.49	0.91	-2.26	1.94	0.55	4.47	|	25	10	2.76
sp	O94983	CMTA2_HUMAN	1202	pepNFAT4	351-358	RPSMSLAV	189	10	13	640	348-359	ADPRPSMSLAVV	|	-	-	|	1	1	0.863	0.9895	0.808	0.888	|	0.123	0	|	0	0	0	0	|	0	0	IIIIIIIIIIII	Inside	|	2.66	0.13	-0.02	0.89	-0.1	0.12	2.14	-0.01	4.48	|	56	12	4
sp	P49454	CENPF_HUMAN	3210	pepNFAT4	2038-2045	KQKVIVCL	1892	214	950	1148	2035-2046	NENKQKVIVCLE	|	-	-	|	0.417	0.5	0.328	0.6658	0.32	0.452	|	0.136	0	|	0	0	0	0	|	0	0	IIIIIIIIIIII	Inside	|	3.49	0.62	1.89	1.77	0.94	-1.77	2.33	0.58	4.48	|	28	5	3.91
sp	P23588	IF4B_HUMAN	611	pepNFAT4	331-338	RPKLNLKP	236	236	2	165	328-339	PPQRPKLNLKPR	|	-	-	|	0.583	0.75	0.447	0.6873	0.746	0.886	|	0.156	0	|	0	0	0	0	|	0	0	IIIIIIIIIIII	Inside	|	2.81	0.11	-0.07	1.7	-0.24	-0.69	3.24	0.13	4.48	|	Err:520	Err:520	Err:520
sp	Q9Y2I6	NINL_HUMAN	1382	pepNFAT4	795-802	RAQMCVSL	642	204	87	87	792-803	SEKRAQMCVSLA	|	-	-	|	1	1	0.75	0.8933	0.502	0.619	|	0.11	0	|	0	0	0	0	|	0	0	IIIIIIIIIIII	Inside	|	2.79	0.22	0.19	0.79	-0.07	0.09	2.02	0.22	4.49	|	27	4	2.48
sp	Q9P2M7	CING_HUMAN	1197	pepNFAT4	328-335	RRKVSLVL	167	37	na	na	325-336	TSVRRKVSLVLE	|	-	-	|	0.667	0.75	0.553	0.8689	0.569	0.542	|	0.134	0	|	0	0	0	0	|	0	0	IIIIIIIIIIII	Inside	|	1.88	0.14	0.04	0.89	-0.34	-0.03	1.67	0.28	4.5	|	25	17	3.64
sp	Q96PZ2	F111A_HUMAN	611	pepNFAT4	135-142	KEYINLGM	107	71	318	400	132-143	EGIKEYINLGMP	|	-	-	|	0.5	0.583	0.378	0.5522	0.474	0.301	|	0.117	0	|	0	0	0	0	|	0	0	IIIIIIIIIIII	Inside	|	3.48	-0.13	1.09	0.61	1.03	-1.12	0.6	1.33	4.5	|	24	3	4.42
sp	O60331	PI51C_HUMAN	668	pepNFAT4	80-87	KGAIQLGI	na	na	35	562	77-88	STLKGAIQLGIG	|	-	-	|	0.583	0.667	0.4	0.5427	0.526	0.236	|	0.116	0	|	0	0	0	0	|	0	0	IIIIIIIIIIII	Inside	|	2.99	0.75	1.8	1.59	0.89	-2.71	1.47	1.28	4.51	|	24	22	4.71
sp	Q2KJY2	KI26B_HUMAN	2108	pepNFAT4	450-457	KVKVMLRI	421	3	166	1521	447-458	GLGKVKVMLRIC	|	-	-	|	0.75	0.833	0.62	0.8665	0.407	0.327	|	0.114	0	|	5	0	0	0	|	0	0	IIIIIIIIIIII	Inside	|	2.51	0.52	1.89	1.51	0.88	-2.07	1.75	0.34	4.52	|	51	36	4.01
sp	Q9UQ35	SRRM2_HUMAN	2752	pepNFAT4	1277-1284	RPAVSLTL	1266	4	26	1466	1274-1285	VEERPAVSLTLD	|	-	-	|	0.917	1	0.704	0.8962	0.763	0.72	|	0.113	0	|	0	0	0	0	|	0	0	IIIIIIIIIIII	Inside	|	2.63	0.15	0.03	0.88	0.15	0.05	1.61	0.37	4.52	|	27	18	3.17
sp	O95180	CAC1H_HUMAN	2353	pepNFAT4	2321-2328	RRGLYLTV	2290	30	9	13	2318-2329	PEKRRGLYLTVP	|	-	-	|	1	1	0.859	0.9973	0.926	0.87	|	0.12	0	|	27	0	3	0	|	0	23	IIIIIIIIIIII	Inside	|	0.8	-0.74	-0.81	0.2	-0.38	0.81	0.82	0.02	4.52	|	17	4	4.46
sp	P14316	IRF2_HUMAN	349	pepNFAT4	285-292	KPDLQVTI	128	58	25	25	282-293	TSNKPDLQVTIK	|	-	-	|	0.917	1	0.465	0.631	0.477	0.596	|	0.13	0	|	0	0	0	0	|	0	0	IIIIIIIIIIII	Inside	|	3.29	0.64	0.11	1.81	0.74	-1.63	2.31	0.34	4.53	|	25	18	4.97
sp	Q14999	CUL7_HUMAN	1698	pepNFAT4	289-296	RGQLELEF	115	115	29	818	286-297	SGERGQLELEFS	|	-	-	|	0.5	0.583	0.416	0.8195	0.725	0.335	|	0.124	0	|	0	0	0	0	|	0	0	IIIIIIIIIIII	Inside	|	3.37	0.28	0.07	0.87	-0.2	0.64	2.24	0.67	4.53	|	45	13	4.4
sp	P56945	BCAR1_HUMAN	870	pepNFAT4	59-66	RLKILVGM	39	39	14	772	56-67	PGNRLKILVGMY	|	-	-	|	1	1	0.798	0.9326	0.362	0.867	|	0.139	0	|	0	0	0	0	|	0	0	IIIIIIIIIIII	Inside	|	3.58	0.13	0	0.36	-0.07	0.58	1.43	2.13	4.54	|	19	14	4.61
sp	Q8IWB6	TEX14_HUMAN	1497	pepNFAT4	735-742	KCVLDLKI	642	118	155	710	732-743	LISKCVLDLKIM	|	-	-	|	1	1	0.907	0.9695	0.487	0.521	|	0.164	0	|	11	0	0	0	|	0	0	IIIIIIIIIIII	Inside	|	2.06	-0.38	0.75	-0.29	0.56	0.01	-0.83	0.1	4.54	|	20	15	4.28
sp	Q9NP98	MYOZ1_HUMAN	299	pepNFAT4	199-206	KMELGIDL	191	11	64	64	196-207	PQQKMELGIDLL	|	Calsarcin	Family	|	0.5	0.583	0.415	0.7781	0.424	0.342	|	0.14	0	|	0	0	0	0	|	0	0	IIIIIIIIIIII	Inside	|	3.77	0.64	1.86	1.21	1.06	-1.89	0.93	0.56	4.55	|	25	17	4.14
sp	Q9H4Z3	PCIF1_HUMAN	704	pepNFAT4	127-134	KPKIEIPV	117	22	0	521	124-135	GVKKPKIEIPVT	|	-	-	|	1	1	0.613	0.7192	0.835	0.757	|	0.129	0	|	0	0	0	0	|	0	0	IIIIIIIIIIII	Inside	|	4.37	0.62	1.8	1.55	0.78	-2.51	1.82	1.78	4.55	|	23	12	5.03
sp	Q9H0W5	CCDC8_HUMAN	538	pepNFAT4	170-177	RRRVNLPV	105	81	66	321	167-178	PPARRRVNLPVP	|	-	-	|	0.417	0.5	0.333	0.5861	0.714	0.498	|	0.117	0	|	0	0	0	0	|	0	0	IIIIIIIIIIII	Inside	|	2.23	-0.62	-0.71	0.95	-0.28	0.18	2.03	0.25	4.55	|	10	9	4.78
sp	Q6ZNC4	ZN704_HUMAN	412	pepNFAT4	186-193	KNSMKVMF	87	25	63	173	183-194	RKRKNSMKVMFK	|	-	-	|	0.417	0.5	0.42	0.9347	0.552	0.254	|	0.121	0	|	0	0	0	0	|	0	0	IIIIIIIIIIII	Inside	|	4.65	-0.68	-1.15	0.51	0.2	1.36	1.95	0.76	4.56	|	26	24	4.77
sp	Q86TC9	MYPN_HUMAN	1320	pepNFAT4	208-215	RSSVPIPI	160	75	35	744	205-216	RRERSSVPIPIP	|	-	-	|	0.667	1	0.565	0.7768	0.724	0.792	|	0.06	0	|	0	0	0	0	|	0	0	IIIIIIIIIIII	Inside	|	2.82	0.14	0.02	0.84	-0.06	-0.18	1.76	0.6	4.56	|	25	16	4.35
sp	Q8N326	CJ111_HUMAN	155	pepNFAT4	39-46	RKAVRVAL	31	31	na	na	36-47	PEKRKAVRVALS	|	-	-	|	0.667	0.75	0.542	0.7992	0.693	0.285	|	0.117	0	|	0	0	0	0	|	0	2	IIIIIIIIIIII	Inside	|	2.94	0.16	0.03	1.26	-0.24	0.12	2.59	0.54	4.56	|	3	3	4.04
sp	Q6ZSJ9	SHSA6_HUMAN	500	pepNFAT4	338-345	RGTLPLNV	189	71	27	87	335-346	LAARGTLPLNVI	|	-	-	|	1	1	0.791	0.876	0.534	0.786	|	0.792	1	|	16.5	5.5	6.5	0	|	Y	1	IIIIIIIIIIII	Inside	|	2.04	0.41	0.21	0.81	-0.06	-0.35	1.4	-0.02	4.57	|	41	22	4.56
sp	Q68DN1	CB016_HUMAN	1984	pepNFAT4	970-977	KKRMALRI	964	300	177	957	967-978	HGHKKRMALRIW	|	-	-	|	0.083	1	0.386	0.4294	0.346	0.357	|	0.111	0	|	0	0	0	0	|	0	0	IIIIIIIIIIII	Inside	|	2.65	0.73	1.83	0.92	0.64	-2.26	0.82	1.29	4.57	|	3	1	0
sp	Q9H0W5	CCDC8_HUMAN	538	pepNFAT4	172-179	RVNLPVPM	107	83	64	319	169-180	ARRRVNLPVPMF	|	-	-	|	0.583	0.667	0.415	0.6011	0.73	0.477	|	0.117	0	|	0	0	0	0	|	0	0	IIIIIIIIIIII	Inside	|	2.47	0.18	0	0.37	-0.23	-0.59	1.02	1.37	4.58	|	10	9	4.67
sp	Q6ZUT3	FRMD7_HUMAN	714	pepNFAT4	560-567	RSNINVGL	389	24	18	129	557-568	TSGRSNINVGLE	|	-	-	|	0.083	0.917	0.371	0.4316	0.466	0.565	|	0.119	0	|	0	0	0	0	|	0	0	IIIIIIIIIIII	Inside	|	3.47	0.16	0	0.71	-0.03	0.36	1.57	1.8	4.59	|	24	12	3.57
sp	Q86UW2	OSTB_HUMAN	128	pepNFAT4	113-120	RDVLSVFL	77	37	na	na	110-121	LKERDVLSVFLP	|	-	-	|	0.75	1	0.623	0.8412	0.376	0.361	|	0.132	0	|	4	6	3	0	|	0	1	IIIIIIIIIIII	Inside	|	1.72	-0.53	-0.71	0.23	0.28	1.09	1.02	0.29	4.59	|	19	6	3.49
sp	O14986	PI51B_HUMAN	540	pepNFAT4	30-37	KGAIQLGI	na	na	35	428	27-38	SAIKGAIQLGIG	|	-	-	|	0.667	0.917	0.44	0.5448	0.533	0.222	|	0.114	0	|	0	0	0	0	|	0	0	IIIIIIIIIIII	Inside	|	3.28	0.76	1.76	1.5	0.91	-2.48	1.46	1.21	4.6	|	30	25	4.64
sp	Q96LK8	CQ046_HUMAN	384	pepNFAT4	45-52	KPQLQVDL	na	na	67	294	42-53	LEQKPQLQVDLD	|	-	-	|	1	1	0.825	0.8641	0.778	0.734	|	0.132	0	|	0	0	0	0	|	0	0	IIIIIIIIIIII	Inside	|	3.57	0.66	1.86	1.55	0.92	-1.92	1.73	0.34	4.6	|	Err:520	Err:520	Err:520
sp	Q9UBZ9	REV1_HUMAN	1251	pepNFAT4	925-932	RLNLSIEV	716	5	1	175	922-933	VQSRLNLSIEVP	|	-	-	|	0.917	1	0.582	0.7089	0.61	0.519	|	0.154	0	|	0	0	0	0	|	0	0	IIIIIIIIIIII	Inside	|	2.28	-0.6	-0.8	0.87	-0.03	0.26	1.78	0.07	4.61	|	26	19	4.58
sp	Q9H2Y7	ZF106_HUMAN	1883	pepNFAT4	574-581	KGSLKIEF	561	90	59	868	571-582	ESEKGSLKIEFQ	|	-	-	|	0.667	0.75	0.668	0.9778	0.677	0.745	|	0.117	0	|	0	0	0	0	|	0	0	IIIIIIIIIIII	Inside	|	5.29	1.21	-0.07	1.3	0.53	-0.34	2.2	1.15	4.62	|	27	11	4.86
sp	O75665	OFD1_HUMAN	1012	pepNFAT4	779-786	RHSLSIPP	157	3	2	57	776-787	TESRHSLSIPPV	|	-	-	|	0.75	1	0.534	0.7151	0.812	0.696	|	0.116	0	|	0	0	0	0	|	0	0	IIIIIIIIIIII	Inside	|	3.19	0.1	-0.07	1.74	-0.14	-1.3	3.2	0.19	4.62	|	27	7	3.96
sp	Q8IVF2	AHNK2_HUMAN	5795	pepNFAT4	321-328	RKFLNLRF	304	25	79	5412	318-329	QRRRKFLNLRFR	|	-	-	|	1	1	0.927	0.9963	0.845	0.875	|	0.194	0	|	0	0	0	0	|	0	0	IIIIIIIIIIII	Inside	|	3.36	-1.15	-1.35	0.1	-0.64	2.23	1.52	0.71	4.62	|	10	3	4.79
sp	Q86UP3	ZFHX4_HUMAN	3567	pepNFAT4	1233-1240	KLLMTVPV	1225	4	22	2254	1230-1241	CVEKLLMTVPVP	|	-	-	|	0.917	1	0.578	0.6961	0.414	0.631	|	0.118	0	|	0	0	0	0	|	0	0	IIIIIIIIIIII	Inside	|	4.01	0.67	0.39	1.28	1.24	-1.49	2.05	0.77	4.63	|	27	17	4.74
sp	Q13470	TNK1_HUMAN	666	pepNFAT4	593-600	RKIMEVEL	495	45	na	na	590-601	ELQRKIMEVELS	|	-	-	|	1	1	0.643	0.7109	0.626	0.547	|	0.361	0	|	0	0	3	0	|	0	0	IIIIIIIIIIII	Inside	|	2.21	0.18	-0.03	0.69	0.09	-0.01	1.64	0.26	4.63	|	20	11	3.99
sp	A6NKU9	SPDE3_HUMAN	549	pepNFAT4	236-243	RRRVSLVL	221	46	17	280	233-244	KAKRRRVSLVLP	|	-	-	|	0.5	0.667	0.486	0.8327	0.398	0.37	|	0.113	0	|	0	0	0	0	|	0	0	IIIIIIIIIIII	Inside	|	1.44	0.15	0.03	0.78	-0.47	-0.04	1.39	0.3	4.63	|	32	1	0
sp	Q14739	LBR_HUMAN	615	pepNFAT4	110-117	RREVEVKL	37	22	0	239	107-118	KEARREVEVKLT	|	-	-	|	1	1	0.685	0.9767	0.756	0.494	|	0.14	0	|	30	0	0	0	|	0	8	IIIIIIIIIIII	Inside	|	3.31	0.16	0.03	1.26	-0.01	0.23	2.55	0.51	4.64	|	49	18	3.5
sp	Q6ZRS2	SRCAP_HUMAN	3230	pepNFAT4	2828-2835	RRHIELGV	2822	7	4	350	2825-2836	FIARRHIELGVT	|	-	-	|	1	1	0.98	0.995	0.864	0.827	|	0.067	0	|	0	0	0	0	|	0	0	IIIIIIIIIIII	Inside	|	2.72	0.16	-0.03	0.96	-0.41	-0.06	1.82	1.41	4.64	|	23	13	4.12
sp	O43670	ZN207_HUMAN	478	pepNFAT4	72-79	RTDIELEI	na	na	183	230	69-80	IPGRTDIELEIY	|	-	-	|	0.583	0.75	0.581	0.9013	0.479	0.745	|	0.153	0	|	0	0	0	0	|	0	0	IIIIIIIIIIII	Inside	|	2.86	0.15	0.01	0.35	0.02	0.27	0.72	1.43	4.65	|	26	26	4.7
sp	P0CW23	CR042_HUMAN	69	pepNFAT4	52-59	RDHIQLGV	na	na	na	na	49-60	SDNRDHIQLGVG	|	-	-	|	0.75	0.833	0.624	0.811	0.671	0.667	|	0.121	0	|	0	3	0	0	|	0	0	IIIIIIIIIIII	Inside	|	3.14	0.21	0.01	1.08	-0.04	-0.52	1.91	1.31	4.65	|	14	6	3.56
sp	Q0D2I5	IFFO1_HUMAN	559	pepNFAT4	505-512	KRGLDVQM	459	268	14	14	502-513	CSMKRGLDVQME	|	-	-	|	1	1	0.79	0.9031	0.491	0.604	|	0.196	0	|	0	0	0	0	|	0	0	IIIIIIIIIIII	Inside	|	3.45	0.69	1.84	1.45	0.87	-1.88	2.01	0.32	4.66	|	47	42	4.96
sp	Q92917	GPKOW_HUMAN	476	pepNFAT4	270-277	RAMVRLAV	226	52	110	110	267-278	DNVRAMVRLAVG	|	KOW	Family	|	0.833	0.917	0.665	0.865	0.49	0.367	|	0.131	0	|	0	0	0	0	|	0	0	IIIIIIIIIIII	Inside	|	2.68	0.14	-0.02	1.46	-0.15	-0.49	2.74	0.27	4.66	|	23	19	3.53
sp	Q9NQ31	AKIP1_HUMAN	210	pepNFAT4	125-132	KLHMCLDI	na	na	na	na	122-133	GESKLHMCLDIG	|	-	-	|	1	1	0.713	0.8776	0.438	0.659	|	0.136	0	|	0	0	0	0	|	0	0	IIIIIIIIIIII	Inside	|	3.64	0.67	0.37	0.93	1.06	-1.73	1.04	1.25	4.66	|	18	3	1.88
sp	Q8N987	NECA1_HUMAN	351	pepNFAT4	230-237	KKDLKLEP	220	31	95	95	227-238	RLEKKDLKLEPP	|	-	-	|	0.083	0.25	0.188	0.409	0.373	0.474	|	0.123	0	|	0	4	0	0	|	0	0	IIIIIIIIIIII	Inside	|	2.72	-0.24	-2.27	1.43	0.82	-0.6	2.2	0.35	4.67	|	24	18	4.88
sp	Q8N895	ZN366_HUMAN	744	pepNFAT4	737-744	KQAVLLGI	713	91	na	na	734-745	KMEKQAVLLGI	|	-	-	|	0.545	0.636	0.508	0.9301	0.391	na	|	0.112	0	|	0	0	0	0	|	0	0	IIIIIIIIIII	Inside	|	3.08	0.59	1.84	1.59	1.14	-2.09	1.73	0.28	4.67	|	25	17	4.14
sp	A6NHR9	SMHD1_HUMAN	2005	pepNFAT4	743-750	KLLVELKV	674	28	345	1223	740-751	GSKKLLVELKVI	|	-	-	|	0.667	0.667	0.43	0.6179	0.418	0.254	|	0.109	0	|	0	0	0	0	|	0	0	IIIIIIIIIIII	Inside	|	3.78	0.68	1.89	1.8	0.77	-1.69	2.36	0.25	4.68	|	23	17	3.77
sp	Q9Y3P9	RBGP1_HUMAN	1069	pepNFAT4	547-554	KWHLNLNV	510	37	45	45	544-555	LLSKWHLNLNVR	|	-	-	|	0.667	0.75	0.481	0.7255	0.295	0.341	|	0.126	0	|	2	0	5	0	|	0	1	OOOOOOOOOOOO	Outside	|	2.53	0.7	1.85	1.38	0.84	-1.91	1.53	-0.01	4.69	|	56	19	5.44
sp	O95754	SEM4F_HUMAN	770	pepNFAT4	695-702	RDKVGLDL	675	74	15	48	692-703	LLARDKVGLDLG	|	-	-	|	0	0.833	0.363	0.4642	0.327	0.783	|	0.656	1	|	7.5	9.5	0	0	|	Y	1	IIIIIIIIIIII	Inside	|	3.07	0.18	0.03	1.08	-0.07	-0.45	1.81	0.26	4.69	|	20	16	4.7
sp	Q5JTW2	CEP78_HUMAN	689	pepNFAT4	351-358	KATIRIGL	24	24	70	297	348-359	HKGKATIRIGLA	|	-	-	|	1	1	0.6	0.7201	0.503	0.529	|	0.122	0	|	0	0	0	0	|	0	0	IIIIIIIIIIII	Inside	|	4.27	0.71	1.85	1.32	0.78	-1.95	1.35	2.14	4.69	|	Err:520	Err:520	Err:520
sp	Q96JG8	MAGD4_HUMAN	741	pepNFAT4	400-407	RHVLCLPP	259	33	91	91	397-408	IPSRHVLCLPPR	|	-	-	|	0.833	1	0.555	0.755	0.643	0.241	|	0.114	0	|	0	0	0	0	|	0	0	IIIIIIIIIIII	Inside	|	2.84	0.73	0.56	1.73	-0.13	-1.37	3.02	0.15	4.7	|	14	13	5.97
sp	Q9NZP6	CO002_HUMAN	1156	pepNFAT4	329-336	KMSIPLLL	294	99	35	708	326-337	CKRKMSIPLLLP	|	-	-	|	0.833	0.917	0.706	0.9197	0.65	0.462	|	0.137	0	|	0	0	0	0	|	0	0	IIIIIIIIIIII	Inside	|	2.88	0.69	1.89	1.04	0.7	-2.22	0.63	1.33	4.7	|	7	6	3.6
sp	P98082	DAB2_HUMAN	770	pepNFAT4	232-239	KDILLVDL	9	3	29	378	229-240	TESKDILLVDLN	|	-	-	|	0.833	0.917	0.737	0.9597	0.664	0.587	|	0.118	0	|	0	0	0	0	|	0	0	IIIIIIIIIIII	Inside	|	2.97	0.62	1.86	1.28	1.07	-1.71	1.42	0.23	4.71	|	31	19	4.53
sp	A6NKU9	SPDE3_HUMAN	549	pepNFAT4	309-316	RRRVSLVL	294	46	17	207	306-317	KAKRRRVSLVLP	|	-	-	|	0.5	0.667	0.478	0.8219	0.391	0.313	|	0.113	0	|	0	0	0	0	|	0	0	IIIIIIIIIIII	Inside	|	1.45	0.16	0.03	0.73	-0.54	0.1	1.34	0.29	4.71	|	32	1	0
sp	Q13387	JIP2_HUMAN	824	pepNFAT4	574-581	KKFLNVFV	555	5	94	94	571-582	TFSKKFLNVFVN	|	-	-	|	0.833	1	0.649	0.8507	0.625	0.289	|	0.153	0	|	0	0	0	0	|	0	0	IIIIIIIIIIII	Inside	|	3.13	0.69	1.85	1.13	0.86	-1.47	1.53	0.25	4.72	|	22	18	4.99
sp	Q8N715	CA065_HUMAN	623	pepNFAT4	502-509	RKRILVEL	452	145	na	na	499-510	RKMRKRILVELA	|	-	-	|	0.667	0.75	0.533	0.813	0.555	0.627	|	0.123	0	|	0	0	0	0	|	0	0	IIIIIIIIIIII	Inside	|	3.5	0.09	0	0.62	-0.09	0.45	1.38	1.53	4.72	|	13	7	3.43
sp	A8MZF0	CK089_HUMAN	331	pepNFAT4	309-316	RSILELSP	267	29	na	na	306-317	PTVRSILELSPQ	|	-	-	|	0.5	0.833	0.406	0.5416	0.625	0.576	|	0.129	0	|	0	0	0	0	|	0	0	IIIIIIIIIIII	Inside	|	1.36	0.11	-0.06	1.87	-0.17	-0.9	3.39	0.08	4.72	|	9	3	2.62
sp	Q6P3S6	FBX42_HUMAN	717	pepNFAT4	477-484	KIGLSLAP	412	8	54	102	474-485	YDLKIGLSLAPR	|	-	-	|	1	1	0.939	0.987	0.74	0.64	|	0.114	0	|	0	0	0	0	|	0	0	IIIIIIIIIIII	Inside	|	3.66	0.62	1.78	2.59	0.91	-3.33	3.44	0.08	4.73	|	25	16	4.02
sp	A2AJT9	CX023_HUMAN	711	pepNFAT4	408-415	KKSLTVKV	398	4	73	73	405-416	NLRKKSLTVKVD	|	-	-	|	1	1	0.622	0.7306	0.646	0.441	|	0.176	0	|	0	0	0	0	|	0	0	IIIIIIIIIIII	Inside	|	3.75	0.63	0.18	2.02	0.54	-1.19	3	0.23	4.73	|	18	13	3.71
sp	Q8N6Q1	TMC5A_HUMAN	288	pepNFAT4	11-18	RNIISLNM	na	na	101	192	8-19	QSKRNIISLNMD	|	-	-	|	0.5	0.667	0.422	0.6183	0.404	0.468	|	0.134	0	|	0	0	0	0	|	0	1	IIIIIIIIIIII	Inside	|	2.98	0.2	0.01	0.18	-0.12	0.37	0.8	1.46	4.73	|	30	10	4.55
sp	Q6P3R8	NEK5_HUMAN	708	pepNFAT4	313-320	RSRISVPI	144	43	78	381	310-321	CPPRSRISVPIK	|	-	-	|	0	0.167	0.202	0.3813	0.352	0.493	|	0.117	0	|	0	0	0	0	|	0	0	IIIIIIIIIIII	Inside	|	3.38	0.19	0	1.02	-0.19	-0.37	1.91	1.6	4.73	|	20	5	4.45
sp	Q02410	APBA1_HUMAN	837	pepNFAT4	343-350	RDAISLAI	93	28	16	448	340-351	KEKRDAISLAIK	|	-	-	|	1	1	0.914	0.9978	0.848	0.666	|	0.118	0	|	0	4	0	0	|	0	0	IIIIIIIIIIII	Inside	|	2.9	0.18	0	0.61	-0.05	-0.13	1.09	1.55	4.74	|	31	20	4.37
sp	Q96T23	RSF1_HUMAN	1441	pepNFAT4	284-291	KELVKLPV	55	41	105	1101	281-292	EDEKELVKLPVI	|	-	-	|	0.667	0.75	0.664	0.9933	0.679	0.608	|	0.264	0	|	0	5	0	0	|	Y	0	OOOOOOOOOOOO	Outside	|	3.98	-0.56	0.71	1	1.01	-0.83	1.36	0.28	4.74	|	27	15	4.3
sp	Q5SNT6	FA21B_HUMAN	1253	pepNFAT4	80-87	RVELILEP	na	na	155	993	77-88	ANGRVELILEPK	|	-	-	|	0.667	0.75	0.579	0.8671	0.701	0.434	|	0.116	0	|	0	0	0	0	|	0	0	IIIIIIIIIIII	Inside	|	2.97	0.7	0.56	1.55	-0.1	-0.75	2.78	0.18	4.74	|	Err:520	Err:520	Err:520
sp	Q9C0H5	RHG39_HUMAN	1083	pepNFAT4	210-217	KERMLIKV	93	35	33	774	207-218	SGAKERMLIKVA	|	-	-	|	0.917	1	0.619	0.7743	0.455	0.703	|	0.116	0	|	0	0	0	0	|	0	0	IIIIIIIIIIII	Inside	|	3.62	0.63	1.81	1.4	0.79	-2.03	2.04	0.57	4.75	|	32	27	3.46
sp	Q86UW7	CAPS2_HUMAN	1296	pepNFAT4	421-428	RPVVKVKL	361	359	241	403	418-429	THPRPVVKVKLF	|	-	-	|	0	0.417	0.255	0.4786	0.57	0.233	|	0.119	0	|	3.5	0	0	0	|	0	0	IIIIIIIIIIII	Inside	|	2.61	0.06	-0.03	1.1	-0.05	0.33	2.38	0.53	4.75	|	63	18	4.72
sp	Q9C0C9	UBE2O_HUMAN	1292	pepNFAT4	513-520	KKSIPLSI	503	70	315	647	510-521	TSRKKSIPLSIK	|	-	-	|	0.75	0.917	0.653	0.8884	0.825	0.552	|	0.129	0	|	0	0	0	0	|	0	0	IIIIIIIIIIII	Inside	|	2.7	0.83	0.24	0.43	0.28	-0.69	0.01	1.41	4.76	|	26	22	4.62
sp	Q9BRP0	OVOL2_HUMAN	275	pepNFAT4	9-16	RRSLGVSV	na	na	56	64	6-17	LVKRRSLGVSVR	|	-	-	|	1	1	0.849	0.9767	0.446	0.594	|	0.14	0	|	0	0	0	0	|	0	0	IIIIIIIIIIII	Inside	|	3.08	0.19	0	1.75	-0.48	-0.6	3.22	0.17	4.76	|	45	10	4.05
sp	P07476	INVO_HUMAN	585	pepNFAT4	562-569	KGEVLLPV	548	522	na	na	559-570	LPTKGEVLLPVE	|	-	-	|	1	1	0.867	0.946	0.787	0.757	|	0.196	0	|	0	3	0	0	|	0	0	IIIIIIIIIIII	Inside	|	3.04	0.63	1.89	1.83	1	-2.54	2.17	0.24	4.76	|	Err:520	Err:520	Err:520
sp	A8MW92	P20L1_HUMAN	1017	pepNFAT4	626-633	RAILSVDL	400	25	na	na	623-634	QYPRAILSVDLS	|	-	-	|	1	1	0.683	0.8719	0.453	0.37	|	0.191	0	|	0	0	0	0	|	0	0	IIIIIIIIIIII	Inside	|	2.41	0.18	0	1.06	-0.07	-0.27	1.92	0.15	4.77	|	17	16	4.37
sp	Q6PDB4	ZN880_HUMAN	577	pepNFAT4	105-112	KNQLGLTF	na	na	31	55	102-113	KSLKNQLGLTFQ	|	-	-	|	0.417	0.5	0.331	0.5749	0.475	0.234	|	0.14	0	|	0	0	0	0	|	0	0	IIIIIIIIIIII	Inside	|	3.32	-0.55	0.58	1.27	0.72	-0.54	2.06	0.07	4.77	|	32	13	3.74
sp	P12270	TPR_HUMAN	2363	pepNFAT4	987-994	RKNIEVRL	606	332	655	1219	984-995	EEVRKNIEVRLK	|	-	-	|	0	0.333	0.232	0.3927	0.556	0.516	|	0.109	0	|	0	0	0	0	|	0	0	IIIIIIIIIIII	Inside	|	3.22	0.14	0.01	0.62	-0.15	0.47	1.43	1.82	4.79	|	33	11	4.34
sp	O60879	DIAP2_HUMAN	1101	pepNFAT4	41-48	KPKLNIQI	na	na	262	290	38-49	TKNKPKLNIQIK	|	-	-	|	0.667	0.75	0.625	0.945	0.866	0.529	|	0.117	0	|	0	0	0	0	|	0	0	IIIIIIIIIIII	Inside	|	4.04	0.74	1.86	1.43	0.85	-1.76	1.77	0.48	4.79	|	Err:520	Err:520	Err:520
sp	P82979	SARNP_HUMAN	210	pepNFAT4	109-116	RFNVPVSL	na	na	na	na	106-117	RAERFNVPVSLE	|	-	-	|	0.75	0.833	0.512	0.6552	0.576	0.531	|	0.116	0	|	0	0	0	0	|	0	0	IIIIIIIIIIII	Inside	|	3.16	0.11	0.03	1.27	0.1	-0.3	2.49	0.49	4.8	|	29	19	4.99
sp	Q8TBM8	DJB14_HUMAN	379	pepNFAT4	44-51	RALLEIIM	na	na	8	145	41-52	PSARALLEIIMK	|	-	-	|	1	1	0.941	0.9806	0.459	0.693	|	0.118	0	|	5	0	0	0	|	0	1	OOOOOOOOOOOO	Outside	|	3.15	0.18	0	0.56	-0.03	0.07	1.35	0.58	4.8	|	27	10	4.33
sp	Q9P2P6	STAR9_HUMAN	4700	pepNFAT4	1928-1935	RQTINVSL	1810	153	22	2600	1925-1936	TVLRQTINVSLE	|	-	-	|	0.917	1	0.617	0.7408	0.622	0.607	|	0.111	0	|	0	0	0	0	|	0	0	IIIIIIIIIIII	Inside	|	3.53	0.17	0.01	0.74	0	0.27	1.64	1.62	4.8	|	19	1	0
sp	A6NKU9	SPDE3_HUMAN	549	pepNFAT4	163-170	RRRVSLVL	148	46	17	353	160-171	KAKRRRVSLVLP	|	-	-	|	0.5	0.667	0.486	0.8327	0.398	0.37	|	0.113	0	|	0	0	0	0	|	0	0	IIIIIIIIIIII	Inside	|	1.46	0.16	0.03	0.64	-0.59	0.23	1.17	0.29	4.8	|	32	1	0
sp	Q9NQV7	PRDM9_HUMAN	894	pepNFAT4	78-85	RQAIKLQV	74	66	10	392	75-86	CHRRQAIKLQVD	|	-	-	|	0.75	0.833	0.585	0.8553	0.429	0.656	|	0.123	0	|	0	0	0	0	|	0	0	IIIIIIIIIIII	Inside	|	2.78	0.14	0.03	0.74	-0.26	0.27	1.67	1.27	4.8	|	25	2	3.5
sp	Q6ZUF6	NC336_HUMAN	198	pepNFAT4	173-180	RKGVPLQL	108	0	na	na	170-181	LSPRKGVPLQLT	|	-	-	|	0.083	1	0.386	0.4359	0.593	0.509	|	0.242	0	|	0	4	0	0	|	0	0	IIIIIIIIIIII	Inside	|	1.76	0.08	-0.05	0.77	-0.18	-0.17	1.41	0.3	4.81	|	4	3	4.67
sp	Q9NWV8	BABA1_HUMAN	329	pepNFAT4	94-101	KVIICLDL	84	6	na	na	91-102	CPEKVIICLDLS	|	-	-	|	1	1	0.874	0.9748	0.602	0.443	|	0.124	0	|	0	6	0	0	|	0	0	IIIIIIIIIIII	Inside	|	3.65	0.68	1.86	1.05	0.99	-1.97	0.72	1.36	4.82	|	19	18	4.97
sp	Q07866	KLC1_HUMAN	573	pepNFAT4	522-529	RESLNVDV	358	60	na	na	519-530	RRSRESLNVDVV	|	-	-	|	0.5	0.583	0.422	0.7555	0.658	0.562	|	0.11	0	|	0	0	0	0	|	0	0	IIIIIIIIIIII	Inside	|	3.95	0.11	-0.05	1.31	0	0.33	2.88	0.24	4.82	|	20	12	4.73
sp	O14893	GEMI2_HUMAN	280	pepNFAT4	79-86	KQSVNISL	29	29	10	121	76-87	LKRKQSVNISLS	|	SIP1	Family	|	0	0.583	0.333	0.4911	0.368	0.456	|	0.203	0	|	0	3	0	0	|	0	0	IIIIIIIIIIII	Inside	|	4.03	0.61	1.88	1.45	0.8	-1.47	1.76	0.93	4.82	|	27	22	3.71
sp	Q8NEZ4	MLL3_HUMAN	4911	pepNFAT4	2515-2522	RRSVSVDM	2485	2	19	2106	2512-2523	PQLRRSVSVDMP	|	-	-	|	1	1	0.746	0.7954	0.79	0.834	|	0.123	0	|	0	0	0	0	|	0	0	IIIIIIIIIIII	Inside	|	3.27	-0.69	-0.82	0.22	-0.09	1.32	1.71	0.82	4.82	|	58	14	3.9
sp	Q86XX4	FRAS1_HUMAN	4007	pepNFAT4	3990-3997	RLNLEVRV	3897	403	na	na	3987-3998	KVKRLNLEVRVH	|	-	-	|	0.25	0.583	0.321	0.5088	0.236	0.414	|	0.729	1	|	4.5	9.5	0	0	|	Y	1	IIIIIIIIIIII	Inside	|	3.43	0.18	0	1.61	-0.17	-0.17	3.18	0.21	4.82	|	23	17	4.29
sp	Q15051	IQCB1_HUMAN	598	pepNFAT4	580-587	KDELSIEL	558	106	na	na	577-588	DVPKDELSIELE	|	-	-	|	0.333	0.417	0.33	0.6953	0.453	0.455	|	0.137	0	|	0	0	0	0	|	0	0	IIIIIIIIIIII	Inside	|	3.53	0.65	1.86	1.17	1.15	-1.8	1.08	0.64	4.83	|	24	12	4.08
sp	Q9UPU7	TBD2B_HUMAN	963	pepNFAT4	450-457	KDEVIIKL	376	171	15	491	447-458	IQAKDEVIIKLS	|	-	-	|	0.333	0.917	0.412	0.5066	0.377	0.704	|	0.108	0	|	0	0	0	2	|	0	0	IIIIIIIIIIII	Inside	|	4.02	0.75	1.97	1.42	0.86	-1.44	1.53	1	4.84	|	25	15	4.58
sp	Q9NYI0	PSD3_HUMAN	1048	pepNFAT4	980-987	RYEMYVSI	647	96	24	52	977-988	EKTRYEMYVSIL	|	-	-	|	1	1	0.873	0.9639	0.359	0.604	|	0.149	0	|	0	0	0	0	|	0	0	IIIIIIIIIIII	Inside	|	2.88	0.02	-0.05	0.55	0.05	0.61	1.85	0.2	4.84	|	45	18	4.33
sp	O75152	ZC11A_HUMAN	810	pepNFAT4	723-730	RDSLVLPP	613	58	7	7	720-731	ENPRDSLVLPPT	|	-	-	|	0.667	0.833	0.496	0.7085	0.599	0.871	|	0.127	0	|	0	0	0	0	|	0	0	IIIIIIIIIIII	Inside	|	3.64	0.67	0.56	1.73	0.09	-1.32	2.95	0.17	4.85	|	33	7	4.39
sp	Q9UBZ9	REV1_HUMAN	1251	pepNFAT4	874-881	RAAVDLEI	665	286	19	226	871-882	EVFRAAVDLEIS	|	-	-	|	0.833	0.917	0.638	0.8014	0.516	0.489	|	0.154	0	|	0	0	0	0	|	0	0	IIIIIIIIIIII	Inside	|	2.6	0.18	0.03	0.92	-0.29	0.2	1.86	0.33	4.85	|	26	4	2.21
sp	Q96PE6	ZIM3_HUMAN	472	pepNFAT4	124-131	KKILPLGI	na	na	na	na	121-132	DGSKKILPLGID	|	-	-	|	0.75	0.833	0.533	0.6773	0.476	0.506	|	0.111	0	|	0	0	0	0	|	0	0	IIIIIIIIIIII	Inside	|	1.84	0.72	1.86	1.19	0.81	-2.62	0.81	0.02	4.85	|	5	4	4.15
sp	Q86VW0	SESD1_HUMAN	696	pepNFAT4	600-607	RLEMAIAF	363	363	53	53	597-608	RVHRLEMAIAFH	|	-	-	|	0	0.5	0.292	0.4765	0.249	0.485	|	0.221	0	|	0	0	0	0	|	0	0	IIIIIIIIIIII	Inside	|	4.09	0.12	-0.1	0.8	-0.23	0.2	2.47	1.16	4.86	|	27	20	4.12
sp	Q641Q2	FA21A_HUMAN	1341	pepNFAT4	168-175	RVELILEP	160	160	155	993	165-176	ANGRVELILEPK	|	-	-	|	0.667	0.75	0.553	0.8479	0.647	0.414	|	0.124	0	|	0	0	0	0	|	0	0	IIIIIIIIIIII	Inside	|	2.98	0.66	0.56	1.61	-0.08	-0.83	2.87	0.2	4.86	|	30	22	4.48
sp	O95785	WIZ_HUMAN	1651	pepNFAT4	1478-1485	RPSLGLAP	1406	43	31	31	1475-1486	SDKRPSLGLAPG	|	-	-	|	0.583	0.75	0.594	0.9579	0.644	0.759	|	0.126	0	|	0	0	0	0	|	0	0	IIIIIIIIIIII	Inside	|	3.07	0.1	-0.07	2.08	-0.08	-1.74	3.47	0.14	4.87	|	25	17	4.34
sp	P84996	ALEX_HUMAN	626	pepNFAT4	472-479	RSRLPIRL	459	45	12	85	469-480	PAPRSRLPIRLL	|	-	-	|	1	1	0.766	0.9966	0.915	0.576	|	0.121	0	|	0	0	0	0	|	0	0	IIIIIIIIIIII	Inside	|	2.28	0.14	0	0.38	-0.18	0.17	0.7	0.64	4.87	|	5	2	3.38
sp	Q5VT06	CE350_HUMAN	3117	pepNFAT4	521-528	KDFLPIEI	414	169	38	2310	518-529	ALNKDFLPIEIR	|	-	-	|	1	1	0.929	0.9903	0.757	0.674	|	0.113	0	|	0	0	0	0	|	0	0	IIIIIIIIIIII	Inside	|	2.96	0.66	1.9	1.23	0.81	-1.79	1.27	0.11	4.88	|	29	17	4.91
sp	A6NNP5	CC169_HUMAN	214	pepNFAT4	28-35	KDAVQLSI	na	na	na	na	25-36	VRKKDAVQLSIF	|	-	-	|	0.417	0.5	0.34	0.6714	0.379	0.376	|	0.124	0	|	0	6	0	0	|	0	0	IIIIIIIIIIII	Inside	|	3.15	0.69	1.89	1.72	1.01	-2.21	1.97	0.27	4.88	|	17	5	3.36
sp	A6NDI0	TR49B_HUMAN	452	pepNFAT4	169-176	KDYVNLRL	121	121	147	263	166-177	RCWKDYVNLRLE	|	-	-	|	0.5	0.583	0.346	0.5178	0.285	0.423	|	0.2	0	|	0	5	0	0	|	0	0	IIIIIIIIIIII	Inside	|	3.04	0.66	1.89	1.41	1.04	-1.72	1.57	0.27	4.88	|	32	10	4.78
sp	Q9HC10	OTOF_HUMAN	1997	pepNFAT4	1731-1738	KYELRVII	1421	4	na	na	1728-1739	KPKKYELRVIIW	|	-	-	|	0	0.417	0.26	0.5028	0.455	0.198	|	0.167	0	|	6	0	0	0	|	0	1	OOOOOOOOOOOO	Outside	|	3.27	-0.56	-0.55	-0.56	0.56	1.78	-0.5	0.32	4.89	|	52	20	4.52
sp	Q969G9	NKD1_HUMAN	470	pepNFAT4	84-91	RLEVALPP	65	65	82	295	81-92	DDFRLEVALPPE	|	-	-	|	0.583	0.75	0.419	0.5909	0.5	0.711	|	0.12	0	|	0	0	0	0	|	0	0	IIIIIIIIIIII	Inside	|	3.99	0.08	-0.04	2.07	-0.03	-1.17	3.85	0.46	4.9	|	32	19	4.95
sp	Q9Y4E1	FA21C_HUMAN	1318	pepNFAT4	168-175	RVELILEP	160	160	155	970	165-176	ANGRVELILEPK	|	-	-	|	0.667	0.75	0.556	0.8504	0.652	0.417	|	0.123	0	|	0	0	0	0	|	0	0	IIIIIIIIIIII	Inside	|	3.01	0.72	0.56	1.56	-0.07	-0.81	2.78	0.16	4.9	|	30	22	4.48
sp	P54198	HIRA_HUMAN	1017	pepNFAT4	628-635	KRKLELEV	580	40	25	139	625-636	SLSKRKLELEVE	|	-	-	|	0.833	1	0.568	0.732	0.607	0.643	|	0.122	0	|	0	0	0	0	|	0	0	IIIIIIIIIIII	Inside	|	2.72	0.72	1.9	1.35	0.43	-1.7	1.51	-0.01	4.9	|	27	14	3.7
sp	Q13043	STK4_HUMAN	487	pepNFAT4	446-453	KRLLALDP	362	179	na	na	443-454	DLQKRLLALDPM	|	Mst1_SARAH	Family	|	0.833	1	0.482	0.6506	0.374	0.525	|	0.111	0	|	0	0	0	0	|	0	0	IIIIIIIIIIII	Inside	|	3.34	0.63	1.8	2.41	0.46	-2.8	3.24	0.11	4.9	|	50	10	4.78
sp	Q9BQG0	MBB1A_HUMAN	1328	pepNFAT4	1299-1306	KARLSLVI	1286	7	1	1	1296-1307	ARKKARLSLVIR	|	-	-	|	1	1	0.998	0.999	0.835	0.834	|	0.117	0	|	0	0	0	0	|	0	0	IIIIIIIIIIII	Inside	|	2.44	0.73	1.86	1.41	0.73	-2.35	1.27	0.01	4.9	|	25	3	3.58
sp	Q9NQW5	PRDM7_HUMAN	492	pepNFAT4	78-85	RQAIKLQV	74	66	10	355	75-86	CHRRQAIKLQVD	|	-	-	|	0.75	0.917	0.639	0.8629	0.445	0.695	|	0.122	0	|	0	0	0	0	|	0	0	IIIIIIIIIIII	Inside	|	2.7	0.15	0	0.58	-0.32	0.29	1.34	1.52	4.9	|	25	2	3.5
sp	P0C874	YI039_HUMAN	917	pepNFAT4	522-529	RSSMFVFF	503	223	11	61	519-530	QHGRSSMFVFFN	|	-	-	|	0.5	0.583	0.4	0.6634	0.203	0.43	|	0.142	0	|	4	0	0	0	|	0	1	OOOOOOOOOOOO	Outside	|	5.17	0.11	-0.03	0.62	-0.26	1.14	2.75	1.51	4.9	|	Err:520	Err:520	Err:520
sp	Q9UPX6	K1024_HUMAN	916	pepNFAT4	639-646	KVSVQIDL	432	78	13	223	636-647	QPEKVSVQIDLN	|	-	-	|	0.75	0.917	0.613	0.8225	0.58	0.777	|	0.133	0	|	0	0	0	2	|	0	1	OOOOOOOOOOOO	Outside	|	4.74	0.7	1.89	1.59	0.81	-1.07	2.15	0.91	4.91	|	23	15	4.3
sp	Q9NUD5	ZCHC3_HUMAN	404	pepNFAT4	165-172	RFLVRICF	28	28	191	191	162-173	GKGRFLVRICFQ	|	-	-	|	0.833	1	0.684	0.8494	0.645	0.188	|	0.127	0	|	0	0	0	0	|	0	0	IIIIIIIIIIII	Inside	|	4.83	0.11	-0.04	1.64	-0.39	0.44	3.72	0.46	4.91	|	44	14	3.84
sp	Q9BQI6	ANR32_HUMAN	1058	pepNFAT4	126-133	RWKVVLLV	119	23	25	785	123-134	AFHRWKVVLLVR	|	-	-	|	0.583	0.667	0.417	0.6095	0.376	0.248	|	0.131	0	|	0	0	0	0	|	0	1	OOOOOOOOOOOO	Outside	|	2.24	0.12	0.03	1.23	-0.18	0.09	2.53	0.29	4.91	|	22	11	5.02
sp	Q14692	BMS1_HUMAN	1282	pepNFAT4	349-356	KDAVYVDL	271	271	195	630	346-357	LYDKDAVYVDLG	|	-	-	|	0.5	1	0.41	0.4648	0.254	0.491	|	0.123	0	|	0	0	0	0	|	0	0	IIIIIIIIIIII	Inside	|	4.47	0.52	1.89	1.56	1.35	-1.85	2.08	0.49	4.92	|	50	24	4.9
sp	Q76I76	SSH2_HUMAN	1423	pepNFAT4	603-610	KADMNVHL	592	294	7	672	600-611	DALKADMNVHLL	|	-	-	|	1	1	0.763	0.8946	0.538	0.822	|	0.118	0	|	0	0	0	0	|	0	0	IIIIIIIIIIII	Inside	|	3.3	0.68	1.83	1.07	0.98	-1.51	1.38	0.55	4.92	|	26	18	4.56
sp	A6NKU9	SPDE3_HUMAN	549	pepNFAT4	90-97	RRRVSLVL	75	46	17	426	87-98	KAKRRRVSLVLP	|	-	-	|	0.833	1	0.625	0.911	0.481	0.463	|	0.113	0	|	0	0	0	0	|	0	0	IIIIIIIIIIII	Inside	|	1.58	-0.59	-0.72	0.25	-0.49	1.19	0.93	0.29	4.92	|	32	1	0
sp	O95359	TACC2_HUMAN	2948	pepNFAT4	2544-2551	KQALYLMF	2524	30	5	73	2541-2552	APKKQALYLMFD	|	-	-	|	0.833	0.917	0.803	0.9929	0.631	0.684	|	0.117	0	|	0	0	0	0	|	0	0	IIIIIIIIIIII	Inside	|	3.59	0.56	0.2	1.06	0.54	-0.07	1.87	0.81	4.93	|	27	17	4.1
sp	P18583	SON_HUMAN	2426	pepNFAT4	1625-1632	KYDVDLSL	1584	67	13	530	1622-1633	LVNKYDVDLSLT	|	-	-	|	1	1	0.878	0.956	0.502	0.772	|	0.058	0	|	0	0	0	0	|	0	0	IIIIIIIIIIII	Inside	|	3.72	1.01	2.03	1.67	0.44	-1.5	1.89	0.25	4.93	|	25	11	4.2
sp	Q9ULM3	YETS2_HUMAN	1422	pepNFAT4	771-778	KGKLLLIP	651	135	78	546	768-779	PSGKGKLLLIPQ	|	-	-	|	0.75	0.833	0.697	0.9801	0.535	0.544	|	0.112	0	|	0	0	0	0	|	0	0	IIIIIIIIIIII	Inside	|	2.78	1.19	2.42	2.36	0.81	-2.75	3.04	0.24	4.94	|	26	19	4.87
sp	Q8TD55	PKHO2_HUMAN	490	pepNFAT4	411-418	RAQLEVKV	320	45	na	na	408-419	RLYRAQLEVKVA	|	-	-	|	1	1	0.795	0.894	0.761	0.62	|	0.172	0	|	0	0	0	0	|	0	0	IIIIIIIIIIII	Inside	|	3.02	0.16	-0.03	1.5	-0.04	-0.41	2.95	0.25	4.94	|	23	13	4.37
sp	Q6ZVN7	YG008_HUMAN	128	pepNFAT4	55-62	KQQINLEM	18	18	33	33	52-63	AFAKQQINLEMP	|	-	-	|	0.5	0.667	0.341	0.4695	0.555	0.321	|	0.118	0	|	0	10	0	0	|	0	0	IIIIIIIIIIII	Inside	|	2.8	-0.16	1.09	0.27	0.8	-1.09	-0.08	1.6	4.95	|	6	5	4.77
sp	P17544	ATF7_HUMAN	494	pepNFAT4	30-37	KHEMTLKF	na	na	13	448	27-38	HKHKHEMTLKFG	|	-	-	|	0	0.5	0.288	0.3693	0.493	0.546	|	0.129	0	|	0	0	0	0	|	0	0	IIIIIIIIIIII	Inside	|	3.64	0.63	1.76	1.49	0.53	-2.05	2.38	0.41	4.96	|	24	21	5.37
sp	Q8IY37	DHX37_HUMAN	1157	pepNFAT4	232-239	KPAVFIPV	na	na	2	847	229-240	ALAKPAVFIPVN	|	-	-	|	0.917	1	0.783	0.9055	0.753	0.519	|	0.113	0	|	0	0	0	0	|	0	0	IIIIIIIIIIII	Inside	|	4.47	0.5	1.87	2.26	0.84	-2.37	3.21	0.45	4.96	|	27	15	4.94
sp	Q9BQG0	MBB1A_HUMAN	1328	pepNFAT4	1100-1107	KLTLDLTV	1087	107	55	200	1097-1108	KHEKLTLDLTVL	|	-	-	|	0.5	0.75	0.422	0.6608	0.188	0.503	|	0.117	0	|	0	0	0	0	|	0	0	IIIIIIIIIIII	Inside	|	3.76	0.72	0.44	1.44	0.82	-0.97	1.82	0	4.96	|	25	8	2.72
sp	Q9BXM0	PRAX_HUMAN	1461	pepNFAT4	1371-1378	RGRVRVRL	1318	18	22	39	1368-1379	SGRRGRVRVRLP	|	-	-	|	1	1	0.74	0.9702	0.915	0.798	|	0.177	0	|	0	0	0	0	|	0	0	IIIIIIIIIIII	Inside	|	1.87	-0.47	-0.56	0.35	-0.48	1.53	1.57	0.49	4.96	|	14	8	4.71
sp	Q86WB0	NIPA_HUMAN	502	pepNFAT4	459-466	KAVLTILL	433	62	na	na	456-467	PGWKAVLTILLA	|	-	-	|	0.917	1	0.841	0.9822	0.742	0.55	|	0.123	0	|	0	0	0	0	|	0	0	IIIIIIIIIIII	Inside	|	3.03	0.6	0.49	0.95	0.9	-0.64	0.93	0.88	4.97	|	29	23	3.17
sp	Q8NCF5	NF2IP_HUMAN	419	pepNFAT4	110-117	RRRLVLDP	71	71	50	251	107-118	VRRRRRLVLDPG	|	-	-	|	0.667	0.75	0.555	0.8585	0.907	0.526	|	0.128	0	|	0	0	0	0	|	0	0	IIIIIIIIIIII	Inside	|	2.34	0.73	0.56	1.88	-0.66	-1.36	3.22	0.14	4.97	|	20	9	4.76
sp	Q9ULL0	K1210_HUMAN	1709	pepNFAT4	416-423	KKNLQVII	408	23	26	1136	413-424	RKQKKNLQVIIR	|	-	-	|	0.417	0.5	0.426	0.9034	0.628	0.3	|	0.369	0	|	0	0	0	0	|	0	0	IIIIIIIIIIII	Inside	|	2.89	0.7	0.64	1.43	0.73	-0.75	1.85	0.25	4.97	|	14	1	0
sp	Q5H9R7	PP6R3_HUMAN	873	pepNFAT4	799-806	KETLSLTV	683	42	46	46	796-807	GGMKETLSLTVD	|	-	-	|	1	1	0.937	0.9687	0.859	0.69	|	0.124	0	|	0	0	0	0	|	0	0	IIIIIIIIIIII	Inside	|	3.68	0.73	1.85	1.82	1.07	-2.52	2.08	-0.01	4.98	|	26	23	4.41
sp	P15260	INGR1_HUMAN	489	pepNFAT4	459-466	KPHVLVDL	426	77	na	na	456-467	GYDKPHVLVDLL	|	-	-	|	1	1	0.809	0.9341	0.499	0.535	|	0.815	1	|	10	13	0	0	|	Y	1	IIIIIIIIIIII	Inside	|	4.54	0.61	1.89	1.66	1.14	-1.51	2.18	0.63	4.98	|	18	15	5.04
sp	Q08945	SSRP1_HUMAN	709	pepNFAT4	630-637	KKKVKVKM	419	419	4	58	627-638	SKKKKKVKVKME	|	-	-	|	0.75	0.833	0.535	0.7596	0.749	0.773	|	0.11	0	|	0	0	0	0	|	0	0	IIIIIIIIIIII	Inside	|	3.65	0.54	1.89	1.3	0.61	-1.1	2.11	0.64	4.98	|	26	7	4.31
sp	Q9P227	RHG23_HUMAN	1491	pepNFAT4	1161-1168	REMLAISF	1128	52	61	243	1158-1169	PYAREMLAISFI	|	-	-	|	1	1	0.947	0.9996	0.672	0.689	|	0.143	0	|	0	6	0	0	|	0	0	IIIIIIIIIIII	Inside	|	3.97	0.15	-0.07	1.28	-0.22	0.08	2.76	0.42	4.99	|	18	12	3.25
sp	Q96RL1	UIMC1_HUMAN	719	pepNFAT4	428-435	KRSLVLMP	na	na	27	241	425-436	LTSKRSLVLMPE	|	-	-	|	1	1	0.829	0.8959	0.671	0.578	|	0.111	0	|	0	0	0	0	|	0	0	IIIIIIIIIIII	Inside	|	3.53	1.18	0.72	2.36	0.45	-2.1	3.21	0.24	4.99	|	21	7	3.97
sp	Q96CP6	GRM1A_HUMAN	724	pepNFAT4	20-27	RKRLQLLP	13	2	29	381	17-28	PSLRKRLQLLPP	|	-	-	|	1	1	0.928	0.9927	0.848	0.886	|	0.146	0	|	5	0	2	0	|	0	1	OOOOOOOOOOOO	Outside	|	2.18	-0.65	-0.83	1.17	-0.18	-0.22	2.44	0.21	4.99	|	Err:520	Err:520	Err:520
sp	Q7Z6J6	FRMD5_HUMAN	570	pepNFAT4	369-376	RRAVHISI	180	91	13	161	366-377	RTRRRAVHISIM	|	-	-	|	0.75	0.917	0.665	0.9291	0.564	0.62	|	0.146	0	|	6	0	0	0	|	0	1	OOOOOOOOOOOO	Outside	|	2.38	-1.05	-1.08	-0.74	-0.5	2.93	0.04	0.44	5	|	28	16	4.74
sp	Q6ZRI6	CO039_HUMAN	1047	pepNFAT4	569-576	KEEVALDL	512	70	9	457	566-577	GSLKEEVALDLS	|	-	-	|	1	1	0.942	0.985	0.815	0.727	|	0.073	0	|	0	0	0	0	|	0	0	IIIIIIIIIIII	Inside	|	3.73	0.67	1.89	1.75	1	-2.3	1.95	0.25	5	|	22	13	4.43
sp	O76024	WFS1_HUMAN	890	pepNFAT4	81-88	KGDMEIPF	na	na	189	766	78-89	GPTKGDMEIPFE	|	-	-	|	1	1	0.743	0.9509	0.931	0.718	|	0.124	0	|	28	0	3	0	|	0	10	IIIIIIIIIIII	Inside	|	5.04	0.7	1.71	1.4	0.84	-2.05	2.27	1.48	5	|	23	11	3.34
sp	Q86V15	CASZ1_HUMAN	1759	pepNFAT4	111-118	REGLELPP	52	6	95	1639	108-119	RIAREGLELPPE	|	-	-	|	1	1	0.959	0.9805	0.733	0.849	|	0.123	0	|	0	0	0	0	|	0	0	IIIIIIIIIIII	Inside	|	3.55	0.1	-0.07	1.5	0.02	-0.94	2.76	0.25	5	|	31	7	5.33
sp	Q16760	DGKD_HUMAN	1214	pepNFAT4	1059-1066	KMALQLDP	1022	374	22	22	1056-1067	LSGKMALQLDPP	|	-	-	|	0.583	0.583	0.424	0.6586	0.315	0.469	|	0.134	0	|	0	0	0	0	|	0	0	IIIIIIIIIIII	Inside	|	2.81	-0.16	1	2.18	0.86	-2.86	2.79	0.13	5.01	|	25	19	4.54
sp	Q8NEE6	FXL13_HUMAN	735	pepNFAT4	716-723	KGALELTV	712	266	na	na	713-724	TSSKGALELTVK	|	-	-	|	0	0.75	0.364	0.453	0.454	0.451	|	0.15	0	|	0	0	0	0	|	0	0	IIIIIIIIIIII	Inside	|	2.6	0.71	0.03	1.43	0.71	-0.94	1.8	-0.01	5.01	|	21	3	2.96
[truncated: 1,007 more rows]
[truncated: 8 more columns]

## Sheet: MEF2A-class-MEF2A-type
# 1 - Sequence type (sp/tr)
# 2 - Uniprot AC
# 3 - Uniprot ID
# 4 - Protein length
[truncated: 512 more rows]
[truncated: 8 more columns]

## Sheet: MEF2A-class-MKK6-type
# 1 - Sequence type (sp/tr)
[truncated: 555 more rows]
[truncated: 8 more columns]

[truncated: 4 more sheets: DCC-class-generic, HePTP-class-Ste7-type, HePTP-class-HePTP-type, Legend]
